# Supplementary material for: Isolation of Lineage Specific Nuclei Based on Distinct Endoreduplication Levels and Tissue-Specific Markers to Study Chromatin Accessibility Landscapes
Source: Plants (Basel). 2020 Nov 3;9(11):1478. doi: 10.3390/plants9111478 (PMC7692515; doi:10.3390/plants9111478)
Supplement: Supplementary file 1 [file plants-09-01478-s001.zip › Table_S1.xlsx]

## Sheet: ATAC_seq_Dark_2C_peaks
# This file is generated by MACS version 2.1.1.20160309
# Command line: callpeak -t Dark2C_new_L3.fq.gz_mapped_SE_sorted.bam Dark_2C.L3.fq_mapped_SE_sorted.bam --nomodel --shift -50 --extsize 100 -f BAM -B -g 1.2e8 -n ATAC_seq_SE_dark_2C --keep-dup=1 --outdir=MACS2_combined_reps
# ARGUMENTS LIST:
# name = ATAC_seq_SE_dark_2C
# format = BAM
# ChIP-seq file = ['Dark2C_new_L3.fq.gz_mapped_SE_sorted.bam', 'Dark_2C.L3.fq_mapped_SE_sorted.bam']
# control file = None
# effective genome size = 1.20e+08
# band width = 300
# model fold = [5, 50]
# qvalue cutoff = 5.00e-02
# Larger dataset will be scaled towards smaller dataset.
# Range for calculating regional lambda is: 10000 bps
# Broad region calling is off
# Paired-End mode is off
# tag size is determined as 75 bps
# total tags in treatment: 65773292
# tags after filtering in treatment: 22227211
# maximum duplicate tags at the same position in treatment = 1
# Redundant rate in treatment: 0.66
# Sequencing ends will be shifted towards 5' by 50 bp(s)
# d = 100
chr	start	end	length	abs_summit	pileup	#NAME?	fold_enrichment	#NAME?	name
1	3118	3291	174	3257	41.00	570888	215134	368937	ATAC_seq_SE_dark_2C_peak_1
1	20526	20680	155	20654	50.00	939317	261235	661187	ATAC_seq_SE_dark_2C_peak_2
1	21380	21545	166	21473	44.00	685556	230501	459868	ATAC_seq_SE_dark_2C_peak_3
1	33136	33244	109	33170	43.00	646386	225379	428804	ATAC_seq_SE_dark_2C_peak_4
1	33395	33654	260	33490	51.00	984581	266357	697455	ATAC_seq_SE_dark_2C_peak_5
1	37910	38275	366	38076	58.00	1323282	302213	976846	ATAC_seq_SE_dark_2C_peak_6
1	39603	39702	100	39628	37.00	431816	194645	258969	ATAC_seq_SE_dark_2C_peak_7
1	49269	49495	227	49331	36.00	391238	187722	228559	ATAC_seq_SE_dark_2C_peak_8
1	49616	49759	144	49707	42.00	608158	220257	398500	ATAC_seq_SE_dark_2C_peak_9
1	49854	50077	224	49910	47.00	808522	245868	557300	ATAC_seq_SE_dark_2C_peak_10
1	51257	51525	269	51408	46.00	732142	234531	497293	ATAC_seq_SE_dark_2C_peak_11
1	55336	55643	308	55491	49.00	779225	236183	534955	ATAC_seq_SE_dark_2C_peak_12
1	57067	57210	144	57141	55.00	1063824	268972	763232	ATAC_seq_SE_dark_2C_peak_13
1	63971	64115	145	64063	40.00	379963	179667	219071	ATAC_seq_SE_dark_2C_peak_14
1	67650	67811	162	67730	46.00	717290	231870	487064	ATAC_seq_SE_dark_2C_peak_15
1	68229	68701	473	68575	47.00	808522	245868	557300	ATAC_seq_SE_dark_2C_peak_16
1	68787	68922	136	68874	46.00	766641	240746	524189	ATAC_seq_SE_dark_2C_peak_17
1	72175	72334	160	72254	41.00	553700	211800	356491	ATAC_seq_SE_dark_2C_peak_18
1	77595	77848	254	77656	38.00	465041	199768	285139	ATAC_seq_SE_dark_2C_peak_19
1	81859	82129	271	81900	38.00	457250	198171	280569	ATAC_seq_SE_dark_2C_peak_20
1	88215	88695	481	88675	43.00	646386	225379	428804	ATAC_seq_SE_dark_2C_peak_21
1	91261	91408	148	91341	38.00	465041	199768	285139	ATAC_seq_SE_dark_2C_peak_22
1	95672	95947	276	95702	45.00	725647	235623	491700	ATAC_seq_SE_dark_2C_peak_23
1	99252	99890	639	99769	63.00	1520062	317460	1150377	ATAC_seq_SE_dark_2C_peak_24
1	107513	107956	444	107783	53.00	879457	244123	615414	ATAC_seq_SE_dark_2C_peak_25
1	108871	109021	151	108937	42.00	501301	200000	313935	ATAC_seq_SE_dark_2C_peak_26
1	112265	112526	262	112361	52.00	844240	240581	587819	ATAC_seq_SE_dark_2C_peak_27
1	116060	116184	125	116099	42.00	489570	197792	306052	ATAC_seq_SE_dark_2C_peak_28
1	120466	120822	357	120633	52.00	1030652	271479	734416	ATAC_seq_SE_dark_2C_peak_29
1	128443	128552	110	128482	42.00	608158	220257	398500	ATAC_seq_SE_dark_2C_peak_30
1	130550	130839	290	130726	47.00	808522	245868	557300	ATAC_seq_SE_dark_2C_peak_31
1	131165	131364	200	131216	42.00	608158	220257	398500	ATAC_seq_SE_dark_2C_peak_32
1	135872	136162	291	136075	46.00	766641	240746	524189	ATAC_seq_SE_dark_2C_peak_33
1	138303	138402	100	138360	38.00	465041	199768	285139	ATAC_seq_SE_dark_2C_peak_34
1	143420	143544	125	143466	38.00	465041	199768	285139	ATAC_seq_SE_dark_2C_peak_35
1	146077	146230	154	146099	36.00	399659	189523	233718	ATAC_seq_SE_dark_2C_peak_36
1	146338	146596	259	146374	39.00	499309	204890	312251	ATAC_seq_SE_dark_2C_peak_37
1	156278	157031	754	156838	53.00	1034780	269461	738006	ATAC_seq_SE_dark_2C_peak_38
1	158873	159177	305	158966	51.00	824742	239521	571240	ATAC_seq_SE_dark_2C_peak_39
1	159336	159718	383	159566	53.00	914547	249769	642896	ATAC_seq_SE_dark_2C_peak_40
1	162871	163408	538	162994	51.00	984581	266357	697455	ATAC_seq_SE_dark_2C_peak_41
1	167914	168116	203	168077	41.00	570888	215134	368937	ATAC_seq_SE_dark_2C_peak_42
1	172895	173676	782	173302	65.00	1635946	328685	1255076	ATAC_seq_SE_dark_2C_peak_43
1	177016	177174	159	177084	43.00	491174	196516	307382	ATAC_seq_SE_dark_2C_peak_44
1	182303	182510	208	182371	46.00	578316	207322	375265	ATAC_seq_SE_dark_2C_peak_45
1	183358	183695	338	183486	46.00	595283	210291	389810	ATAC_seq_SE_dark_2C_peak_46
1	184815	185032	218	184852	41.00	507087	202801	318870	ATAC_seq_SE_dark_2C_peak_47
1	186955	187067	113	187035	38.00	407745	188042	240582	ATAC_seq_SE_dark_2C_peak_48
1	190143	190532	390	190406	48.00	851272	250990	591205	ATAC_seq_SE_dark_2C_peak_49
1	194284	194452	169	194327	48.00	732934	230371	497970	ATAC_seq_SE_dark_2C_peak_50
1	195008	195143	136	195097	40.00	391350	181899	228645	ATAC_seq_SE_dark_2C_peak_51
1	195453	195750	298	195541	58.00	1120243	270270	809575	ATAC_seq_SE_dark_2C_peak_52
1	198446	198648	203	198584	50.00	721274	224472	490442	ATAC_seq_SE_dark_2C_peak_53
1	198766	198944	179	198872	43.00	475677	193662	294202	ATAC_seq_SE_dark_2C_peak_54
1	199429	199684	256	199504	54.00	903931	245865	633707	ATAC_seq_SE_dark_2C_peak_55
1	201680	201876	197	201743	48.00	721064	228332	490282	ATAC_seq_SE_dark_2C_peak_56
1	206395	206494	100	206433	40.00	436742	190786	263161	ATAC_seq_SE_dark_2C_peak_57
1	206654	207253	600	206981	59.00	1292180	294262	951232	ATAC_seq_SE_dark_2C_peak_58
1	207568	208013	446	207900	63.00	1506791	315426	1137974	ATAC_seq_SE_dark_2C_peak_59
1	220108	220367	260	220249	50.00	835054	243437	580047	ATAC_seq_SE_dark_2C_peak_60
1	225439	225718	280	225562	69.00	1347547	276899	998704	ATAC_seq_SE_dark_2C_peak_61
1	227312	227545	234	227460	52.00	690419	215974	464075	ATAC_seq_SE_dark_2C_peak_62
1	228223	228459	237	228391	68.00	1293986	271975	952857	ATAC_seq_SE_dark_2C_peak_63
1	228835	229006	172	228917	60.00	940418	239403	662142	ATAC_seq_SE_dark_2C_peak_64
1	232598	232810	213	232663	52.00	949026	257782	669556	ATAC_seq_SE_dark_2C_peak_65
1	237891	238051	161	237961	37.00	431816	194645	258969	ATAC_seq_SE_dark_2C_peak_66
1	239739	239852	114	239819	42.00	608158	220257	398500	ATAC_seq_SE_dark_2C_peak_67
1	248898	249026	129	248987	46.00	766641	240746	524189	ATAC_seq_SE_dark_2C_peak_68
1	262612	262716	105	262699	37.00	431816	194645	258969	ATAC_seq_SE_dark_2C_peak_69
1	267936	268464	529	268108	42.00	608158	220257	398500	ATAC_seq_SE_dark_2C_peak_70
1	269369	269483	115	269452	39.00	499309	204890	312251	ATAC_seq_SE_dark_2C_peak_71
1	269680	269980	301	269859	39.00	472479	199501	291472	ATAC_seq_SE_dark_2C_peak_72
1	274675	274904	230	274693	40.00	534598	210012	340184	ATAC_seq_SE_dark_2C_peak_73
1	284314	284448	135	284354	46.00	766641	240746	524189	ATAC_seq_SE_dark_2C_peak_74
1	291101	291256	156	291164	42.00	608158	220257	398500	ATAC_seq_SE_dark_2C_peak_75
1	292906	293420	515	293321	46.00	766641	240746	524189	ATAC_seq_SE_dark_2C_peak_76
1	298095	298302	208	298285	40.00	419808	187471	250786	ATAC_seq_SE_dark_2C_peak_77
1	298435	298683	249	298530	44.00	549590	205573	352990	ATAC_seq_SE_dark_2C_peak_78
1	302389	302927	539	302590	54.00	970937	256530	688430	ATAC_seq_SE_dark_2C_peak_79
1	303022	303327	306	303116	41.00	499007	201246	312251	ATAC_seq_SE_dark_2C_peak_80
1	303407	303564	158	303488	45.00	684178	228061	459868	ATAC_seq_SE_dark_2C_peak_81
1	306252	306451	200	306391	50.00	749338	229111	511993	ATAC_seq_SE_dark_2C_peak_82
1	309105	309572	468	309311	49.00	894876	256112	625918	ATAC_seq_SE_dark_2C_peak_83
1	309657	309771	115	309752	37.00	431816	194645	258969	ATAC_seq_SE_dark_2C_peak_84
1	310073	310323	251	310144	46.00	766641	240746	524189	ATAC_seq_SE_dark_2C_peak_85
1	324945	325296	352	325184	49.00	894876	256112	625918	ATAC_seq_SE_dark_2C_peak_86
1	337827	338010	184	337911	48.00	851272	250990	591205	ATAC_seq_SE_dark_2C_peak_87
1	338149	338290	142	338214	45.00	725647	235623	491700	ATAC_seq_SE_dark_2C_peak_88
1	342300	342535	236	342470	47.00	808522	245868	557300	ATAC_seq_SE_dark_2C_peak_89
1	344408	344538	131	344464	42.00	608158	220257	398500	ATAC_seq_SE_dark_2C_peak_90
1	344844	345259	416	344997	40.00	534598	210012	340184	ATAC_seq_SE_dark_2C_peak_91
1	356780	357003	224	356920	48.00	851272	250990	591205	ATAC_seq_SE_dark_2C_peak_92
1	364178	364543	366	364482	53.00	1077518	276601	772369	ATAC_seq_SE_dark_2C_peak_93
1	364642	364879	238	364800	39.00	488599	202737	305224	ATAC_seq_SE_dark_2C_peak_94
1	368190	368324	135	368264	48.00	669565	219534	448668	ATAC_seq_SE_dark_2C_peak_95
1	369343	369553	211	369512	47.00	730185	231996	495612	ATAC_seq_SE_dark_2C_peak_96
1	369661	369911	251	369681	40.00	490250	201276	306602	ATAC_seq_SE_dark_2C_peak_97
1	371655	371883	229	371718	41.00	558128	212658	360267	ATAC_seq_SE_dark_2C_peak_98
1	373250	373479	230	373293	44.00	685556	230501	459868	ATAC_seq_SE_dark_2C_peak_99
1	386971	387268	298	387055	39.00	499309	204890	312251	ATAC_seq_SE_dark_2C_peak_100
1	392650	392810	161	392728	40.00	534598	210012	340184	ATAC_seq_SE_dark_2C_peak_101
1	395250	395740	491	395568	45.00	725647	235623	491700	ATAC_seq_SE_dark_2C_peak_102
1	400069	400189	121	400122	36.00	399659	189523	233718	ATAC_seq_SE_dark_2C_peak_103
1	401721	402140	420	402028	40.00	534598	210012	340184	ATAC_seq_SE_dark_2C_peak_104
1	410540	410781	242	410709	45.00	725647	235623	491700	ATAC_seq_SE_dark_2C_peak_105
1	411441	411794	354	411571	38.00	465041	199768	285139	ATAC_seq_SE_dark_2C_peak_106
1	414615	415071	457	414803	48.00	828481	246976	574427	ATAC_seq_SE_dark_2C_peak_107
1	418161	418350	190	418317	44.00	685556	230501	459868	ATAC_seq_SE_dark_2C_peak_108
1	418513	418800	288	418647	55.00	1173574	286846	850920	ATAC_seq_SE_dark_2C_peak_109
1	420053	420268	216	420121	47.00	808522	245868	557300	ATAC_seq_SE_dark_2C_peak_110
1	434221	434358	138	434288	36.00	399659	189523	233718	ATAC_seq_SE_dark_2C_peak_111
1	436938	437111	174	436997	50.00	939317	261235	661187	ATAC_seq_SE_dark_2C_peak_112
1	452763	453164	402	452994	55.00	1173574	286846	850920	ATAC_seq_SE_dark_2C_peak_113
1	458887	459204	318	459112	49.00	785149	237192	540028	ATAC_seq_SE_dark_2C_peak_114
1	461619	461950	332	461704	62.00	1345737	293980	997052	ATAC_seq_SE_dark_2C_peak_115
1	463607	463810	204	463627	44.00	522770	200714	332252	ATAC_seq_SE_dark_2C_peak_116
1	467769	467993	225	467816	47.00	593218	208243	388035	ATAC_seq_SE_dark_2C_peak_117
1	469190	469759	570	469667	50.00	673104	216561	451697	ATAC_seq_SE_dark_2C_peak_118
1	474299	474482	184	474424	40.00	444052	192218	269367	ATAC_seq_SE_dark_2C_peak_119
1	483279	483538	260	483483	51.00	693317	218121	466589	ATAC_seq_SE_dark_2C_peak_120
1	483857	484074	218	483927	54.00	794658	228785	548155	ATAC_seq_SE_dark_2C_peak_121
1	488202	488455	254	488383	51.00	713471	221371	483794	ATAC_seq_SE_dark_2C_peak_122
1	493039	493160	122	493130	37.00	431816	194645	258969	ATAC_seq_SE_dark_2C_peak_123
1	493272	493567	296	493431	48.00	851272	250990	591205	ATAC_seq_SE_dark_2C_peak_124
1	498806	499117	312	498875	64.00	1641777	332946	1259369	ATAC_seq_SE_dark_2C_peak_125
1	501555	501712	158	501630	37.00	431816	194645	258969	ATAC_seq_SE_dark_2C_peak_126
1	511159	511435	277	511347	45.00	725647	235623	491700	ATAC_seq_SE_dark_2C_peak_127
1	515500	515789	290	515702	46.00	663659	222327	443651	ATAC_seq_SE_dark_2C_peak_128
1	516814	516957	144	516937	39.00	437951	192585	264208	ATAC_seq_SE_dark_2C_peak_129
1	518014	518296	283	518162	52.00	833539	238846	578767	ATAC_seq_SE_dark_2C_peak_130
1	521778	522186	409	522039	55.00	1173574	286846	850920	ATAC_seq_SE_dark_2C_peak_131
1	537555	537847	293	537634	44.00	685556	230501	459868	ATAC_seq_SE_dark_2C_peak_132
1	552601	552944	344	552784	46.00	766641	240746	524189	ATAC_seq_SE_dark_2C_peak_133
1	557006	557183	178	557059	40.00	414149	186364	246005	ATAC_seq_SE_dark_2C_peak_134
1	560097	560305	209	560158	40.00	431780	189815	258969	ATAC_seq_SE_dark_2C_peak_135
1	565429	565581	153	565485	54.00	768615	224765	525877	ATAC_seq_SE_dark_2C_peak_136
1	565815	565946	132	565913	46.00	498456	193416	312251	ATAC_seq_SE_dark_2C_peak_137
1	566804	566909	106	566850	50.00	551226	196759	354397	ATAC_seq_SE_dark_2C_peak_138
1	571022	571152	131	571074	45.00	455848	187296	279384	ATAC_seq_SE_dark_2C_peak_139
1	571357	571521	165	571435	60.00	1008588	249183	718255	ATAC_seq_SE_dark_2C_peak_140
1	571870	572141	272	571932	51.00	685404	216847	459868	ATAC_seq_SE_dark_2C_peak_141
1	575121	575268	148	575192	55.00	1135329	280561	820158	ATAC_seq_SE_dark_2C_peak_142
1	575507	575940	434	575692	50.00	876688	250491	613092	ATAC_seq_SE_dark_2C_peak_143
1	580445	580667	223	580553	48.00	851272	250990	591205	ATAC_seq_SE_dark_2C_peak_144
1	583879	584214	336	584076	52.00	1030652	271479	734416	ATAC_seq_SE_dark_2C_peak_145
1	591208	591448	241	591362	45.00	725647	235623	491700	ATAC_seq_SE_dark_2C_peak_146
1	598721	598903	183	598847	40.00	534598	210012	340184	ATAC_seq_SE_dark_2C_peak_147
1	602280	602589	310	602373	51.00	984581	266357	697455	ATAC_seq_SE_dark_2C_peak_148
1	607327	607869	543	607700	45.00	725647	235623	491700	ATAC_seq_SE_dark_2C_peak_149
1	616815	617038	224	616923	64.00	1426245	300370	1066447	ATAC_seq_SE_dark_2C_peak_150
1	617921	618055	135	617970	41.00	457996	193370	281204	ATAC_seq_SE_dark_2C_peak_151
1	619376	619564	189	619527	48.00	709987	226433	480821	ATAC_seq_SE_dark_2C_peak_152
1	620534	620654	121	620583	37.00	335418	174472	185409	ATAC_seq_SE_dark_2C_peak_153
1	621171	621323	153	621235	46.00	589933	209354	385235	ATAC_seq_SE_dark_2C_peak_154
1	625696	625812	117	625741	47.00	808522	245868	557300	ATAC_seq_SE_dark_2C_peak_155
1	630199	630379	181	630258	46.00	766641	240746	524189	ATAC_seq_SE_dark_2C_peak_156
1	634672	634801	130	634754	40.00	534598	210012	340184	ATAC_seq_SE_dark_2C_peak_157
1	634918	635278	361	635077	47.00	808522	245868	557300	ATAC_seq_SE_dark_2C_peak_158
1	644506	644758	253	644564	40.00	534598	210012	340184	ATAC_seq_SE_dark_2C_peak_159
1	652554	653136	583	652717	49.00	894876	256112	625918	ATAC_seq_SE_dark_2C_peak_160
1	653242	653852	611	653840	39.00	499309	204890	312251	ATAC_seq_SE_dark_2C_peak_161
1	662502	662648	147	662568	52.00	1030652	271479	734416	ATAC_seq_SE_dark_2C_peak_162
1	673117	673286	170	673145	39.00	499309	204890	312251	ATAC_seq_SE_dark_2C_peak_163
1	701208	701509	302	701280	49.00	894876	256112	625918	ATAC_seq_SE_dark_2C_peak_164
1	706555	706798	244	706626	45.00	725647	235623	491700	ATAC_seq_SE_dark_2C_peak_165
1	707206	707356	151	707229	36.00	399659	189523	233718	ATAC_seq_SE_dark_2C_peak_166
1	727473	727862	390	727653	47.00	808522	245868	557300	ATAC_seq_SE_dark_2C_peak_167
1	728234	728398	165	728315	49.00	894876	256112	625918	ATAC_seq_SE_dark_2C_peak_168
1	729751	729911	161	729841	46.00	766641	240746	524189	ATAC_seq_SE_dark_2C_peak_169
1	738067	738232	166	738196	40.00	534598	210012	340184	ATAC_seq_SE_dark_2C_peak_170
1	738417	738736	320	738489	51.00	984581	266357	697455	ATAC_seq_SE_dark_2C_peak_171
1	739157	739651	495	739590	48.00	851272	250990	591205	ATAC_seq_SE_dark_2C_peak_172
1	748092	748293	202	748223	46.00	766641	240746	524189	ATAC_seq_SE_dark_2C_peak_173
1	749051	749224	174	749143	59.00	1374635	307335	1021106	ATAC_seq_SE_dark_2C_peak_174
1	752066	752170	105	752130	44.00	685556	230501	459868	ATAC_seq_SE_dark_2C_peak_175
1	754227	754360	134	754298	43.00	646386	225379	428804	ATAC_seq_SE_dark_2C_peak_176
1	760525	760902	378	760620	47.00	808522	245868	557300	ATAC_seq_SE_dark_2C_peak_177
1	761180	761397	218	761201	39.00	499309	204890	312251	ATAC_seq_SE_dark_2C_peak_178
1	768329	768428	100	768392	37.00	419713	192113	250713	ATAC_seq_SE_dark_2C_peak_179
1	769512	769644	133	769555	42.00	580593	215000	377223	ATAC_seq_SE_dark_2C_peak_180
1	773013	773382	370	773285	54.00	1125163	281724	811148	ATAC_seq_SE_dark_2C_peak_181
1	780199	780518	320	780274	48.00	851272	250990	591205	ATAC_seq_SE_dark_2C_peak_182
1	785481	786136	656	785594	52.00	938519	256039	661187	ATAC_seq_SE_dark_2C_peak_183
1	786394	786586	193	786451	42.00	539088	207129	343996	ATAC_seq_SE_dark_2C_peak_184
1	786682	786872	191	786773	43.00	562618	209724	364090	ATAC_seq_SE_dark_2C_peak_185
1	788220	788373	154	788281	45.00	600371	212963	394131	ATAC_seq_SE_dark_2C_peak_186
1	791184	791340	157	791253	51.00	897987	251694	628598	ATAC_seq_SE_dark_2C_peak_187
1	793160	793306	147	793276	38.00	465041	199768	285139	ATAC_seq_SE_dark_2C_peak_188
1	795380	795557	178	795405	44.00	685556	230501	459868	ATAC_seq_SE_dark_2C_peak_189
1	798489	798662	174	798575	39.00	499309	204890	312251	ATAC_seq_SE_dark_2C_peak_190
1	807123	807401	279	807298	58.00	1323282	302213	976846	ATAC_seq_SE_dark_2C_peak_191
1	813235	813364	130	813298	43.00	646386	225379	428804	ATAC_seq_SE_dark_2C_peak_192
1	819391	819606	216	819452	41.00	570888	215134	368937	ATAC_seq_SE_dark_2C_peak_193
1	826472	826578	107	826538	37.00	431816	194645	258969	ATAC_seq_SE_dark_2C_peak_194
1	830290	830568	279	830504	43.00	646386	225379	428804	ATAC_seq_SE_dark_2C_peak_195
1	849686	849816	131	849749	46.00	682929	225744	459868	ATAC_seq_SE_dark_2C_peak_196
1	851667	851879	213	851828	45.00	645991	221154	428804	ATAC_seq_SE_dark_2C_peak_197
1	853799	853918	120	853823	40.00	506069	204387	317988	ATAC_seq_SE_dark_2C_peak_198
1	860437	860648	212	860572	35.00	368591	184401	209460	ATAC_seq_SE_dark_2C_peak_199
1	864197	864373	177	864291	41.00	420869	186253	251684	ATAC_seq_SE_dark_2C_peak_200
1	865218	865459	242	865312	46.00	599595	211046	393476	ATAC_seq_SE_dark_2C_peak_201
1	867774	867962	189	867877	59.00	1105371	265604	796688	ATAC_seq_SE_dark_2C_peak_202
1	868080	868352	273	868266	59.00	1103023	265252	794747	ATAC_seq_SE_dark_2C_peak_203
1	871176	871285	110	871195	41.00	501016	201632	313685	ATAC_seq_SE_dark_2C_peak_204
1	871380	871569	190	871456	53.00	957721	256776	677147	ATAC_seq_SE_dark_2C_peak_205
1	877524	877958	435	877802	61.00	1479449	317579	1112882	ATAC_seq_SE_dark_2C_peak_206
1	880186	880340	155	880219	38.00	465041	199768	285139	ATAC_seq_SE_dark_2C_peak_207
1	889921	890137	217	889978	37.00	431816	194645	258969	ATAC_seq_SE_dark_2C_peak_208
1	898273	898848	576	898570	50.00	698255	220684	470843	ATAC_seq_SE_dark_2C_peak_209
1	899831	900051	221	899971	51.00	707079	220339	478347	ATAC_seq_SE_dark_2C_peak_210
1	903960	904193	234	904032	39.00	485031	202020	302189	ATAC_seq_SE_dark_2C_peak_211
1	907406	907649	244	907489	44.00	685556	230501	459868	ATAC_seq_SE_dark_2C_peak_212
1	909622	909829	208	909695	36.00	399659	189523	233718	ATAC_seq_SE_dark_2C_peak_213
1	918086	918251	166	918217	40.00	534598	210012	340184	ATAC_seq_SE_dark_2C_peak_214
1	929804	930056	253	929914	42.00	608158	220257	398500	ATAC_seq_SE_dark_2C_peak_215
1	930653	930755	103	930705	40.00	534598	210012	340184	ATAC_seq_SE_dark_2C_peak_216
1	931702	931887	186	931737	48.00	851272	250990	591205	ATAC_seq_SE_dark_2C_peak_217
1	933499	933644	146	933508	36.00	350093	178917	195869	ATAC_seq_SE_dark_2C_peak_218
1	937587	937831	245	937656	48.00	851272	250990	591205	ATAC_seq_SE_dark_2C_peak_219
1	943666	943802	137	943704	41.00	570888	215134	368937	ATAC_seq_SE_dark_2C_peak_220
1	951828	952234	407	952016	52.00	1030652	271479	734416	ATAC_seq_SE_dark_2C_peak_221
1	956615	956771	157	956695	54.00	1030914	266215	734616	ATAC_seq_SE_dark_2C_peak_222
1	956954	957109	156	957064	43.00	578436	212663	375358	ATAC_seq_SE_dark_2C_peak_223
1	961187	961587	401	961402	37.00	431816	194645	258969	ATAC_seq_SE_dark_2C_peak_224
1	961670	962009	340	961807	47.00	808522	245868	557300	ATAC_seq_SE_dark_2C_peak_225
1	966797	966903	107	966834	34.00	338637	179279	186202	ATAC_seq_SE_dark_2C_peak_226
1	978114	978438	325	978153	45.00	566557	206928	367445	ATAC_seq_SE_dark_2C_peak_227
1	978703	978904	202	978735	44.00	491016	194974	307262	ATAC_seq_SE_dark_2C_peak_228
1	979035	979161	127	979131	49.00	613547	208420	403117	ATAC_seq_SE_dark_2C_peak_229
1	982067	982251	185	982125	50.00	650420	212855	432266	ATAC_seq_SE_dark_2C_peak_230
1	983391	984483	1093	983516	55.00	918708	246046	646454	ATAC_seq_SE_dark_2C_peak_231
1	993123	993463	341	993390	57.00	1272646	297090	933712	ATAC_seq_SE_dark_2C_peak_232
1	995901	996149	249	996061	47.00	808522	245868	557300	ATAC_seq_SE_dark_2C_peak_233
1	1008435	1008616	182	1008533	44.00	685556	230501	459868	ATAC_seq_SE_dark_2C_peak_234
1	1011010	1011351	342	1011299	45.00	725647	235623	491700	ATAC_seq_SE_dark_2C_peak_235
1	1017725	1017866	142	1017778	48.00	851272	250990	591205	ATAC_seq_SE_dark_2C_peak_236
1	1022128	1022270	143	1022197	38.00	465041	199768	285139	ATAC_seq_SE_dark_2C_peak_237
1	1023838	1024107	270	1024025	52.00	1030652	271479	734416	ATAC_seq_SE_dark_2C_peak_238
1	1024354	1024544	191	1024500	49.00	853980	249004	593555	ATAC_seq_SE_dark_2C_peak_239
1	1028391	1028500	110	1028430	40.00	455220	194405	278865	ATAC_seq_SE_dark_2C_peak_240
1	1029030	1029275	246	1029113	51.00	937350	258321	661187	ATAC_seq_SE_dark_2C_peak_241
1	1036152	1036333	182	1036301	42.00	608158	220257	398500	ATAC_seq_SE_dark_2C_peak_242
1	1040262	1040376	115	1040323	42.00	608158	220257	398500	ATAC_seq_SE_dark_2C_peak_243
1	1043522	1043697	176	1043587	34.00	338637	179279	186202	ATAC_seq_SE_dark_2C_peak_244
1	1049783	1050170	388	1049999	54.00	1125163	281724	811148	ATAC_seq_SE_dark_2C_peak_245
1	1051189	1051404	216	1051325	45.00	725647	235623	491700	ATAC_seq_SE_dark_2C_peak_246
1	1059315	1059470	156	1059439	45.00	725647	235623	491700	ATAC_seq_SE_dark_2C_peak_247
1	1064316	1064590	275	1064495	56.00	1222739	291968	891711	ATAC_seq_SE_dark_2C_peak_248
1	1071065	1071255	191	1071222	43.00	642272	224604	427678	ATAC_seq_SE_dark_2C_peak_249
1	1071391	1071595	205	1071414	41.00	561470	213306	363118	ATAC_seq_SE_dark_2C_peak_250
1	1071930	1072133	204	1071976	37.00	418323	191822	249531	ATAC_seq_SE_dark_2C_peak_251
1	1072575	1073387	813	1073293	57.00	1207332	286561	880659	ATAC_seq_SE_dark_2C_peak_252
1	1080506	1081175	670	1081081	59.00	1341917	302115	993668	ATAC_seq_SE_dark_2C_peak_253
1	1084589	1084943	355	1084756	46.00	766641	240746	524189	ATAC_seq_SE_dark_2C_peak_254
1	1085644	1085940	297	1085802	61.00	1479449	317579	1112882	ATAC_seq_SE_dark_2C_peak_255
1	1086078	1086180	103	1086105	40.00	534598	210012	340184	ATAC_seq_SE_dark_2C_peak_256
1	1096787	1096918	132	1096881	39.00	499309	204890	312251	ATAC_seq_SE_dark_2C_peak_257
1	1101977	1102180	204	1102067	37.00	383994	184645	222481	ATAC_seq_SE_dark_2C_peak_258
1	1103050	1103444	395	1103386	48.00	760488	235125	521502	ATAC_seq_SE_dark_2C_peak_259
1	1108719	1108991	273	1108765	50.00	939317	261235	661187	ATAC_seq_SE_dark_2C_peak_260
1	1123209	1123391	183	1123344	47.00	623373	213428	411555	ATAC_seq_SE_dark_2C_peak_261
1	1129398	1129592	195	1129426	52.00	583414	199173	379665	ATAC_seq_SE_dark_2C_peak_262
1	1129684	1129847	164	1129705	57.00	753439	217554	515523	ATAC_seq_SE_dark_2C_peak_263
1	1130064	1130164	101	1130087	50.00	520537	191801	330344	ATAC_seq_SE_dark_2C_peak_264
1	1131450	1131549	100	1131504	48.00	409102	175753	241732	ATAC_seq_SE_dark_2C_peak_265
1	1135709	1135872	164	1135840	47.00	366206	169432	209350	ATAC_seq_SE_dark_2C_peak_266
1	1136088	1136274	187	1136230	53.00	548209	192445	351799	ATAC_seq_SE_dark_2C_peak_267
1	1139937	1140074	138	1139967	48.00	420856	177729	251679	ATAC_seq_SE_dark_2C_peak_268
1	1141398	1141577	180	1141416	47.00	426496	179775	256454	ATAC_seq_SE_dark_2C_peak_269
1	1143105	1143302	198	1143253	69.00	1140324	250000	824546	ATAC_seq_SE_dark_2C_peak_270
1	1143642	1144003	362	1143731	55.00	643240	204230	428480	ATAC_seq_SE_dark_2C_peak_271
1	1147590	1147718	129	1147701	39.00	345083	173989	191642	ATAC_seq_SE_dark_2C_peak_272
1	1148562	1148716	155	1148588	42.00	511269	201878	322405	ATAC_seq_SE_dark_2C_peak_273
1	1154867	1155139	273	1154979	50.00	914320	256927	642713	ATAC_seq_SE_dark_2C_peak_274
1	1157780	1157940	161	1157865	50.00	795346	236769	548733	ATAC_seq_SE_dark_2C_peak_275
1	1167088	1167210	123	1167137	44.00	685091	230415	459868	ATAC_seq_SE_dark_2C_peak_276
1	1183923	1184154	232	1183982	38.00	465041	199768	285139	ATAC_seq_SE_dark_2C_peak_277
1	1185553	1185677	125	1185594	45.00	682312	227723	459510	ATAC_seq_SE_dark_2C_peak_278
1	1188297	1189097	801	1188612	57.00	1041373	260557	743821	ATAC_seq_SE_dark_2C_peak_279
1	1191355	1191601	247	1191444	56.00	1008564	257802	718233	ATAC_seq_SE_dark_2C_peak_280
1	1198000	1198136	137	1198086	44.00	565318	208430	366407	ATAC_seq_SE_dark_2C_peak_281
1	1201362	1201622	261	1201529	54.00	1008969	262655	718577	ATAC_seq_SE_dark_2C_peak_282
1	1201965	1202252	288	1202188	46.00	660104	221698	440624	ATAC_seq_SE_dark_2C_peak_283
1	1206145	1206360	216	1206167	42.00	608158	220257	398500	ATAC_seq_SE_dark_2C_peak_284
1	1215570	1216104	535	1215856	55.00	1173574	286846	850920	ATAC_seq_SE_dark_2C_peak_285
1	1220787	1220958	172	1220879	37.00	398831	187747	233718	ATAC_seq_SE_dark_2C_peak_286
1	1224659	1224763	105	1224703	48.00	808176	243418	557300	ATAC_seq_SE_dark_2C_peak_287
1	1226190	1226315	126	1226212	37.00	431816	194645	258969	ATAC_seq_SE_dark_2C_peak_288
1	1226425	1226608	184	1226481	40.00	534598	210012	340184	ATAC_seq_SE_dark_2C_peak_289
1	1236352	1236581	230	1236443	51.00	872893	247501	609871	ATAC_seq_SE_dark_2C_peak_290
1	1240166	1240389	224	1240207	41.00	478831	197368	296891	ATAC_seq_SE_dark_2C_peak_291
1	1244585	1244792	208	1244754	42.00	608158	220257	398500	ATAC_seq_SE_dark_2C_peak_292
1	1258391	1258535	145	1258424	41.00	570888	215134	368937	ATAC_seq_SE_dark_2C_peak_293
1	1261412	1261722	311	1261527	42.00	608158	220257	398500	ATAC_seq_SE_dark_2C_peak_294
1	1291064	1291295	232	1291202	54.00	1125163	281724	811148	ATAC_seq_SE_dark_2C_peak_295
1	1299295	1299503	209	1299349	39.00	499309	204890	312251	ATAC_seq_SE_dark_2C_peak_296
1	1311990	1312092	103	1312061	52.00	610787	203455	400744	ATAC_seq_SE_dark_2C_peak_297
1	1312783	1313169	387	1313117	64.00	1153715	261464	836134	ATAC_seq_SE_dark_2C_peak_298
1	1313473	1313577	105	1313540	51.00	675351	215232	453610	ATAC_seq_SE_dark_2C_peak_299
1	1320851	1321284	434	1321105	52.00	1030652	271479	734416	ATAC_seq_SE_dark_2C_peak_300
1	1321772	1321871	100	1321791	44.00	685556	230501	459868	ATAC_seq_SE_dark_2C_peak_301
1	1331264	1331570	307	1331345	46.00	766641	240746	524189	ATAC_seq_SE_dark_2C_peak_302
1	1333533	1333807	275	1333574	42.00	540145	207329	344894	ATAC_seq_SE_dark_2C_peak_303
1	1337821	1338186	366	1337958	55.00	947650	250559	668350	ATAC_seq_SE_dark_2C_peak_304
1	1338408	1338627	220	1338548	50.00	755573	230144	517320	ATAC_seq_SE_dark_2C_peak_305
1	1338844	1339090	247	1338949	43.00	509082	199818	320554	ATAC_seq_SE_dark_2C_peak_306
1	1344757	1345077	321	1344928	42.00	608158	220257	398500	ATAC_seq_SE_dark_2C_peak_307
1	1349928	1350153	226	1350030	54.00	1125163	281724	811148	ATAC_seq_SE_dark_2C_peak_308
1	1355576	1356315	740	1355955	63.00	1532425	319361	1160542	ATAC_seq_SE_dark_2C_peak_309
1	1361983	1362514	532	1362336	50.00	908313	255896	637512	ATAC_seq_SE_dark_2C_peak_310
1	1364977	1365076	100	1365026	40.00	500915	203373	313603	ATAC_seq_SE_dark_2C_peak_311
1	1368763	1368999	237	1368860	53.00	1077518	276601	772369	ATAC_seq_SE_dark_2C_peak_312
1	1396041	1396144	104	1396133	35.00	368591	184401	209460	ATAC_seq_SE_dark_2C_peak_313
1	1407466	1407761	296	1407676	42.00	608158	220257	398500	ATAC_seq_SE_dark_2C_peak_314
1	1410720	1411268	549	1410953	51.00	984581	266357	697455	ATAC_seq_SE_dark_2C_peak_315
1	1416165	1416264	100	1416224	42.00	608158	220257	398500	ATAC_seq_SE_dark_2C_peak_316
1	1418517	1418648	132	1418556	45.00	581364	209567	377883	ATAC_seq_SE_dark_2C_peak_317
1	1421868	1421982	115	1421922	61.00	1090930	258981	784215	ATAC_seq_SE_dark_2C_peak_318
1	1422153	1422388	236	1422294	72.00	1599642	303156	1221218	ATAC_seq_SE_dark_2C_peak_319
1	1422652	1422904	253	1422735	52.00	723436	221202	491700	ATAC_seq_SE_dark_2C_peak_320
1	1423832	1424157	326	1424125	47.00	561381	202788	363043	ATAC_seq_SE_dark_2C_peak_321
1	1434515	1434979	465	1434604	50.00	743151	228086	506739	ATAC_seq_SE_dark_2C_peak_322
1	1450900	1451060	161	1450974	40.00	534598	210012	340184	ATAC_seq_SE_dark_2C_peak_323
1	1455274	1455433	160	1455341	56.00	1012320	258386	721389	ATAC_seq_SE_dark_2C_peak_324
1	1455856	1456031	176	1455991	49.00	750241	231267	512768	ATAC_seq_SE_dark_2C_peak_325
1	1456499	1456846	348	1456748	45.00	630822	218424	417911	ATAC_seq_SE_dark_2C_peak_326
1	1458692	1458998	307	1458930	60.00	1104425	263158	795886	ATAC_seq_SE_dark_2C_peak_327
1	1462179	1462431	253	1462360	53.00	962975	257634	681659	ATAC_seq_SE_dark_2C_peak_328
1	1462599	1462800	202	1462769	42.00	508761	201405	320268	ATAC_seq_SE_dark_2C_peak_329
1	1462961	1463135	175	1463114	43.00	534728	204556	340287	ATAC_seq_SE_dark_2C_peak_330
1	1469123	1469557	435	1469258	46.00	657743	221281	438585	ATAC_seq_SE_dark_2C_peak_331
1	1470468	1470750	283	1470686	42.00	519883	203502	329795	ATAC_seq_SE_dark_2C_peak_332
1	1478934	1479285	352	1479171	48.00	635686	213787	422055	ATAC_seq_SE_dark_2C_peak_333
1	1479949	1480081	133	1480019	47.00	586931	207164	382655	ATAC_seq_SE_dark_2C_peak_334
1	1482391	1482616	226	1482454	50.00	742535	227984	506212	ATAC_seq_SE_dark_2C_peak_335
1	1486930	1487213	284	1487042	56.00	1222739	291968	891711	ATAC_seq_SE_dark_2C_peak_336
1	1494274	1494373	100	1494312	45.00	552092	204354	355122	ATAC_seq_SE_dark_2C_peak_337
1	1495330	1495448	119	1495399	43.00	511546	200273	322647	ATAC_seq_SE_dark_2C_peak_338
1	1496557	1496922	366	1496882	43.00	545624	206573	349568	ATAC_seq_SE_dark_2C_peak_339
1	1497892	1498160	269	1498083	45.00	613732	215356	403273	ATAC_seq_SE_dark_2C_peak_340
1	1503728	1504085	358	1503961	51.00	984581	266357	697455	ATAC_seq_SE_dark_2C_peak_341
1	1504290	1504569	280	1504505	39.00	499309	204890	312251	ATAC_seq_SE_dark_2C_peak_342
1	1504662	1504902	241	1504832	60.00	1426694	312457	1066447	ATAC_seq_SE_dark_2C_peak_343
1	1517927	1518115	189	1518089	41.00	570888	215134	368937	ATAC_seq_SE_dark_2C_peak_344
1	1520015	1520155	141	1520031	39.00	499309	204890	312251	ATAC_seq_SE_dark_2C_peak_345
1	1534348	1534508	161	1534430	35.00	368591	184401	209460	ATAC_seq_SE_dark_2C_peak_346
1	1545120	1545322	203	1545225	49.00	894876	256112	625918	ATAC_seq_SE_dark_2C_peak_347
1	1548686	1548789	104	1548704	39.00	480982	201207	298718	ATAC_seq_SE_dark_2C_peak_348
1	1553404	1553607	204	1553432	37.00	431816	194645	258969	ATAC_seq_SE_dark_2C_peak_349
1	1554508	1554612	105	1554574	47.00	769484	238925	526613	ATAC_seq_SE_dark_2C_peak_350
1	1558964	1559378	415	1559091	52.00	984386	263682	697455	ATAC_seq_SE_dark_2C_peak_351
1	1559776	1560096	321	1560031	51.00	889304	250241	623782	ATAC_seq_SE_dark_2C_peak_352
1	1560257	1560424	168	1560405	40.00	469532	197210	288972	ATAC_seq_SE_dark_2C_peak_353
1	1564124	1564617	494	1564264	59.00	1271206	290980	933712	ATAC_seq_SE_dark_2C_peak_354
1	1569386	1569533	148	1569466	49.00	747714	230840	510607	ATAC_seq_SE_dark_2C_peak_355
1	1569808	1570211	404	1570068	57.00	1117134	272300	806936	ATAC_seq_SE_dark_2C_peak_356
1	1575827	1576000	174	1575911	39.00	499309	204890	312251	ATAC_seq_SE_dark_2C_peak_357
1	1583645	1583905	261	1583821	53.00	1077518	276601	772369	ATAC_seq_SE_dark_2C_peak_358
1	1583984	1584137	154	1584067	46.00	755314	238700	517101	ATAC_seq_SE_dark_2C_peak_359
1	1587730	1588002	273	1587880	56.00	1075948	268362	772369	ATAC_seq_SE_dark_2C_peak_360
1	1595811	1596011	201	1595939	38.00	442720	195195	268238	ATAC_seq_SE_dark_2C_peak_361
1	1597930	1598136	207	1598001	46.00	766641	240746	524189	ATAC_seq_SE_dark_2C_peak_362
1	1599827	1599951	125	1599906	53.00	1077518	276601	772369	ATAC_seq_SE_dark_2C_peak_363
1	1617208	1617407	200	1617291	40.00	534598	210012	340184	ATAC_seq_SE_dark_2C_peak_364
1	1618075	1618274	200	1618236	43.00	646386	225379	428804	ATAC_seq_SE_dark_2C_peak_365
1	1623900	1624110	211	1623953	41.00	570888	215134	368937	ATAC_seq_SE_dark_2C_peak_366
1	1624443	1624598	156	1624507	36.00	399659	189523	233718	ATAC_seq_SE_dark_2C_peak_367
1	1624771	1624894	124	1624856	53.00	1077518	276601	772369	ATAC_seq_SE_dark_2C_peak_368
1	1644119	1644287	169	1644211	38.00	465041	199768	285139	ATAC_seq_SE_dark_2C_peak_369
1	1659491	1659774	284	1659561	44.00	624262	219191	412312	ATAC_seq_SE_dark_2C_peak_370
1	1660003	1660179	177	1660028	38.00	414896	189504	246628	ATAC_seq_SE_dark_2C_peak_371
1	1661096	1661453	358	1661200	45.00	648946	221687	431006	ATAC_seq_SE_dark_2C_peak_372
1	1661565	1661728	164	1661718	38.00	405532	187590	238717	ATAC_seq_SE_dark_2C_peak_373
1	1663218	1663444	227	1663286	43.00	581760	213282	378217	ATAC_seq_SE_dark_2C_peak_374
1	1681703	1681811	109	1681773	38.00	465041	199768	285139	ATAC_seq_SE_dark_2C_peak_375
1	1681990	1682283	294	1682153	39.00	499309	204890	312251	ATAC_seq_SE_dark_2C_peak_376
1	1704911	1705019	109	1704986	42.00	608158	220257	398500	ATAC_seq_SE_dark_2C_peak_377
1	1705199	1705309	111	1705273	42.00	608158	220257	398500	ATAC_seq_SE_dark_2C_peak_378
1	1713239	1713407	169	1713274	38.00	465041	199768	285139	ATAC_seq_SE_dark_2C_peak_379
1	1713484	1713743	260	1713627	44.00	661957	226131	442204	ATAC_seq_SE_dark_2C_peak_380
1	1714170	1714507	338	1714341	46.00	703980	229492	475708	ATAC_seq_SE_dark_2C_peak_381
1	1729416	1729547	132	1729490	45.00	725647	235623	491700	ATAC_seq_SE_dark_2C_peak_382
1	1744540	1744823	284	1744661	46.00	644323	218910	428804	ATAC_seq_SE_dark_2C_peak_383
1	1745568	1746077	510	1745963	47.00	716890	229665	486707	ATAC_seq_SE_dark_2C_peak_384
1	1762013	1762236	224	1762162	43.00	646386	225379	428804	ATAC_seq_SE_dark_2C_peak_385
1	1766262	1766689	428	1766410	55.00	1034488	264276	737752	ATAC_seq_SE_dark_2C_peak_386
1	1766808	1766977	170	1766827	36.00	320546	172575	173012	ATAC_seq_SE_dark_2C_peak_387
1	1768678	1769037	360	1768823	63.00	1299180	284444	957488	ATAC_seq_SE_dark_2C_peak_388
1	1773312	1773468	157	1773378	45.00	531021	200611	339245	ATAC_seq_SE_dark_2C_peak_389
1	1773595	1774222	628	1773711	59.00	1090587	263389	783927	ATAC_seq_SE_dark_2C_peak_390
1	1774407	1774618	212	1774598	39.00	386608	182315	224658	ATAC_seq_SE_dark_2C_peak_391
1	1789986	1790184	199	1790118	46.00	766641	240746	524189	ATAC_seq_SE_dark_2C_peak_392
1	1804008	1804122	115	1804035	44.00	685556	230501	459868	ATAC_seq_SE_dark_2C_peak_393
1	1807600	1808148	549	1808092	48.00	851272	250990	591205	ATAC_seq_SE_dark_2C_peak_394
1	1815476	1815717	242	1815679	53.00	1077518	276601	772369	ATAC_seq_SE_dark_2C_peak_395
1	1817289	1817451	163	1817412	40.00	487741	200784	304500	ATAC_seq_SE_dark_2C_peak_396
1	1820150	1820489	340	1820204	54.00	956863	254276	676413	ATAC_seq_SE_dark_2C_peak_397
1	1821926	1822605	680	1822021	50.00	860221	247693	598968	ATAC_seq_SE_dark_2C_peak_398
1	1829747	1830163	417	1829880	51.00	984581	266357	697455	ATAC_seq_SE_dark_2C_peak_399
1	1837580	1838310	731	1838124	55.00	992373	257590	704178	ATAC_seq_SE_dark_2C_peak_400
1	1855036	1855163	128	1855113	44.00	685556	230501	459868	ATAC_seq_SE_dark_2C_peak_401
1	1855492	1855806	315	1855741	46.00	766641	240746	524189	ATAC_seq_SE_dark_2C_peak_402
1	1860695	1860873	179	1860798	44.00	685556	230501	459868	ATAC_seq_SE_dark_2C_peak_403
1	1861030	1861145	116	1861066	42.00	608158	220257	398500	ATAC_seq_SE_dark_2C_peak_404
1	1873712	1873906	195	1873826	40.00	534598	210012	340184	ATAC_seq_SE_dark_2C_peak_405
1	1877673	1877871	199	1877783	50.00	779074	234052	534833	ATAC_seq_SE_dark_2C_peak_406
1	1879493	1879734	242	1879589	43.00	526559	203046	335464	ATAC_seq_SE_dark_2C_peak_407
1	1882635	1882813	179	1882729	57.00	1096083	269017	788705	ATAC_seq_SE_dark_2C_peak_408
1	1887397	1887563	167	1887469	51.00	740182	225694	504192	ATAC_seq_SE_dark_2C_peak_409
1	1887890	1888527	638	1888350	54.00	924324	249094	651201	ATAC_seq_SE_dark_2C_peak_410
1	1891002	1891348	347	1891144	48.00	670723	219731	449650	ATAC_seq_SE_dark_2C_peak_411
1	1894133	1894388	256	1894240	43.00	585100	213904	381118	ATAC_seq_SE_dark_2C_peak_412
1	1897042	1897146	105	1897110	42.00	608158	220257	398500	ATAC_seq_SE_dark_2C_peak_413
1	1899828	1899940	113	1899920	40.00	534598	210012	340184	ATAC_seq_SE_dark_2C_peak_414
1	1906977	1907077	101	1907056	37.00	431816	194645	258969	ATAC_seq_SE_dark_2C_peak_415
1	1922155	1922353	199	1922201	43.00	646386	225379	428804	ATAC_seq_SE_dark_2C_peak_416
1	1926548	1926654	107	1926632	44.00	685556	230501	459868	ATAC_seq_SE_dark_2C_peak_417
1	1932467	1932675	209	1932505	46.00	766641	240746	524189	ATAC_seq_SE_dark_2C_peak_418
1	1933069	1933377	309	1933152	50.00	939317	261235	661187	ATAC_seq_SE_dark_2C_peak_419
1	1934395	1934640	246	1934485	46.00	697103	228266	469843	ATAC_seq_SE_dark_2C_peak_420
1	1940662	1940767	106	1940715	44.00	666896	227043	446413	ATAC_seq_SE_dark_2C_peak_421
1	1946537	1946849	313	1946615	54.00	1055774	270270	756305	ATAC_seq_SE_dark_2C_peak_422
1	1950747	1951015	269	1950935	43.00	439025	186916	265095	ATAC_seq_SE_dark_2C_peak_423
1	1953231	1953426	196	1953259	41.00	470208	195713	289546	ATAC_seq_SE_dark_2C_peak_424
1	1953529	1954371	843	1953747	63.00	1351470	292104	1002182	ATAC_seq_SE_dark_2C_peak_425
1	1958743	1958935	193	1958858	41.00	570888	215134	368937	ATAC_seq_SE_dark_2C_peak_426
1	1973892	1974054	163	1974047	34.00	338637	179279	186202	ATAC_seq_SE_dark_2C_peak_427
1	1974342	1974520	179	1974431	45.00	725647	235623	491700	ATAC_seq_SE_dark_2C_peak_428
1	1974609	1974718	110	1974645	36.00	399659	189523	233718	ATAC_seq_SE_dark_2C_peak_429
1	1974876	1974992	117	1974908	44.00	685556	230501	459868	ATAC_seq_SE_dark_2C_peak_430
1	1977488	1977602	115	1977564	36.00	399659	189523	233718	ATAC_seq_SE_dark_2C_peak_431
1	1977917	1978323	407	1978176	58.00	1323282	302213	976846	ATAC_seq_SE_dark_2C_peak_432
1	1989272	1989518	247	1989431	41.00	570888	215134	368937	ATAC_seq_SE_dark_2C_peak_433
1	1992255	1992395	141	1992353	40.00	534598	210012	340184	ATAC_seq_SE_dark_2C_peak_434
1	2000723	2001418	696	2000965	46.00	759357	239429	520542	ATAC_seq_SE_dark_2C_peak_435
1	2007060	2007660	601	2007443	68.00	1867332	353435	1469904	ATAC_seq_SE_dark_2C_peak_436
1	2013608	2013816	209	2013741	51.00	984581	266357	697455	ATAC_seq_SE_dark_2C_peak_437
1	2024708	2024826	119	2024807	44.00	685556	230501	459868	ATAC_seq_SE_dark_2C_peak_438
1	2024967	2025440	474	2025137	44.00	685556	230501	459868	ATAC_seq_SE_dark_2C_peak_439
1	2027618	2027744	127	2027656	44.00	629520	220157	416803	ATAC_seq_SE_dark_2C_peak_440
1	2029745	2029931	187	2029770	44.00	584735	211964	380784	ATAC_seq_SE_dark_2C_peak_441
1	2032043	2032281	239	2032128	43.00	646386	225379	428804	ATAC_seq_SE_dark_2C_peak_442
1	2047661	2047889	229	2047734	47.00	808522	245868	557300	ATAC_seq_SE_dark_2C_peak_443
1	2052096	2052273	178	2052145	47.00	808522	245868	557300	ATAC_seq_SE_dark_2C_peak_444
1	2055184	2055405	222	2055351	41.00	570888	215134	368937	ATAC_seq_SE_dark_2C_peak_445
1	2055767	2056075	309	2055992	56.00	1222739	291968	891711	ATAC_seq_SE_dark_2C_peak_446
1	2067374	2067531	158	2067441	41.00	570888	215134	368937	ATAC_seq_SE_dark_2C_peak_447
1	2070489	2070726	238	2070636	51.00	984581	266357	697455	ATAC_seq_SE_dark_2C_peak_448
1	2077736	2077854	119	2077829	36.00	399659	189523	233718	ATAC_seq_SE_dark_2C_peak_449
1	2082220	2082400	181	2082370	34.00	338637	179279	186202	ATAC_seq_SE_dark_2C_peak_450
1	2082998	2083330	333	2083203	63.00	1587000	327824	1209362	ATAC_seq_SE_dark_2C_peak_451
1	2086972	2087295	324	2087160	43.00	496919	197575	312251	ATAC_seq_SE_dark_2C_peak_452
1	2089795	2090254	460	2090163	43.00	576230	212253	373470	ATAC_seq_SE_dark_2C_peak_453
1	2092733	2092859	127	2092739	33.00	297391	171285	155630	ATAC_seq_SE_dark_2C_peak_454
1	2103340	2103495	156	2103435	43.00	581760	213282	378217	ATAC_seq_SE_dark_2C_peak_455
1	2103879	2104031	153	2103899	44.00	575491	210280	372864	ATAC_seq_SE_dark_2C_peak_456
1	2104279	2104633	355	2104481	53.00	922447	251046	649603	ATAC_seq_SE_dark_2C_peak_457
1	2104904	2105111	208	2105069	45.00	609248	214552	399435	ATAC_seq_SE_dark_2C_peak_458
1	2107382	2107531	150	2107480	48.00	605492	208688	398497	ATAC_seq_SE_dark_2C_peak_459
1	2107941	2108182	242	2108134	52.00	755485	226302	517255	ATAC_seq_SE_dark_2C_peak_460
1	2108490	2108610	121	2108543	48.00	635136	213694	421587	ATAC_seq_SE_dark_2C_peak_461
1	2111092	2111235	144	2111159	46.00	650709	220037	432541	ATAC_seq_SE_dark_2C_peak_462
1	2111323	2111451	129	2111339	36.00	324306	173383	176160	ATAC_seq_SE_dark_2C_peak_463
1	2114552	2114759	208	2114738	39.00	499309	204890	312251	ATAC_seq_SE_dark_2C_peak_464
1	2123856	2124091	236	2123951	45.00	725647	235623	491700	ATAC_seq_SE_dark_2C_peak_465
1	2126289	2126401	113	2126340	43.00	629597	222222	416868	ATAC_seq_SE_dark_2C_peak_466
1	2129923	2130159	237	2130099	41.00	570888	215134	368937	ATAC_seq_SE_dark_2C_peak_467
1	2135598	2135802	205	2135737	37.00	431816	194645	258969	ATAC_seq_SE_dark_2C_peak_468
1	2141857	2142087	231	2141918	52.00	982821	263420	697455	ATAC_seq_SE_dark_2C_peak_469
1	2142563	2142829	267	2142645	48.00	759836	235012	520955	ATAC_seq_SE_dark_2C_peak_470
1	2143817	2144016	200	2143886	55.00	980445	255708	696635	ATAC_seq_SE_dark_2C_peak_471
1	2148193	2148362	170	2148314	38.00	412650	189045	244747	ATAC_seq_SE_dark_2C_peak_472
1	2152573	2152724	152	2152699	39.00	499309	204890	312251	ATAC_seq_SE_dark_2C_peak_473
1	2152808	2152943	136	2152858	45.00	725647	235623	491700	ATAC_seq_SE_dark_2C_peak_474
1	2155980	2156151	172	2156071	51.00	984581	266357	697455	ATAC_seq_SE_dark_2C_peak_475
1	2163332	2163634	303	2163511	48.00	851272	250990	591205	ATAC_seq_SE_dark_2C_peak_476
1	2164026	2164176	151	2164114	42.00	608158	220257	398500	ATAC_seq_SE_dark_2C_peak_477
1	2168450	2168555	106	2168523	46.00	568451	205599	368937	ATAC_seq_SE_dark_2C_peak_478
1	2169867	2169986	120	2169914	47.00	633359	215150	420089	ATAC_seq_SE_dark_2C_peak_479
1	2172060	2172226	167	2172137	52.00	655057	210401	436266	ATAC_seq_SE_dark_2C_peak_480
1	2172333	2172824	492	2172727	57.00	765848	219365	524189	ATAC_seq_SE_dark_2C_peak_481
1	2173036	2173139	104	2173091	53.00	579348	197224	376148	ATAC_seq_SE_dark_2C_peak_482
1	2176552	2176653	102	2176603	54.00	723951	217908	491700	ATAC_seq_SE_dark_2C_peak_483
1	2177408	2177702	295	2177660	52.00	795191	232660	548603	ATAC_seq_SE_dark_2C_peak_484
1	2177847	2178126	280	2177926	56.00	1017601	259209	725929	ATAC_seq_SE_dark_2C_peak_485
1	2184120	2184362	243	2184292	50.00	939317	261235	661187	ATAC_seq_SE_dark_2C_peak_486
1	2191022	2191155	134	2191080	46.00	637422	217693	423523	ATAC_seq_SE_dark_2C_peak_487
1	2194643	2194757	115	2194719	48.00	618806	210934	407653	ATAC_seq_SE_dark_2C_peak_488
1	2196552	2196921	370	2196866	58.00	1044682	258772	746721	ATAC_seq_SE_dark_2C_peak_489
1	2197343	2197540	198	2197415	56.00	961686	250549	680548	ATAC_seq_SE_dark_2C_peak_490
1	2203714	2204041	328	2203783	60.00	1420941	311542	1063105	ATAC_seq_SE_dark_2C_peak_491
1	2213323	2213451	129	2213365	37.00	431816	194645	258969	ATAC_seq_SE_dark_2C_peak_492
1	2213775	2213996	222	2213968	42.00	608158	220257	398500	ATAC_seq_SE_dark_2C_peak_493
1	2214138	2214435	298	2214237	46.00	766641	240746	524189	ATAC_seq_SE_dark_2C_peak_494
1	2214921	2215243	323	2214973	54.00	1058212	270669	758380	ATAC_seq_SE_dark_2C_peak_495
1	2219639	2219738	100	2219671	51.00	827423	239963	573523	ATAC_seq_SE_dark_2C_peak_496
1	2223214	2223420	207	2223366	48.00	631838	213136	418802	ATAC_seq_SE_dark_2C_peak_497
1	2223644	2223848	205	2223668	43.00	452136	189329	276230	ATAC_seq_SE_dark_2C_peak_498
1	2224499	2224730	232	2224592	46.00	528555	198648	337167	ATAC_seq_SE_dark_2C_peak_499
1	2229513	2229612	100	2229533	45.00	629669	218216	416919	ATAC_seq_SE_dark_2C_peak_500
1	2233330	2233435	106	2233348	39.00	485031	202020	302189	ATAC_seq_SE_dark_2C_peak_501
1	2237672	2237973	302	2237936	48.00	851272	250990	591205	ATAC_seq_SE_dark_2C_peak_502
1	2244923	2245126	204	2245000	48.00	851272	250990	591205	ATAC_seq_SE_dark_2C_peak_503
1	2248867	2249121	255	2248911	51.00	984581	266357	697455	ATAC_seq_SE_dark_2C_peak_504
1	2250531	2250696	166	2250660	42.00	608158	220257	398500	ATAC_seq_SE_dark_2C_peak_505
1	2269029	2269195	167	2269113	42.00	608158	220257	398500	ATAC_seq_SE_dark_2C_peak_506
1	2274707	2274936	230	2274801	45.00	725647	235623	491700	ATAC_seq_SE_dark_2C_peak_507
1	2277500	2277728	229	2277677	54.00	1034088	266731	737393	ATAC_seq_SE_dark_2C_peak_508
1	2280462	2280856	395	2280608	60.00	1038621	253533	741390	ATAC_seq_SE_dark_2C_peak_509
1	2282977	2283160	184	2283107	54.00	845331	236661	588760	ATAC_seq_SE_dark_2C_peak_510
1	2284363	2284521	159	2284432	49.00	668704	217581	447957	ATAC_seq_SE_dark_2C_peak_511
1	2285147	2285391	245	2285231	49.00	690026	221141	463737	ATAC_seq_SE_dark_2C_peak_512
1	2291376	2291475	100	2291437	40.00	534598	210012	340184	ATAC_seq_SE_dark_2C_peak_513
1	2299474	2299574	101	2299520	46.00	700846	228933	473055	ATAC_seq_SE_dark_2C_peak_514
1	2299739	2299903	165	2299832	50.00	863063	248175	601405	ATAC_seq_SE_dark_2C_peak_515
1	2300020	2300178	159	2300164	37.00	382281	184287	221040	ATAC_seq_SE_dark_2C_peak_516
1	2302730	2302894	165	2302749	37.00	376760	183133	216380	ATAC_seq_SE_dark_2C_peak_517
1	2305138	2305466	329	2305271	55.00	1150911	283114	833718	ATAC_seq_SE_dark_2C_peak_518
1	2312038	2312547	510	2312265	47.00	808522	245868	557300	ATAC_seq_SE_dark_2C_peak_519
1	2312928	2313200	273	2313126	45.00	669996	225490	449039	ATAC_seq_SE_dark_2C_peak_520
1	2316345	2316528	184	2316380	46.00	743972	236657	507425	ATAC_seq_SE_dark_2C_peak_521
1	2321710	2321960	251	2321800	47.00	808522	245868	557300	ATAC_seq_SE_dark_2C_peak_522
1	2322281	2322421	141	2322378	41.00	570888	215134	368937	ATAC_seq_SE_dark_2C_peak_523
1	2333716	2333869	154	2333786	41.00	440654	190045	266495	ATAC_seq_SE_dark_2C_peak_524
1	2334089	2334541	453	2334339	46.00	594746	210197	389350	ATAC_seq_SE_dark_2C_peak_525
1	2335726	2335977	252	2335807	52.00	783829	230836	538901	ATAC_seq_SE_dark_2C_peak_526
1	2336097	2336202	106	2336111	40.00	372007	178106	212353	ATAC_seq_SE_dark_2C_peak_527
1	2347383	2347602	220	2347554	45.00	545491	203180	349459	ATAC_seq_SE_dark_2C_peak_528
1	2347751	2348480	730	2348109	62.00	1181450	269807	858045	ATAC_seq_SE_dark_2C_peak_529
1	2348690	2348863	174	2348784	45.00	501697	195412	314279	ATAC_seq_SE_dark_2C_peak_530
1	2351609	2351751	143	2351734	41.00	411483	184453	243751	ATAC_seq_SE_dark_2C_peak_531
1	2365366	2365725	360	2365524	53.00	697145	215397	469878	ATAC_seq_SE_dark_2C_peak_532
1	2366507	2366775	269	2366612	62.00	1074572	254545	772369	ATAC_seq_SE_dark_2C_peak_533
1	2368422	2368950	529	2368450	49.00	644141	213493	428804	ATAC_seq_SE_dark_2C_peak_534
1	2374520	2375026	507	2374948	64.00	1580738	323544	1205098	ATAC_seq_SE_dark_2C_peak_535
1	2389421	2389551	131	2389481	42.00	419502	184629	250529	ATAC_seq_SE_dark_2C_peak_536
1	2390100	2390371	272	2390134	53.00	723034	219423	491700	ATAC_seq_SE_dark_2C_peak_537
1	2395012	2395533	522	2395301	61.00	1206936	275923	880303	ATAC_seq_SE_dark_2C_peak_538
1	2402843	2403106	264	2403071	44.00	658276	225451	439046	ATAC_seq_SE_dark_2C_peak_539
1	2406623	2406932	310	2406749	55.00	877892	239726	614112	ATAC_seq_SE_dark_2C_peak_540
1	2407474	2407647	174	2407528	51.00	683719	216576	459868	ATAC_seq_SE_dark_2C_peak_541
1	2408048	2408168	121	2408119	48.00	549441	199268	352866	ATAC_seq_SE_dark_2C_peak_542
1	2409496	2409819	324	2409652	58.00	914225	239351	642632	ATAC_seq_SE_dark_2C_peak_543
1	2412593	2412978	386	2412781	65.00	1460731	302613	1097680	ATAC_seq_SE_dark_2C_peak_544
1	2416117	2416313	197	2416227	44.00	685556	230501	459868	ATAC_seq_SE_dark_2C_peak_545
1	2421908	2422317	410	2422194	54.00	1125163	281724	811148	ATAC_seq_SE_dark_2C_peak_546
1	2431947	2432359	413	2432225	51.00	826752	239852	572967	ATAC_seq_SE_dark_2C_peak_547
1	2432779	2432931	153	2432813	51.00	735367	224914	500077	ATAC_seq_SE_dark_2C_peak_548
1	2436955	2437541	587	2437262	62.00	1062981	252910	762512	ATAC_seq_SE_dark_2C_peak_549
1	2442444	2442554	111	2442509	51.00	613720	205371	403271	ATAC_seq_SE_dark_2C_peak_550
1	2443527	2443676	150	2443579	48.00	541756	197980	346259	ATAC_seq_SE_dark_2C_peak_551
1	2445058	2445452	395	2445403	60.00	1145239	269197	828804	ATAC_seq_SE_dark_2C_peak_552
1	2445942	2446211	270	2446015	47.00	678965	223048	456662	ATAC_seq_SE_dark_2C_peak_553
1	2454716	2454988	273	2454859	51.00	875017	247855	611703	ATAC_seq_SE_dark_2C_peak_554
1	2457287	2457803	517	2457533	56.00	855475	234375	594845	ATAC_seq_SE_dark_2C_peak_555
1	2458085	2458317	233	2458227	56.00	813635	228091	561687	ATAC_seq_SE_dark_2C_peak_556
1	2462064	2462393	330	2462355	46.00	483533	190824	300914	ATAC_seq_SE_dark_2C_peak_557
1	2465392	2465649	258	2465522	44.00	559504	207373	361431	ATAC_seq_SE_dark_2C_peak_558
1	2474888	2475372	485	2475003	51.00	984581	266357	697455	ATAC_seq_SE_dark_2C_peak_559
1	2476475	2477131	657	2476947	47.00	805896	245399	557300	ATAC_seq_SE_dark_2C_peak_560
1	2483070	2483214	145	2483189	38.00	465041	199768	285139	ATAC_seq_SE_dark_2C_peak_561
1	2488023	2488142	120	2488098	48.00	714890	227273	485010	ATAC_seq_SE_dark_2C_peak_562
1	2488232	2488973	742	2488910	45.00	594883	211982	389460	ATAC_seq_SE_dark_2C_peak_563
1	2494267	2494366	100	2494315	43.00	615985	219671	405213	ATAC_seq_SE_dark_2C_peak_564
1	2498652	2499054	403	2498974	57.00	1272646	297090	933712	ATAC_seq_SE_dark_2C_peak_565
1	2520613	2521094	482	2520824	48.00	851272	250990	591205	ATAC_seq_SE_dark_2C_peak_566
1	2530210	2530512	303	2530252	38.00	465041	199768	285139	ATAC_seq_SE_dark_2C_peak_567
1	2535254	2535358	105	2535328	42.00	594881	217722	389460	ATAC_seq_SE_dark_2C_peak_568
1	2537840	2537958	119	2537865	38.00	426755	191929	256665	ATAC_seq_SE_dark_2C_peak_569
1	2538073	2538580	508	2538155	51.00	911906	254030	640642	ATAC_seq_SE_dark_2C_peak_570
1	2542144	2542664	521	2542357	53.00	1054387	272727	755120	ATAC_seq_SE_dark_2C_peak_571
1	2547844	2548016	173	2547900	41.00	570888	215134	368937	ATAC_seq_SE_dark_2C_peak_572
1	2548140	2548413	274	2548331	50.00	939317	261235	661187	ATAC_seq_SE_dark_2C_peak_573
1	2561281	2561464	184	2561368	53.00	1058519	273418	758620	ATAC_seq_SE_dark_2C_peak_574
1	2563739	2564020	282	2563923	55.00	991623	257471	703514	ATAC_seq_SE_dark_2C_peak_575
1	2565084	2565224	141	2565202	45.00	565512	206742	366558	ATAC_seq_SE_dark_2C_peak_576
1	2565312	2565715	404	2565470	51.00	789359	233708	543639	ATAC_seq_SE_dark_2C_peak_577
1	2573291	2573397	107	2573362	40.00	499891	203171	312718	ATAC_seq_SE_dark_2C_peak_578
1	2573509	2574127	619	2573552	46.00	717929	231984	487614	ATAC_seq_SE_dark_2C_peak_579
1	2576640	2577032	393	2576769	49.00	805211	240616	557085	ATAC_seq_SE_dark_2C_peak_580
1	2586060	2586181	122	2586134	49.00	791782	238322	545727	ATAC_seq_SE_dark_2C_peak_581
1	2588514	2588779	266	2588709	47.00	754185	236220	516151	ATAC_seq_SE_dark_2C_peak_582
1	2588932	2589059	128	2589015	50.00	891994	253102	625918	ATAC_seq_SE_dark_2C_peak_583
1	2590307	2590546	240	2590394	40.00	534598	210012	340184	ATAC_seq_SE_dark_2C_peak_584
1	2607529	2608141	613	2607845	65.00	1697208	338068	1310511	ATAC_seq_SE_dark_2C_peak_585
1	2614519	2614677	159	2614547	47.00	808522	245868	557300	ATAC_seq_SE_dark_2C_peak_586
1	2621560	2621795	236	2621622	43.00	626613	221662	414339	ATAC_seq_SE_dark_2C_peak_587
1	2624022	2624121	100	2624032	37.00	343901	176252	190643	ATAC_seq_SE_dark_2C_peak_588
1	2627900	2628036	137	2627948	42.00	529666	205349	338095	ATAC_seq_SE_dark_2C_peak_589
1	2630154	2630423	270	2630234	45.00	723192	235174	491700	ATAC_seq_SE_dark_2C_peak_590
1	2630522	2630647	126	2630572	47.00	803790	245023	555883	ATAC_seq_SE_dark_2C_peak_591
1	2635526	2636088	563	2635958	48.00	851272	250990	591205	ATAC_seq_SE_dark_2C_peak_592
1	2641811	2641922	112	2641876	57.00	1178473	281964	855339	ATAC_seq_SE_dark_2C_peak_593
1	2642114	2642213	100	2642131	37.00	387441	185366	225355	ATAC_seq_SE_dark_2C_peak_594
1	2649573	2649739	167	2649583	35.00	368591	184401	209460	ATAC_seq_SE_dark_2C_peak_595
1	2658395	2658504	110	2658488	38.00	465041	199768	285139	ATAC_seq_SE_dark_2C_peak_596
1	2671816	2672122	307	2671868	49.00	894876	256112	625918	ATAC_seq_SE_dark_2C_peak_597
1	2672227	2672511	285	2672291	49.00	894876	256112	625918	ATAC_seq_SE_dark_2C_peak_598
1	2681894	2682039	146	2681983	50.00	878859	250861	614909	ATAC_seq_SE_dark_2C_peak_599
1	2688790	2689016	227	2688981	51.00	584355	200695	380467	ATAC_seq_SE_dark_2C_peak_600
1	2690201	2690363	163	2690290	52.00	554374	194638	357070	ATAC_seq_SE_dark_2C_peak_601
1	2690594	2690964	371	2690671	58.00	722582	211621	491544	ATAC_seq_SE_dark_2C_peak_602
1	2694687	2694829	143	2694755	62.00	1019898	246865	727910	ATAC_seq_SE_dark_2C_peak_603
1	2694941	2695100	160	2695021	49.00	559148	199442	361141	ATAC_seq_SE_dark_2C_peak_604
1	2695196	2695464	269	2695394	43.00	408090	181219	240885	ATAC_seq_SE_dark_2C_peak_605
1	2700968	2701221	254	2701130	52.00	1030652	271479	734416	ATAC_seq_SE_dark_2C_peak_606
1	2703112	2703382	271	2703259	44.00	685556	230501	459868	ATAC_seq_SE_dark_2C_peak_607
1	2711098	2711306	209	2711245	45.00	712110	233148	482621	ATAC_seq_SE_dark_2C_peak_608
1	2712140	2712298	159	2712225	44.00	652186	224327	433780	ATAC_seq_SE_dark_2C_peak_609
1	2712587	2712851	265	2712724	49.00	800486	239808	553087	ATAC_seq_SE_dark_2C_peak_610
1	2714686	2714894	209	2714853	41.00	409375	184049	241965	ATAC_seq_SE_dark_2C_peak_611
1	2717421	2717525	105	2717447	42.00	459476	192136	282444	ATAC_seq_SE_dark_2C_peak_612
1	2718154	2718367	214	2718218	45.00	594337	211884	388990	ATAC_seq_SE_dark_2C_peak_613
1	2721948	2722126	179	2722045	46.00	766641	240746	524189	ATAC_seq_SE_dark_2C_peak_614
1	2735771	2736331	561	2736245	51.00	984581	266357	697455	ATAC_seq_SE_dark_2C_peak_615
1	2736487	2736951	465	2736583	47.00	808522	245868	557300	ATAC_seq_SE_dark_2C_peak_616
1	2747918	2748082	165	2748005	40.00	473416	197972	292277	ATAC_seq_SE_dark_2C_peak_617
1	2751223	2751492	270	2751385	48.00	541279	197900	345856	ATAC_seq_SE_dark_2C_peak_618
1	2754787	2754888	102	2754825	52.00	754275	226109	516227	ATAC_seq_SE_dark_2C_peak_619
1	2755108	2755421	314	2755184	61.00	1103755	260833	795349	ATAC_seq_SE_dark_2C_peak_620
1	2755584	2755812	229	2755800	43.00	431744	185576	258969	ATAC_seq_SE_dark_2C_peak_621
1	2762416	2762572	157	2762435	42.00	608158	220257	398500	ATAC_seq_SE_dark_2C_peak_622
1	2771398	2771591	194	2771525	49.00	894876	256112	625918	ATAC_seq_SE_dark_2C_peak_623
1	2804693	2804806	114	2804759	43.00	646386	225379	428804	ATAC_seq_SE_dark_2C_peak_624
1	2804965	2805336	372	2805051	47.00	808522	245868	557300	ATAC_seq_SE_dark_2C_peak_625
1	2808655	2808897	243	2808720	44.00	624262	219191	412312	ATAC_seq_SE_dark_2C_peak_626
1	2811176	2811299	124	2811214	42.00	608158	220257	398500	ATAC_seq_SE_dark_2C_peak_627
1	2817772	2818022	251	2817855	39.00	466069	198216	286013	ATAC_seq_SE_dark_2C_peak_628
1	2818455	2818621	167	2818528	46.00	746626	237134	509686	ATAC_seq_SE_dark_2C_peak_629
1	2818752	2818906	155	2818900	34.00	327860	176857	179114	ATAC_seq_SE_dark_2C_peak_630
1	2821019	2821119	101	2821085	42.00	528628	205153	337216	ATAC_seq_SE_dark_2C_peak_631
1	2821304	2821659	356	2821500	44.00	586930	212364	382655	ATAC_seq_SE_dark_2C_peak_632
1	2826910	2827091	182	2827045	37.00	431816	194645	258969	ATAC_seq_SE_dark_2C_peak_633
1	2829396	2829538	143	2829466	37.00	431816	194645	258969	ATAC_seq_SE_dark_2C_peak_634
1	2842498	2842728	231	2842584	37.00	431816	194645	258969	ATAC_seq_SE_dark_2C_peak_635
1	2847754	2848314	561	2847857	57.00	1076221	265933	772369	ATAC_seq_SE_dark_2C_peak_636
1	2855833	2856206	374	2855870	44.00	621358	218659	409846	ATAC_seq_SE_dark_2C_peak_637
1	2861675	2862003	329	2861923	50.00	762489	231293	523183	ATAC_seq_SE_dark_2C_peak_638
1	2862814	2863078	265	2862897	56.00	954557	249453	674419	ATAC_seq_SE_dark_2C_peak_639
1	2870683	2870869	187	2870733	44.00	401348	178784	235157	ATAC_seq_SE_dark_2C_peak_640
1	2872514	2872900	387	2872730	47.00	521158	195918	330886	ATAC_seq_SE_dark_2C_peak_641
1	2877489	2877630	142	2877587	51.00	742601	226087	506271	ATAC_seq_SE_dark_2C_peak_642
1	2882436	2882543	108	2882474	48.00	762447	235464	523156	ATAC_seq_SE_dark_2C_peak_643
1	2899345	2899480	136	2899422	43.00	646386	225379	428804	ATAC_seq_SE_dark_2C_peak_644
1	2899582	2899690	109	2899609	39.00	499309	204890	312251	ATAC_seq_SE_dark_2C_peak_645
1	2910446	2910905	460	2910519	43.00	646386	225379	428804	ATAC_seq_SE_dark_2C_peak_646
1	2915975	2916216	242	2916162	38.00	465041	199768	285139	ATAC_seq_SE_dark_2C_peak_647
1	2926671	2926921	251	2926737	48.00	851272	250990	591205	ATAC_seq_SE_dark_2C_peak_648
1	2928887	2929062	176	2928978	39.00	499309	204890	312251	ATAC_seq_SE_dark_2C_peak_649
1	2931908	2932090	183	2932043	39.00	499309	204890	312251	ATAC_seq_SE_dark_2C_peak_650
1	2932554	2932703	150	2932614	37.00	431816	194645	258969	ATAC_seq_SE_dark_2C_peak_651
1	2939266	2939489	224	2939412	38.00	465041	199768	285139	ATAC_seq_SE_dark_2C_peak_652
1	2942274	2942561	288	2942498	56.00	1123378	275895	811148	ATAC_seq_SE_dark_2C_peak_653
1	2945933	2946197	265	2946107	56.00	1099403	272076	791605	ATAC_seq_SE_dark_2C_peak_654
1	2949215	2949329	115	2949296	41.00	530984	207407	339216	ATAC_seq_SE_dark_2C_peak_655
1	2949433	2949725	293	2949584	37.00	403291	188679	236807	ATAC_seq_SE_dark_2C_peak_656
1	2952641	2952841	201	2952675	35.00	368591	184401	209460	ATAC_seq_SE_dark_2C_peak_657
1	2963142	2963274	133	2963216	35.00	368591	184401	209460	ATAC_seq_SE_dark_2C_peak_658
1	2963364	2963468	105	2963442	40.00	534598	210012	340184	ATAC_seq_SE_dark_2C_peak_659
1	2963762	2964008	247	2963962	38.00	465041	199768	285139	ATAC_seq_SE_dark_2C_peak_660
1	2964692	2965037	346	2964966	45.00	725647	235623	491700	ATAC_seq_SE_dark_2C_peak_661
1	2972287	2972824	538	2972469	53.00	942128	254237	663613	ATAC_seq_SE_dark_2C_peak_662
1	2976673	2977184	512	2976832	52.00	943758	256907	664991	ATAC_seq_SE_dark_2C_peak_663
1	2982560	2982882	323	2982610	39.00	499309	204890	312251	ATAC_seq_SE_dark_2C_peak_664
1	2987671	2987894	224	2987842	48.00	688905	222829	462767	ATAC_seq_SE_dark_2C_peak_665
1	2991175	2991538	364	2991471	52.00	886976	247548	621809	ATAC_seq_SE_dark_2C_peak_666
1	2991819	2991937	119	2991838	40.00	435384	190520	262003	ATAC_seq_SE_dark_2C_peak_667
1	3001324	3001587	264	3001376	44.00	685556	230501	459868	ATAC_seq_SE_dark_2C_peak_668
1	3008185	3009145	961	3008643	58.00	1169720	277909	850043	ATAC_seq_SE_dark_2C_peak_669
1	3012388	3012625	238	3012404	44.00	551664	205950	354766	ATAC_seq_SE_dark_2C_peak_670
1	3018245	3018614	370	3018319	49.00	836943	246063	581651	ATAC_seq_SE_dark_2C_peak_671
1	3018966	3019106	141	3019064	42.00	548127	208839	351737	ATAC_seq_SE_dark_2C_peak_672
1	3019375	3019812	438	3019527	66.00	1630399	324612	1249913	ATAC_seq_SE_dark_2C_peak_673
1	3030471	3030686	216	3030563	52.00	933308	255176	658818	ATAC_seq_SE_dark_2C_peak_674
1	3030960	3031273	314	3031045	55.00	1077584	271186	772399	ATAC_seq_SE_dark_2C_peak_675
1	3031541	3031957	417	3031602	57.00	1199389	285293	873697	ATAC_seq_SE_dark_2C_peak_676
1	3038368	3038564	197	3038510	41.00	570888	215134	368937	ATAC_seq_SE_dark_2C_peak_677
1	3041786	3042035	250	3041974	40.00	534598	210012	340184	ATAC_seq_SE_dark_2C_peak_678
1	3053055	3053285	231	3053191	42.00	608158	220257	398500	ATAC_seq_SE_dark_2C_peak_679
1	3053403	3053730	328	3053428	39.00	499309	204890	312251	ATAC_seq_SE_dark_2C_peak_680
1	3057497	3057709	213	3057558	39.00	471983	199402	291060	ATAC_seq_SE_dark_2C_peak_681
1	3058364	3058477	114	3058423	42.00	608158	220257	398500	ATAC_seq_SE_dark_2C_peak_682
1	3059010	3059194	185	3059022	38.00	465041	199768	285139	ATAC_seq_SE_dark_2C_peak_683
1	3063984	3064335	352	3064065	41.00	570888	215134	368937	ATAC_seq_SE_dark_2C_peak_684
1	3072057	3072399	343	3072143	58.00	972070	247899	689391	ATAC_seq_SE_dark_2C_peak_685
1	3072505	3073227	723	3072580	58.00	960226	246141	679301	ATAC_seq_SE_dark_2C_peak_686
1	3075544	3076054	511	3075607	54.00	614349	201244	403806	ATAC_seq_SE_dark_2C_peak_687
1	3079322	3079680	359	3079605	52.00	608795	203143	399048	ATAC_seq_SE_dark_2C_peak_688
1	3085702	3085938	237	3085832	47.00	687963	224614	461937	ATAC_seq_SE_dark_2C_peak_689
1	3093190	3093564	375	3093294	58.00	1187561	280685	863405	ATAC_seq_SE_dark_2C_peak_690
1	3093646	3093933	288	3093865	49.00	829943	244858	575674	ATAC_seq_SE_dark_2C_peak_691
1	3094848	3095350	503	3094991	45.00	665735	224719	445420	ATAC_seq_SE_dark_2C_peak_692
1	3100177	3100500	324	3100239	44.00	487286	194301	304110	ATAC_seq_SE_dark_2C_peak_693
1	3101173	3101395	223	3101340	47.00	618434	212578	407317	ATAC_seq_SE_dark_2C_peak_694
1	3104420	3104528	109	3104491	48.00	598672	207539	392681	ATAC_seq_SE_dark_2C_peak_695
1	3106316	3106534	219	3106348	44.00	615014	217496	404372	ATAC_seq_SE_dark_2C_peak_696
1	3107804	3107965	162	3107879	35.00	368591	184401	209460	ATAC_seq_SE_dark_2C_peak_697
1	3116681	3116809	129	3116749	44.00	685556	230501	459868	ATAC_seq_SE_dark_2C_peak_698
1	3122357	3122508	152	3122437	39.00	434718	191939	261444	ATAC_seq_SE_dark_2C_peak_699
1	3122703	3122994	292	3122882	49.00	799814	239693	552523	ATAC_seq_SE_dark_2C_peak_700
1	3130946	3131538	593	3131146	57.00	1272646	297090	933712	ATAC_seq_SE_dark_2C_peak_701
1	3137455	3137828	374	3137549	51.00	958060	261833	677436	ATAC_seq_SE_dark_2C_peak_702
1	3140675	3140838	164	3140757	44.00	685556	230501	459868	ATAC_seq_SE_dark_2C_peak_703
1	3154340	3154459	120	3154367	38.00	465041	199768	285139	ATAC_seq_SE_dark_2C_peak_704
1	3156224	3156438	215	3156306	44.00	684456	230297	459868	ATAC_seq_SE_dark_2C_peak_705
1	3156594	3156704	111	3156678	36.00	386367	186680	224466	ATAC_seq_SE_dark_2C_peak_706
1	3156914	3157068	155	3157057	38.00	422159	190989	252775	ATAC_seq_SE_dark_2C_peak_707
1	3157347	3157537	191	3157512	42.00	550812	209348	354045	ATAC_seq_SE_dark_2C_peak_708
1	3161634	3161921	288	3161743	46.00	766641	240746	524189	ATAC_seq_SE_dark_2C_peak_709
1	3167839	3168061	223	3168009	42.00	608158	220257	398500	ATAC_seq_SE_dark_2C_peak_710
1	3180424	3180822	399	3180654	63.00	1587000	327824	1209362	ATAC_seq_SE_dark_2C_peak_711
1	3184198	3184444	247	3184325	57.00	1151170	277645	833948	ATAC_seq_SE_dark_2C_peak_712
1	3188907	3189015	109	3188937	40.00	500403	203272	313159	ATAC_seq_SE_dark_2C_peak_713
1	3189265	3189422	158	3189341	47.00	808522	245868	557300	ATAC_seq_SE_dark_2C_peak_714
1	3194932	3195167	236	3194956	43.00	646386	225379	428804	ATAC_seq_SE_dark_2C_peak_715
1	3195318	3195680	363	3195587	59.00	1374635	307335	1021106	ATAC_seq_SE_dark_2C_peak_716
1	3201029	3201407	379	3201234	53.00	1077518	276601	772369	ATAC_seq_SE_dark_2C_peak_717
1	3201498	3201662	165	3201519	37.00	431816	194645	258969	ATAC_seq_SE_dark_2C_peak_718
1	3205638	3205890	253	3205719	52.00	1030652	271479	734416	ATAC_seq_SE_dark_2C_peak_719
1	3227049	3227200	152	3227120	40.00	534598	210012	340184	ATAC_seq_SE_dark_2C_peak_720
1	3240235	3240597	363	3240417	54.00	868452	240280	606038	ATAC_seq_SE_dark_2C_peak_721
1	3242003	3242205	203	3242178	48.00	717354	227695	487101	ATAC_seq_SE_dark_2C_peak_722
1	3243025	3243149	125	3243093	57.00	985048	251955	697856	ATAC_seq_SE_dark_2C_peak_723
1	3247811	3248084	274	3247949	51.00	775993	231523	532190	ATAC_seq_SE_dark_2C_peak_724
1	3248223	3248323	101	3248298	44.00	554788	206517	357423	ATAC_seq_SE_dark_2C_peak_725
1	3249997	3250184	188	3250130	40.00	479297	199126	297291	ATAC_seq_SE_dark_2C_peak_726
1	3255479	3256429	951	3255915	54.00	1125163	281724	811148	ATAC_seq_SE_dark_2C_peak_727
1	3261614	3261923	310	3261809	53.00	1061838	273973	761503	ATAC_seq_SE_dark_2C_peak_728
1	3263581	3263964	384	3263665	44.00	676876	228891	454886	ATAC_seq_SE_dark_2C_peak_729
1	3269978	3270117	140	3270044	39.00	405259	186047	238478	ATAC_seq_SE_dark_2C_peak_730
1	3272525	3272770	246	3272690	51.00	872186	247383	609256	ATAC_seq_SE_dark_2C_peak_731
1	3273438	3273704	267	3273471	42.00	505267	200747	317301	ATAC_seq_SE_dark_2C_peak_732
1	3278578	3278971	394	3278829	47.00	808522	245868	557300	ATAC_seq_SE_dark_2C_peak_733
1	3283792	3284080	289	3283877	42.00	608158	220257	398500	ATAC_seq_SE_dark_2C_peak_734
1	3287356	3287543	188	3287403	45.00	725647	235623	491700	ATAC_seq_SE_dark_2C_peak_735
1	3296089	3296678	590	3296517	60.00	1426694	312457	1066447	ATAC_seq_SE_dark_2C_peak_736
1	3302011	3302607	597	3302173	48.00	767036	236258	524513	ATAC_seq_SE_dark_2C_peak_737
1	3310887	3311011	125	3310943	50.00	939317	261235	661187	ATAC_seq_SE_dark_2C_peak_738
1	3322378	3322490	113	3322403	49.00	686526	220556	460704	ATAC_seq_SE_dark_2C_peak_739
1	3322581	3322680	100	3322651	45.00	524646	199480	333840	ATAC_seq_SE_dark_2C_peak_740
1	3324552	3324819	268	3324634	60.00	980768	245177	696898	ATAC_seq_SE_dark_2C_peak_741
1	3324972	3325390	419	3325170	56.00	810591	227636	559063	ATAC_seq_SE_dark_2C_peak_742
1	3333240	3333467	228	3333296	51.00	984581	266357	697455	ATAC_seq_SE_dark_2C_peak_743
1	3333545	3333674	130	3333588	46.00	766641	240746	524189	ATAC_seq_SE_dark_2C_peak_744
1	3333769	3333877	109	3333832	44.00	685556	230501	459868	ATAC_seq_SE_dark_2C_peak_745
1	3338048	3338296	249	3338233	46.00	766641	240746	524189	ATAC_seq_SE_dark_2C_peak_746
1	3341612	3341743	132	3341699	49.00	894876	256112	625918	ATAC_seq_SE_dark_2C_peak_747
1	3341866	3342175	310	3342016	48.00	851272	250990	591205	ATAC_seq_SE_dark_2C_peak_748
1	3346096	3346413	318	3346167	53.00	921727	250929	648996	ATAC_seq_SE_dark_2C_peak_749
1	3348510	3348856	347	3348637	50.00	739462	227475	503594	ATAC_seq_SE_dark_2C_peak_750
1	3348957	3349241	285	3349173	53.00	829254	236117	575084	ATAC_seq_SE_dark_2C_peak_751
1	3355410	3355593	184	3355495	63.00	1307019	285587	964467	ATAC_seq_SE_dark_2C_peak_752
1	3356281	3356665	385	3356609	52.00	842224	240254	586137	ATAC_seq_SE_dark_2C_peak_753
1	3359806	3359947	142	3359881	51.00	820737	238861	567778	ATAC_seq_SE_dark_2C_peak_754
1	3362142	3362349	208	3362287	42.00	608158	220257	398500	ATAC_seq_SE_dark_2C_peak_755
1	3363184	3363483	300	3363327	48.00	851272	250990	591205	ATAC_seq_SE_dark_2C_peak_756
1	3369085	3369377	293	3369286	53.00	1077518	276601	772369	ATAC_seq_SE_dark_2C_peak_757
1	3377507	3377704	198	3377540	39.00	499309	204890	312251	ATAC_seq_SE_dark_2C_peak_758
1	3398342	3398505	164	3398416	45.00	553626	204626	356434	ATAC_seq_SE_dark_2C_peak_759
1	3413242	3413586	345	3413386	52.00	1030652	271479	734416	ATAC_seq_SE_dark_2C_peak_760
1	3416423	3416555	133	3416463	40.00	391350	181899	228645	ATAC_seq_SE_dark_2C_peak_761
1	3419637	3419816	180	3419785	45.00	410526	179267	242932	ATAC_seq_SE_dark_2C_peak_762
1	3421283	3421513	231	3421431	67.00	1219675	264180	891443	ATAC_seq_SE_dark_2C_peak_763
1	3422720	3422907	188	3422832	49.00	543877	196928	348075	ATAC_seq_SE_dark_2C_peak_764
1	3423821	3423958	138	3423891	49.00	534057	195312	340184	ATAC_seq_SE_dark_2C_peak_765
1	3427594	3427704	111	3427674	47.00	578129	205656	375112	ATAC_seq_SE_dark_2C_peak_766
1	3430603	3430715	113	3430693	43.00	602649	217177	396085	ATAC_seq_SE_dark_2C_peak_767
1	3430899	3431309	411	3430956	57.00	1223383	289133	892288	ATAC_seq_SE_dark_2C_peak_768
1	3431660	3431831	172	3431721	51.00	958835	261965	678100	ATAC_seq_SE_dark_2C_peak_769
1	3441502	3441806	305	3441787	48.00	560659	201149	362420	ATAC_seq_SE_dark_2C_peak_770
1	3446445	3446588	144	3446581	45.00	358440	169993	202851	ATAC_seq_SE_dark_2C_peak_771
1	3451536	3451706	171	3451629	49.00	612497	208247	402213	ATAC_seq_SE_dark_2C_peak_772
1	3452118	3452394	277	3452148	44.00	489614	194721	306088	ATAC_seq_SE_dark_2C_peak_773
1	3461491	3461647	157	3461557	46.00	766641	240746	524189	ATAC_seq_SE_dark_2C_peak_774
1	3469335	3469815	481	3469674	55.00	1173574	286846	850920	ATAC_seq_SE_dark_2C_peak_775
1	3478661	3478910	250	3478737	47.00	615161	212014	404499	ATAC_seq_SE_dark_2C_peak_776
1	3479295	3479640	346	3479556	58.00	991888	250850	703762	ATAC_seq_SE_dark_2C_peak_777
1	3480946	3481080	135	3481020	63.00	1181673	267559	858237	ATAC_seq_SE_dark_2C_peak_778
1	3484304	3484590	287	3484345	60.00	1000862	248068	711551	ATAC_seq_SE_dark_2C_peak_779
1	3493810	3494066	257	3493887	43.00	646386	225379	428804	ATAC_seq_SE_dark_2C_peak_780
1	3503417	3503710	294	3503478	43.00	646386	225379	428804	ATAC_seq_SE_dark_2C_peak_781
1	3509125	3509497	373	3509310	43.00	646386	225379	428804	ATAC_seq_SE_dark_2C_peak_782
1	3514759	3514951	193	3514833	40.00	534598	210012	340184	ATAC_seq_SE_dark_2C_peak_783
1	3518408	3518667	260	3518485	48.00	711210	226642	481866	ATAC_seq_SE_dark_2C_peak_784
1	3519036	3519158	123	3519110	43.00	453466	189573	277367	ATAC_seq_SE_dark_2C_peak_785
1	3523619	3523963	345	3523705	58.00	842993	228948	586790	ATAC_seq_SE_dark_2C_peak_786
1	3527442	3527875	434	3527793	52.00	680456	214401	457932	ATAC_seq_SE_dark_2C_peak_787
1	3528072	3528172	101	3528102	53.00	712801	217830	483225	ATAC_seq_SE_dark_2C_peak_788
1	3534890	3535082	193	3535019	44.00	659501	225677	440111	ATAC_seq_SE_dark_2C_peak_789
1	3535240	3535593	354	3535533	43.00	646386	225379	428804	ATAC_seq_SE_dark_2C_peak_790
1	3545549	3545951	403	3545748	41.00	570888	215134	368937	ATAC_seq_SE_dark_2C_peak_791
1	3546381	3546548	168	3546390	35.00	368591	184401	209460	ATAC_seq_SE_dark_2C_peak_792
1	3552870	3553030	161	3552895	37.00	431816	194645	258969	ATAC_seq_SE_dark_2C_peak_793
1	3558145	3558308	164	3558206	44.00	685556	230501	459868	ATAC_seq_SE_dark_2C_peak_794
1	3567957	3568180	224	3568023	42.00	472433	194570	291457	ATAC_seq_SE_dark_2C_peak_795
1	3570969	3571158	190	3571044	52.00	705613	218377	477121	ATAC_seq_SE_dark_2C_peak_796
1	3571254	3571355	102	3571271	47.00	526811	196883	335665	ATAC_seq_SE_dark_2C_peak_797
1	3571650	3571786	137	3571671	47.00	496379	191693	311799	ATAC_seq_SE_dark_2C_peak_798
1	3575071	3575317	247	3575090	47.00	493690	191235	309530	ATAC_seq_SE_dark_2C_peak_799
1	3590507	3590729	223	3590654	45.00	725647	235623	491700	ATAC_seq_SE_dark_2C_peak_800
1	3610544	3610734	191	3610599	55.00	1102311	275184	794113	ATAC_seq_SE_dark_2C_peak_801
1	3610976	3611367	392	3611305	45.00	642461	220518	427824	ATAC_seq_SE_dark_2C_peak_802
1	3611450	3611806	357	3611633	42.00	513789	202353	324572	ATAC_seq_SE_dark_2C_peak_803
1	3616068	3616395	328	3616254	46.00	766641	240746	524189	ATAC_seq_SE_dark_2C_peak_804
1	3627491	3627714	224	3627629	46.00	766641	240746	524189	ATAC_seq_SE_dark_2C_peak_805
1	3638545	3638662	118	3638610	34.00	315353	174043	168642	ATAC_seq_SE_dark_2C_peak_806
1	3638837	3639083	247	3639021	42.00	581724	215215	378199	ATAC_seq_SE_dark_2C_peak_807
1	3639426	3639981	556	3639617	49.00	829943	244858	575674	ATAC_seq_SE_dark_2C_peak_808
1	3647470	3648094	625	3647763	49.00	894876	256112	625918	ATAC_seq_SE_dark_2C_peak_809
1	3658527	3658817	291	3658789	44.00	685556	230501	459868	ATAC_seq_SE_dark_2C_peak_810
1	3658964	3659279	316	3659014	54.00	1125163	281724	811148	ATAC_seq_SE_dark_2C_peak_811
1	3663788	3664457	670	3664318	64.00	1641777	332946	1259369	ATAC_seq_SE_dark_2C_peak_812
1	3665130	3665240	111	3665147	39.00	499309	204890	312251	ATAC_seq_SE_dark_2C_peak_813
1	3671115	3671362	248	3671309	38.00	465041	199768	285139	ATAC_seq_SE_dark_2C_peak_814
1	3671512	3671740	229	3671647	36.00	372075	183623	212408	ATAC_seq_SE_dark_2C_peak_815
1	3676042	3676340	299	3676268	47.00	777586	240361	533561	ATAC_seq_SE_dark_2C_peak_816
1	3676448	3676685	238	3676611	44.00	669377	227503	448521	ATAC_seq_SE_dark_2C_peak_817
1	3678800	3678920	121	3678826	41.00	544943	210105	348995	ATAC_seq_SE_dark_2C_peak_818
1	3681661	3681764	104	3681701	51.00	984581	266357	697455	ATAC_seq_SE_dark_2C_peak_819
1	3700478	3700607	130	3700520	35.00	359744	182463	203938	ATAC_seq_SE_dark_2C_peak_820
1	3702093	3702322	230	3702188	49.00	894876	256112	625918	ATAC_seq_SE_dark_2C_peak_821
1	3715947	3716081	135	3716017	51.00	738976	225499	503169	ATAC_seq_SE_dark_2C_peak_822
1	3716159	3716307	149	3716227	46.00	546186	201717	350055	ATAC_seq_SE_dark_2C_peak_823
1	3716811	3716944	134	3716871	45.00	467612	189378	287331	ATAC_seq_SE_dark_2C_peak_824
1	3719495	3719664	170	3719613	53.00	749213	223510	511903	ATAC_seq_SE_dark_2C_peak_825
1	3721520	3721690	171	3721607	52.00	886271	247432	621198	ATAC_seq_SE_dark_2C_peak_826
1	3722506	3722650	145	3722594	42.00	542263	207729	346690	ATAC_seq_SE_dark_2C_peak_827
1	3732824	3732992	169	3732881	44.00	685556	230501	459868	ATAC_seq_SE_dark_2C_peak_828
1	3744311	3744686	376	3744514	48.00	787009	239726	541624	ATAC_seq_SE_dark_2C_peak_829
1	3745472	3745606	135	3745512	47.00	746319	234834	509411	ATAC_seq_SE_dark_2C_peak_830
1	3748850	3749060	211	3748910	45.00	571278	207769	369271	ATAC_seq_SE_dark_2C_peak_831
1	3757007	3757360	354	3757091	65.00	1409333	295170	1052695	ATAC_seq_SE_dark_2C_peak_832
1	3764502	3764941	440	3764730	47.00	808522	245868	557300	ATAC_seq_SE_dark_2C_peak_833
1	3770484	3770618	135	3770599	45.00	550054	203991	353389	ATAC_seq_SE_dark_2C_peak_834
1	3773573	3773730	158	3773663	48.00	532285	196393	340184	ATAC_seq_SE_dark_2C_peak_835
1	3778367	3778941	575	3778596	49.00	630555	211238	417709	ATAC_seq_SE_dark_2C_peak_836
1	3786899	3787007	109	3786965	39.00	499309	204890	312251	ATAC_seq_SE_dark_2C_peak_837
1	3787172	3787329	158	3787248	38.00	465041	199768	285139	ATAC_seq_SE_dark_2C_peak_838
1	3790721	3791031	311	3790883	47.00	808522	245868	557300	ATAC_seq_SE_dark_2C_peak_839
1	3804049	3804303	255	3804224	47.00	721928	230548	490988	ATAC_seq_SE_dark_2C_peak_840
1	3806325	3806546	222	3806476	42.00	484276	196796	301537	ATAC_seq_SE_dark_2C_peak_841
1	3806681	3806785	105	3806766	39.00	389943	182983	227465	ATAC_seq_SE_dark_2C_peak_842
1	3810005	3810257	253	3810073	49.00	866254	251130	604154	ATAC_seq_SE_dark_2C_peak_843
1	3822961	3823147	187	3823081	42.00	608158	220257	398500	ATAC_seq_SE_dark_2C_peak_844
1	3824740	3824886	147	3824754	35.00	368591	184401	209460	ATAC_seq_SE_dark_2C_peak_845
1	3825244	3825390	147	3825329	37.00	431816	194645	258969	ATAC_seq_SE_dark_2C_peak_846
1	3831108	3831606	499	3831350	48.00	851272	250990	591205	ATAC_seq_SE_dark_2C_peak_847
1	3831759	3831899	141	3831857	42.00	608158	220257	398500	ATAC_seq_SE_dark_2C_peak_848
1	3832414	3832637	224	3832460	47.00	808522	245868	557300	ATAC_seq_SE_dark_2C_peak_849
1	3837516	3837897	382	3837637	54.00	1109905	279188	800591	ATAC_seq_SE_dark_2C_peak_850
1	3840927	3841098	172	3840971	35.00	368591	184401	209460	ATAC_seq_SE_dark_2C_peak_851
1	3849180	3849310	131	3849242	49.00	729024	227687	494605	ATAC_seq_SE_dark_2C_peak_852
1	3851093	3851364	272	3851102	39.00	370708	179131	211251	ATAC_seq_SE_dark_2C_peak_853
1	3859083	3859311	229	3859244	55.00	1149169	282828	832216	ATAC_seq_SE_dark_2C_peak_854
1	3862299	3862426	128	3862358	46.00	746626	237134	509686	ATAC_seq_SE_dark_2C_peak_855
1	3866887	3867362	476	3867086	52.00	1030652	271479	734416	ATAC_seq_SE_dark_2C_peak_856
1	3874294	3874441	148	3874427	36.00	399659	189523	233718	ATAC_seq_SE_dark_2C_peak_857
1	3880313	3880470	158	3880332	46.00	500751	193814	313476	ATAC_seq_SE_dark_2C_peak_858
1	3880608	3880909	302	3880703	55.00	815547	230169	563328	ATAC_seq_SE_dark_2C_peak_859
1	3881028	3881270	243	3881085	46.00	476440	189593	294850	ATAC_seq_SE_dark_2C_peak_860
1	3886271	3886453	183	3886426	40.00	480283	199319	298129	ATAC_seq_SE_dark_2C_peak_861
1	3891729	3891949	221	3891851	48.00	851272	250990	591205	ATAC_seq_SE_dark_2C_peak_862
1	3896896	3897120	225	3897032	56.00	1222739	291968	891711	ATAC_seq_SE_dark_2C_peak_863
1	3903682	3903888	207	3903798	49.00	894876	256112	625918	ATAC_seq_SE_dark_2C_peak_864
1	3903976	3904175	200	3904043	41.00	570888	215134	368937	ATAC_seq_SE_dark_2C_peak_865
1	3905094	3905222	129	3905172	41.00	523081	205882	332501	ATAC_seq_SE_dark_2C_peak_866
1	3909678	3909943	266	3909856	42.00	608158	220257	398500	ATAC_seq_SE_dark_2C_peak_867
1	3914385	3914798	414	3914704	50.00	815977	240226	563701	ATAC_seq_SE_dark_2C_peak_868
1	3918193	3918538	346	3918403	53.00	935522	253165	660718	ATAC_seq_SE_dark_2C_peak_869
1	3920221	3920472	252	3920420	44.00	595785	213980	390251	ATAC_seq_SE_dark_2C_peak_870
1	3935465	3935586	122	3935510	42.00	395635	180142	232262	ATAC_seq_SE_dark_2C_peak_871
1	3937399	3937647	249	3937562	62.00	1195131	271786	870014	ATAC_seq_SE_dark_2C_peak_872
1	3937730	3937853	124	3937758	40.00	361493	176041	205409	ATAC_seq_SE_dark_2C_peak_873
1	3943308	3943479	172	3943335	52.00	604827	202522	397934	ATAC_seq_SE_dark_2C_peak_874
1	3945552	3945683	132	3945637	43.00	312359	163447	166138	ATAC_seq_SE_dark_2C_peak_875
1	3947011	3947281	271	3947253	54.00	551190	191704	354364	ATAC_seq_SE_dark_2C_peak_876
1	3947404	3947511	108	3947418	54.00	554297	192173	356999	ATAC_seq_SE_dark_2C_peak_877
1	3947698	3947854	157	3947764	60.00	774068	216006	530559	ATAC_seq_SE_dark_2C_peak_878
1	3947940	3948079	140	3948000	60.00	786260	217702	540994	ATAC_seq_SE_dark_2C_peak_879
1	3948456	3948590	135	3948510	56.00	703472	211738	475288	ATAC_seq_SE_dark_2C_peak_880
1	3950974	3951219	246	3951142	50.00	744384	228290	507789	ATAC_seq_SE_dark_2C_peak_881
1	3951301	3951409	109	3951371	44.00	527738	201613	336454	ATAC_seq_SE_dark_2C_peak_882
1	3962149	3962362	214	3962289	49.00	683043	219974	459868	ATAC_seq_SE_dark_2C_peak_883
1	3962499	3962811	313	3962739	44.00	490081	194805	306478	ATAC_seq_SE_dark_2C_peak_884
1	3967214	3967584	371	3967496	54.00	1109905	279188	800591	ATAC_seq_SE_dark_2C_peak_885
1	3980872	3981285	414	3981104	48.00	851272	250990	591205	ATAC_seq_SE_dark_2C_peak_886
1	3987298	3987479	182	3987370	46.00	766641	240746	524189	ATAC_seq_SE_dark_2C_peak_887
1	3993868	3994086	219	3994027	48.00	642333	214912	427720	ATAC_seq_SE_dark_2C_peak_888
1	3994965	3995470	506	3995378	51.00	707658	220432	478837	ATAC_seq_SE_dark_2C_peak_889
1	4000564	4000857	294	4000636	46.00	625512	215596	413390	ATAC_seq_SE_dark_2C_peak_890
1	4001139	4001373	235	4001355	41.00	474023	196445	292787	ATAC_seq_SE_dark_2C_peak_891
1	4003649	4003859	211	4003714	50.00	805265	238429	557126	ATAC_seq_SE_dark_2C_peak_892
1	4006838	4007102	265	4006966	47.00	759473	237154	520645	ATAC_seq_SE_dark_2C_peak_893
1	4007428	4007668	241	4007517	49.00	844000	247280	587637	ATAC_seq_SE_dark_2C_peak_894
1	4010416	4010826	411	4010637	58.00	1120243	270270	809575	ATAC_seq_SE_dark_2C_peak_895
1	4020963	4021371	409	4021274	65.00	1697208	338068	1310511	ATAC_seq_SE_dark_2C_peak_896
1	4031241	4031434	194	4031288	45.00	691062	229312	464621	ATAC_seq_SE_dark_2C_peak_897
1	4034089	4034242	154	4034157	49.00	894876	256112	625918	ATAC_seq_SE_dark_2C_peak_898
1	4038867	4039212	346	4038937	45.00	725647	235623	491700	ATAC_seq_SE_dark_2C_peak_899
1	4043980	4044492	513	4044403	57.00	1272646	297090	933712	ATAC_seq_SE_dark_2C_peak_900
1	4053820	4054137	318	4053992	51.00	745635	226580	508848	ATAC_seq_SE_dark_2C_peak_901
1	4057940	4058188	249	4058077	55.00	779692	224719	535372	ATAC_seq_SE_dark_2C_peak_902
1	4059036	4059313	278	4059126	51.00	692181	217938	465597	ATAC_seq_SE_dark_2C_peak_903
1	4064499	4064757	259	4064566	48.00	791742	240550	545696	ATAC_seq_SE_dark_2C_peak_904
1	4066979	4067120	142	4067031	42.00	608158	220257	398500	ATAC_seq_SE_dark_2C_peak_905
1	4076029	4076295	267	4076126	41.00	526229	206490	335172	ATAC_seq_SE_dark_2C_peak_906
1	4077424	4077623	200	4077570	43.00	465135	191721	285213	ATAC_seq_SE_dark_2C_peak_907
1	4080656	4080847	192	4080776	45.00	450703	186386	275023	ATAC_seq_SE_dark_2C_peak_908
1	4081953	4082132	180	4082040	53.00	739807	222039	503902	ATAC_seq_SE_dark_2C_peak_909
1	4082575	4082683	109	4082642	50.00	650965	212944	432739	ATAC_seq_SE_dark_2C_peak_910
1	4085697	4085870	174	4085842	45.00	477842	191189	296049	ATAC_seq_SE_dark_2C_peak_911
1	4097127	4097390	264	4097337	45.00	668167	225159	447482	ATAC_seq_SE_dark_2C_peak_912
1	4107540	4107954	415	4107871	53.00	905294	248276	634902	ATAC_seq_SE_dark_2C_peak_913
1	4113567	4113708	142	4113660	46.00	542224	201027	346671	ATAC_seq_SE_dark_2C_peak_914
1	4114286	4114658	373	4114515	67.00	1443470	294755	1081854	ATAC_seq_SE_dark_2C_peak_915
1	4117810	4118063	254	4117897	57.00	883102	236638	618532	ATAC_seq_SE_dark_2C_peak_916
1	4125927	4126109	183	4126016	50.00	939317	261235	661187	ATAC_seq_SE_dark_2C_peak_917
1	4130248	4130353	106	4130260	37.00	431816	194645	258969	ATAC_seq_SE_dark_2C_peak_918
1	4132356	4132484	129	4132422	51.00	983998	266257	697455	ATAC_seq_SE_dark_2C_peak_919
1	4136865	4137023	159	4136960	41.00	546031	210315	349926	ATAC_seq_SE_dark_2C_peak_920
1	4137363	4137511	149	4137431	41.00	570888	215134	368937	ATAC_seq_SE_dark_2C_peak_921
1	4143845	4143959	115	4143942	35.00	368591	184401	209460	ATAC_seq_SE_dark_2C_peak_922
1	4144055	4144267	213	4144174	53.00	1077518	276601	772369	ATAC_seq_SE_dark_2C_peak_923
1	4144764	4144877	114	4144792	41.00	570888	215134	368937	ATAC_seq_SE_dark_2C_peak_924
1	4151250	4151398	149	4151276	41.00	496008	200669	311482	ATAC_seq_SE_dark_2C_peak_925
1	4157338	4157492	155	4157459	40.00	502971	203777	315354	ATAC_seq_SE_dark_2C_peak_926
1	4167077	4167230	154	4167116	38.00	465041	199768	285139	ATAC_seq_SE_dark_2C_peak_927
1	4167752	4167906	155	4167829	38.00	465041	199768	285139	ATAC_seq_SE_dark_2C_peak_928
1	4168120	4168273	154	4168206	42.00	608158	220257	398500	ATAC_seq_SE_dark_2C_peak_929
1	4171872	4172049	178	4171957	44.00	685556	230501	459868	ATAC_seq_SE_dark_2C_peak_930
1	4182531	4183016	486	4182802	53.00	1077518	276601	772369	ATAC_seq_SE_dark_2C_peak_931
1	4186298	4186525	228	4186446	45.00	558766	205541	360803	ATAC_seq_SE_dark_2C_peak_932
1	4188380	4188809	430	4188503	54.00	778815	226337	534629	ATAC_seq_SE_dark_2C_peak_933
1	4196429	4196941	513	4196468	51.00	622937	206842	411196	ATAC_seq_SE_dark_2C_peak_934
1	4200824	4200939	116	4200881	49.00	779225	236183	534955	ATAC_seq_SE_dark_2C_peak_935
1	4206461	4206573	113	4206480	40.00	534598	210012	340184	ATAC_seq_SE_dark_2C_peak_936
1	4210434	4210589	156	4210504	40.00	434481	190344	261242	ATAC_seq_SE_dark_2C_peak_937
1	4211683	4212064	382	4211947	53.00	1013957	266010	722793	ATAC_seq_SE_dark_2C_peak_938
1	4217139	4217319	181	4217224	53.00	936254	253283	661187	ATAC_seq_SE_dark_2C_peak_939
1	4219947	4220186	240	4220044	53.00	894732	246575	625918	ATAC_seq_SE_dark_2C_peak_940
1	4222931	4223042	112	4222977	50.00	628435	209274	415880	ATAC_seq_SE_dark_2C_peak_941
1	4225239	4225428	190	4225351	48.00	487071	188825	303937	ATAC_seq_SE_dark_2C_peak_942
1	4225574	4225747	174	4225605	48.00	474176	186667	292935	ATAC_seq_SE_dark_2C_peak_943
1	4226232	4226341	110	4226304	52.00	571548	197319	369505	ATAC_seq_SE_dark_2C_peak_944
1	4229646	4230150	505	4229726	68.00	1220513	262258	891711	ATAC_seq_SE_dark_2C_peak_945
1	4238776	4238991	216	4238846	53.00	813776	233665	561793	ATAC_seq_SE_dark_2C_peak_946
1	4239120	4239245	126	4239233	42.00	411549	183135	243812	ATAC_seq_SE_dark_2C_peak_947
1	4242975	4243419	445	4243083	59.00	736388	212164	500965	ATAC_seq_SE_dark_2C_peak_948
1	4243728	4243857	130	4243839	44.00	301470	160542	159018	ATAC_seq_SE_dark_2C_peak_949
1	4246130	4246310	181	4246216	52.00	640858	208170	426465	ATAC_seq_SE_dark_2C_peak_950
1	4246837	4247045	209	4246983	51.00	621907	206677	410316	ATAC_seq_SE_dark_2C_peak_951
1	4247141	4247328	188	4247182	48.00	524348	195064	333589	ATAC_seq_SE_dark_2C_peak_952
1	4250774	4251018	245	4250964	41.00	565392	214067	366463	ATAC_seq_SE_dark_2C_peak_953
1	4260231	4260343	113	4260256	42.00	608158	220257	398500	ATAC_seq_SE_dark_2C_peak_954
1	4265057	4265189	133	4265135	53.00	781791	228620	537181	ATAC_seq_SE_dark_2C_peak_955
1	4265267	4265576	310	4265320	55.00	872583	238908	609606	ATAC_seq_SE_dark_2C_peak_956
1	4266719	4267074	356	4266810	55.00	802001	228106	554360	ATAC_seq_SE_dark_2C_peak_957
1	4271147	4271256	110	4271239	44.00	485430	193966	302536	ATAC_seq_SE_dark_2C_peak_958
1	4271959	4272200	242	4271972	40.00	430435	189552	258969	ATAC_seq_SE_dark_2C_peak_959
1	4279019	4279162	144	4279078	54.00	788529	227838	542924	ATAC_seq_SE_dark_2C_peak_960
1	4281527	4281710	184	4281679	44.00	458775	189155	281853	ATAC_seq_SE_dark_2C_peak_961
1	4281823	4282523	701	4282138	53.00	758732	225000	520014	ATAC_seq_SE_dark_2C_peak_962
1	4282706	4282908	203	4282724	45.00	458007	187678	281212	ATAC_seq_SE_dark_2C_peak_963
1	4285896	4286059	164	4285962	46.00	517558	196735	327804	ATAC_seq_SE_dark_2C_peak_964
1	4289680	4290254	575	4290173	54.00	932176	250341	657827	ATAC_seq_SE_dark_2C_peak_965
1	4291024	4291148	125	4291086	44.00	612151	216972	401913	ATAC_seq_SE_dark_2C_peak_966
1	4305716	4306018	303	4305800	55.00	1150911	283114	833718	ATAC_seq_SE_dark_2C_peak_967
1	4316391	4316600	210	4316428	47.00	622822	213333	411088	ATAC_seq_SE_dark_2C_peak_968
1	4319442	4319632	191	4319534	40.00	432678	189991	259695	ATAC_seq_SE_dark_2C_peak_969
1	4322926	4323075	150	4322999	44.00	605329	215724	398366	ATAC_seq_SE_dark_2C_peak_970
1	4326224	4326768	545	4326427	45.00	725647	235623	491700	ATAC_seq_SE_dark_2C_peak_971
1	4329207	4329307	101	4329270	47.00	808522	245868	557300	ATAC_seq_SE_dark_2C_peak_972
1	4339060	4339283	224	4339124	53.00	799202	231362	552007	ATAC_seq_SE_dark_2C_peak_973
1	4340358	4340457	100	4340414	50.00	653695	213389	435079	ATAC_seq_SE_dark_2C_peak_974
1	4348290	4348604	315	4348425	49.00	826464	244260	572712	ATAC_seq_SE_dark_2C_peak_975
1	4351337	4351440	104	4351374	39.00	483003	201613	300458	ATAC_seq_SE_dark_2C_peak_976
1	4353714	4353894	181	4353779	41.00	570888	215134	368937	ATAC_seq_SE_dark_2C_peak_977
1	4358339	4358439	101	4358372	44.00	685556	230501	459868	ATAC_seq_SE_dark_2C_peak_978
1	4358733	4358832	100	4358738	34.00	338637	179279	186202	ATAC_seq_SE_dark_2C_peak_979
1	4361227	4361387	161	4361314	34.00	338637	179279	186202	ATAC_seq_SE_dark_2C_peak_980
1	4365287	4365709	423	4365377	56.00	1222739	291968	891711	ATAC_seq_SE_dark_2C_peak_981
1	4371271	4371648	378	4371500	67.00	1455389	296425	1092713	ATAC_seq_SE_dark_2C_peak_982
1	4375153	4375533	381	4375433	55.00	842008	234212	585965	ATAC_seq_SE_dark_2C_peak_983
1	4381567	4381729	163	4381682	38.00	451387	196970	275601	ATAC_seq_SE_dark_2C_peak_984
1	4394358	4394596	239	4394562	43.00	600930	216856	394610	ATAC_seq_SE_dark_2C_peak_985
1	4396223	4396339	117	4396265	47.00	808522	245868	557300	ATAC_seq_SE_dark_2C_peak_986
1	4398074	4398353	280	4398236	50.00	939317	261235	661187	ATAC_seq_SE_dark_2C_peak_987
1	4412985	4413256	272	4413105	36.00	399659	189523	233718	ATAC_seq_SE_dark_2C_peak_988
1	4418950	4419561	612	4419305	55.00	1173574	286846	850920	ATAC_seq_SE_dark_2C_peak_989
1	4425675	4425856	182	4425766	54.00	1125163	281724	811148	ATAC_seq_SE_dark_2C_peak_990
1	4432541	4432707	167	4432622	50.00	711155	222805	481823	ATAC_seq_SE_dark_2C_peak_991
1	4433269	4433666	398	4433485	68.00	1562016	308725	1187784	ATAC_seq_SE_dark_2C_peak_992
1	4439509	4439710	202	4439633	47.00	702593	227165	474533	ATAC_seq_SE_dark_2C_peak_993
1	4439954	4440421	468	4440210	46.00	673831	224130	452289	ATAC_seq_SE_dark_2C_peak_994
1	4443717	4444023	307	4443870	55.00	1169372	286152	849735	ATAC_seq_SE_dark_2C_peak_995
1	4447382	4447539	158	4447467	43.00	646386	225379	428804	ATAC_seq_SE_dark_2C_peak_996
1	4452159	4452275	117	4452209	42.00	608158	220257	398500	ATAC_seq_SE_dark_2C_peak_997
1	4458837	4458966	130	4458874	41.00	517354	204778	327630	ATAC_seq_SE_dark_2C_peak_998
1	4461351	4461468	118	4461458	38.00	364649	179228	208051	ATAC_seq_SE_dark_2C_peak_999
1	4461569	4461848	280	4461634	46.00	612152	213249	401913	ATAC_seq_SE_dark_2C_peak_1000
1	4463728	4463845	118	4463764	46.00	553184	202936	356050	ATAC_seq_SE_dark_2C_peak_1001
1	4465837	4465976	140	4465914	49.00	642497	213220	427852	ATAC_seq_SE_dark_2C_peak_1002
1	4466796	4467045	250	4466881	53.00	899645	247366	630036	ATAC_seq_SE_dark_2C_peak_1003
1	4473228	4473414	187	4473259	48.00	803349	242574	555498	ATAC_seq_SE_dark_2C_peak_1004
1	4480645	4480947	303	4480829	44.00	685556	230501	459868	ATAC_seq_SE_dark_2C_peak_1005
1	4484486	4484585	100	4484542	42.00	608158	220257	398500	ATAC_seq_SE_dark_2C_peak_1006
1	4492777	4493092	316	4492938	56.00	1175581	284289	852741	ATAC_seq_SE_dark_2C_peak_1007
1	4494452	4494787	336	4494621	51.00	840272	242086	584493	ATAC_seq_SE_dark_2C_peak_1008
1	4498742	4498912	171	4498894	42.00	531225	205643	339423	ATAC_seq_SE_dark_2C_peak_1009
1	4503736	4503933	198	4503823	40.00	534598	210012	340184	ATAC_seq_SE_dark_2C_peak_1010
1	4508847	4509003	157	4508925	34.00	338637	179279	186202	ATAC_seq_SE_dark_2C_peak_1011
1	4514352	4514628	277	4514448	44.00	685556	230501	459868	ATAC_seq_SE_dark_2C_peak_1012
1	4514713	4514812	100	4514775	42.00	608158	220257	398500	ATAC_seq_SE_dark_2C_peak_1013
1	4514983	4515508	526	4515427	52.00	1030652	271479	734416	ATAC_seq_SE_dark_2C_peak_1014
1	4522586	4522828	243	4522753	56.00	859318	234955	598190	ATAC_seq_SE_dark_2C_peak_1015
1	4522961	4523509	549	4523054	50.00	608662	206061	398943	ATAC_seq_SE_dark_2C_peak_1016
1	4524489	4524843	355	4524810	50.00	463167	182534	285139	ATAC_seq_SE_dark_2C_peak_1017
1	4528381	4528617	237	4528563	62.00	750286	210000	512812	ATAC_seq_SE_dark_2C_peak_1018
1	4528760	4528859	100	4528845	51.00	401557	171617	235334	ATAC_seq_SE_dark_2C_peak_1019
1	4531757	4531856	100	4531786	56.00	561659	190955	363273	ATAC_seq_SE_dark_2C_peak_1020
1	4535052	4535152	101	4535108	67.00	938383	227577	661187	ATAC_seq_SE_dark_2C_peak_1021
1	4541798	4542331	534	4542099	64.00	988826	238971	701115	ATAC_seq_SE_dark_2C_peak_1022
1	4547429	4547579	151	4547492	40.00	422003	187901	252657	ATAC_seq_SE_dark_2C_peak_1023
1	4548555	4548743	189	4548647	53.00	955478	256410	675214	ATAC_seq_SE_dark_2C_peak_1024
1	4554040	4554411	372	4554263	46.00	766641	240746	524189	ATAC_seq_SE_dark_2C_peak_1025
1	4559624	4559732	109	4559675	43.00	620687	220551	409266	ATAC_seq_SE_dark_2C_peak_1026
1	4563212	4563488	277	4563325	52.00	977365	262506	693977	ATAC_seq_SE_dark_2C_peak_1027
1	4567738	4567928	191	4567877	54.00	1125163	281724	811148	ATAC_seq_SE_dark_2C_peak_1028
1	4576655	4576923	269	4576699	52.00	705044	218287	476629	ATAC_seq_SE_dark_2C_peak_1029
1	4577872	4578026	155	4577938	55.00	848427	235195	591205	ATAC_seq_SE_dark_2C_peak_1030
1	4580863	4581144	282	4581008	52.00	572019	197393	369905	ATAC_seq_SE_dark_2C_peak_1031
1	4584242	4584367	126	4584277	51.00	555776	196152	358255	ATAC_seq_SE_dark_2C_peak_1032
1	4584576	4584710	135	4584587	46.00	417728	179389	249033	ATAC_seq_SE_dark_2C_peak_1033
1	4585409	4585587	179	4585461	48.00	523421	194909	332803	ATAC_seq_SE_dark_2C_peak_1034
1	4590617	4590716	100	4590657	57.00	826485	228257	572731	ATAC_seq_SE_dark_2C_peak_1035
1	4591089	4591237	149	4591139	52.00	656652	210652	437645	ATAC_seq_SE_dark_2C_peak_1036
1	4598999	4599173	175	4599083	71.00	1947614	354680	1545624	ATAC_seq_SE_dark_2C_peak_1037
1	4610709	4610909	201	4610876	59.00	850339	228311	591205	ATAC_seq_SE_dark_2C_peak_1038
1	4611328	4611535	208	4611402	54.00	698418	214008	470975	ATAC_seq_SE_dark_2C_peak_1039
1	4612020	4612279	260	4612026	44.00	391250	176956	228563	ATAC_seq_SE_dark_2C_peak_1040
1	4615536	4615770	235	4615593	49.00	667569	217391	446977	ATAC_seq_SE_dark_2C_peak_1041
1	4621712	4622140	429	4621855	52.00	1030652	271479	734416	ATAC_seq_SE_dark_2C_peak_1042
1	4638307	4638561	255	4638477	44.00	685556	230501	459868	ATAC_seq_SE_dark_2C_peak_1043
1	4644390	4644600	211	4644548	45.00	621654	216777	410097	ATAC_seq_SE_dark_2C_peak_1044
1	4647265	4647380	116	4647321	47.00	633918	215247	420560	ATAC_seq_SE_dark_2C_peak_1045
1	4655754	4655975	222	4655890	40.00	403877	184353	237300	ATAC_seq_SE_dark_2C_peak_1046
1	4657130	4657229	100	4657211	37.00	339636	175358	187044	ATAC_seq_SE_dark_2C_peak_1047
1	4666707	4666817	111	4666744	41.00	570888	215134	368937	ATAC_seq_SE_dark_2C_peak_1048
1	4679775	4679977	203	4679801	49.00	836943	246063	581651	ATAC_seq_SE_dark_2C_peak_1049
1	4680090	4680420	331	4680224	58.00	1262708	292514	927249	ATAC_seq_SE_dark_2C_peak_1050
1	4681200	4681374	175	4681272	39.00	488599	202737	305224	ATAC_seq_SE_dark_2C_peak_1051
1	4681580	4681705	126	4681700	34.00	336707	178845	186202	ATAC_seq_SE_dark_2C_peak_1052
1	4697765	4698031	267	4697987	57.00	922869	242576	649992	ATAC_seq_SE_dark_2C_peak_1053
1	4698846	4698947	102	4698858	42.00	438871	188266	264986	ATAC_seq_SE_dark_2C_peak_1054
1	4709307	4709420	114	4709391	48.00	622040	211480	410421	ATAC_seq_SE_dark_2C_peak_1055
1	4709627	4709757	131	4709672	45.00	515453	197849	326008	ATAC_seq_SE_dark_2C_peak_1056
1	4712589	4713326	738	4712794	57.00	1050554	261969	751806	ATAC_seq_SE_dark_2C_peak_1057
1	4721491	4721651	161	4721566	44.00	685556	230501	459868	ATAC_seq_SE_dark_2C_peak_1058
1	4735465	4735591	127	4735522	43.00	646386	225379	428804	ATAC_seq_SE_dark_2C_peak_1059
1	4741204	4741392	189	4741249	37.00	431816	194645	258969	ATAC_seq_SE_dark_2C_peak_1060
1	4741836	4742064	229	4742012	36.00	399659	189523	233718	ATAC_seq_SE_dark_2C_peak_1061
1	4743071	4743236	166	4743147	40.00	520225	207175	330087	ATAC_seq_SE_dark_2C_peak_1062
1	4746970	4747151	182	4747062	40.00	478804	199029	296873	ATAC_seq_SE_dark_2C_peak_1063
1	4748656	4748914	259	4748755	54.00	1032500	266473	736001	ATAC_seq_SE_dark_2C_peak_1064
1	4755560	4755805	246	4755691	54.00	1001245	261407	711862	ATAC_seq_SE_dark_2C_peak_1065
1	4760200	4761055	856	4760562	54.00	1125163	281724	811148	ATAC_seq_SE_dark_2C_peak_1066
1	4767650	4767921	272	4767738	47.00	726363	231325	492315	ATAC_seq_SE_dark_2C_peak_1067
1	4768851	4769102	252	4768921	47.00	605438	210342	398449	ATAC_seq_SE_dark_2C_peak_1068
1	4772754	4773036	283	4772915	56.00	833372	231050	578657	ATAC_seq_SE_dark_2C_peak_1069
1	4773400	4773532	133	4773456	52.00	705044	218287	476629	ATAC_seq_SE_dark_2C_peak_1070
1	4775178	4775411	234	4775384	42.00	417816	184312	249113	ATAC_seq_SE_dark_2C_peak_1071
1	4775522	4775702	181	4775620	50.00	686717	218790	460852	ATAC_seq_SE_dark_2C_peak_1072
1	4783271	4783548	278	4783509	42.00	522954	204082	332407	ATAC_seq_SE_dark_2C_peak_1073
1	4787294	4787569	276	4787506	40.00	532027	209504	340110	ATAC_seq_SE_dark_2C_peak_1074
1	4787877	4788533	657	4788476	54.00	1125163	281724	811148	ATAC_seq_SE_dark_2C_peak_1075
1	4794490	4794663	174	4794611	43.00	646386	225379	428804	ATAC_seq_SE_dark_2C_peak_1076
1	4796503	4797091	589	4796930	50.00	926455	259015	652983	ATAC_seq_SE_dark_2C_peak_1077
1	4797188	4797439	252	4797238	49.00	827158	244379	573295	ATAC_seq_SE_dark_2C_peak_1078
1	4801760	4802066	307	4801979	52.00	1030052	271377	734416	ATAC_seq_SE_dark_2C_peak_1079
1	4802172	4802342	171	4802234	42.00	608158	220257	398500	ATAC_seq_SE_dark_2C_peak_1080
1	4802499	4802671	173	4802648	45.00	725647	235623	491700	ATAC_seq_SE_dark_2C_peak_1081
1	4807480	4807604	125	4807527	42.00	571061	213188	369083	ATAC_seq_SE_dark_2C_peak_1082
1	4809604	4809795	192	4809633	40.00	534598	210012	340184	ATAC_seq_SE_dark_2C_peak_1083
1	4810146	4810429	284	4810409	40.00	514940	206134	325564	ATAC_seq_SE_dark_2C_peak_1084
1	4811102	4811255	154	4811246	36.00	399659	189523	233718	ATAC_seq_SE_dark_2C_peak_1085
1	4821521	4821742	222	4821653	43.00	646386	225379	428804	ATAC_seq_SE_dark_2C_peak_1086
1	4827574	4827698	125	4827638	41.00	570888	215134	368937	ATAC_seq_SE_dark_2C_peak_1087
1	4833180	4833454	275	4833359	45.00	725647	235623	491700	ATAC_seq_SE_dark_2C_peak_1088
1	4837670	4837814	145	4837734	46.00	606663	212285	398500	ATAC_seq_SE_dark_2C_peak_1089
1	4839645	4839749	105	4839671	46.00	628329	216092	415816	ATAC_seq_SE_dark_2C_peak_1090
1	4842193	4842655	463	4842408	63.00	1259024	278624	923997	ATAC_seq_SE_dark_2C_peak_1091
1	4846576	4846676	101	4846578	39.00	336518	172265	186202	ATAC_seq_SE_dark_2C_peak_1092
1	4849901	4850216	316	4850061	43.00	535242	204651	340725	ATAC_seq_SE_dark_2C_peak_1093
1	4861039	4861196	158	4861097	44.00	634820	221130	421330	ATAC_seq_SE_dark_2C_peak_1094
1	4864316	4864498	183	4864412	42.00	608158	220257	398500	ATAC_seq_SE_dark_2C_peak_1095
1	4864799	4864906	108	4864826	45.00	725647	235623	491700	ATAC_seq_SE_dark_2C_peak_1096
1	4872688	4872828	141	4872766	52.00	1030652	271479	734416	ATAC_seq_SE_dark_2C_peak_1097
1	4877188	4877597	410	4877341	55.00	990873	257353	702867	ATAC_seq_SE_dark_2C_peak_1098
1	4879258	4879907	650	4879657	48.00	666680	219043	446220	ATAC_seq_SE_dark_2C_peak_1099
1	4882227	4882326	100	4882255	46.00	606117	212190	398500	ATAC_seq_SE_dark_2C_peak_1100
1	4884756	4884915	160	4884825	47.00	732103	232333	497280	ATAC_seq_SE_dark_2C_peak_1101
1	4888021	4888210	190	4888116	47.00	798203	244026	551165	ATAC_seq_SE_dark_2C_peak_1102
1	4889711	4889825	115	4889755	45.00	569700	207488	368937	ATAC_seq_SE_dark_2C_peak_1103
1	4893238	4893367	130	4893321	49.00	554335	198649	357032	ATAC_seq_SE_dark_2C_peak_1104
1	4893503	4893766	264	4893538	52.00	658785	210987	439493	ATAC_seq_SE_dark_2C_peak_1105
1	4894541	4894800	260	4894562	47.00	476523	188309	294914	ATAC_seq_SE_dark_2C_peak_1106
1	4895038	4895197	160	4895112	43.00	360074	172346	204217	ATAC_seq_SE_dark_2C_peak_1107
1	4899870	4900018	149	4899969	46.00	368467	170785	209460	ATAC_seq_SE_dark_2C_peak_1108
1	4903096	4903302	207	4903281	49.00	451584	181752	275758	ATAC_seq_SE_dark_2C_peak_1109
1	4904608	4904838	231	4904812	53.00	585001	198092	381032	ATAC_seq_SE_dark_2C_peak_1110
1	4913163	4913401	239	4913328	52.00	714761	219826	484891	ATAC_seq_SE_dark_2C_peak_1111
1	4913907	4914104	198	4914018	48.00	588315	205796	383863	ATAC_seq_SE_dark_2C_peak_1112
1	4914646	4914852	207	4914787	59.00	1021731	253165	729503	ATAC_seq_SE_dark_2C_peak_1113
1	4921484	4922066	583	4921844	58.00	1172252	278302	850920	ATAC_seq_SE_dark_2C_peak_1114
1	4922217	4922485	269	4922299	53.00	935522	253165	660718	ATAC_seq_SE_dark_2C_peak_1115
1	4923302	4923490	189	4923431	45.00	610926	214853	400859	ATAC_seq_SE_dark_2C_peak_1116
1	4928599	4929016	418	4928680	55.00	1138773	281124	823198	ATAC_seq_SE_dark_2C_peak_1117
1	4933775	4934060	286	4933823	47.00	655505	218978	436648	ATAC_seq_SE_dark_2C_peak_1118
1	4934385	4934838	454	4934615	52.00	905519	250591	635074	ATAC_seq_SE_dark_2C_peak_1119
1	4935913	4936037	125	4935979	50.00	820706	241021	567768	ATAC_seq_SE_dark_2C_peak_1120
1	4941690	4941811	122	4941743	51.00	657812	212418	438642	ATAC_seq_SE_dark_2C_peak_1121
1	4944503	4944639	137	4944548	47.00	464943	186335	285139	ATAC_seq_SE_dark_2C_peak_1122
1	4946010	4946332	323	4946092	44.00	408467	180072	241204	ATAC_seq_SE_dark_2C_peak_1123
1	4947595	4947855	261	4947608	42.00	457652	191793	280910	ATAC_seq_SE_dark_2C_peak_1124
1	4953430	4954100	671	4953937	48.00	851272	250990	591205	ATAC_seq_SE_dark_2C_peak_1125
1	4959480	4959594	115	4959574	40.00	534598	210012	340184	ATAC_seq_SE_dark_2C_peak_1126
1	4965793	4966043	251	4966006	49.00	894876	256112	625918	ATAC_seq_SE_dark_2C_peak_1127
1	4970324	4970584	261	4970385	47.00	708776	228245	479800	ATAC_seq_SE_dark_2C_peak_1128
1	4973781	4974095	315	4973890	64.00	1435707	301764	1074629	ATAC_seq_SE_dark_2C_peak_1129
1	4975761	4975907	147	4975841	45.00	609807	214652	399910	ATAC_seq_SE_dark_2C_peak_1130
1	4976067	4976174	108	4976090	41.00	482223	198020	299783	ATAC_seq_SE_dark_2C_peak_1131
1	4980485	4980766	282	4980622	57.00	1272646	297090	933712	ATAC_seq_SE_dark_2C_peak_1132
1	4983366	4983615	250	4983432	54.00	1125163	281724	811148	ATAC_seq_SE_dark_2C_peak_1133
1	4987340	4987791	452	4987612	42.00	608158	220257	398500	ATAC_seq_SE_dark_2C_peak_1134
1	4998424	4998529	106	4998457	41.00	509125	203193	320578	ATAC_seq_SE_dark_2C_peak_1135
1	4998640	4998806	167	4998707	57.00	1158782	278846	840568	ATAC_seq_SE_dark_2C_peak_1136
1	5003743	5003982	240	5003970	39.00	457806	196560	281042	ATAC_seq_SE_dark_2C_peak_1137
1	5014608	5014714	107	5014640	45.00	724507	235415	491700	ATAC_seq_SE_dark_2C_peak_1138
1	5016942	5017383	442	5017175	41.00	551499	211374	354622	ATAC_seq_SE_dark_2C_peak_1139
1	5018051	5018241	191	5018216	44.00	571724	209595	369653	ATAC_seq_SE_dark_2C_peak_1140
1	5022255	5022557	303	5022467	47.00	770157	239044	527181	ATAC_seq_SE_dark_2C_peak_1141
1	5023250	5023436	187	5023373	40.00	520756	207280	330538	ATAC_seq_SE_dark_2C_peak_1142
1	5027376	5027756	381	5027637	53.00	1077518	276601	772369	ATAC_seq_SE_dark_2C_peak_1143
1	5036964	5037216	253	5036976	38.00	465041	199768	285139	ATAC_seq_SE_dark_2C_peak_1144
1	5040317	5040424	108	5040413	36.00	290748	166143	150084	ATAC_seq_SE_dark_2C_peak_1145
1	5040624	5040729	106	5040648	47.00	624475	213618	412503	ATAC_seq_SE_dark_2C_peak_1146
1	5042217	5042657	441	5042401	45.00	594883	211982	389460	ATAC_seq_SE_dark_2C_peak_1147
1	5048686	5048860	175	5048843	41.00	488088	199147	304796	ATAC_seq_SE_dark_2C_peak_1148
1	5055334	5055604	271	5055544	52.00	735746	223158	500413	ATAC_seq_SE_dark_2C_peak_1149
1	5060609	5060927	319	5060752	61.00	905637	232733	635181	ATAC_seq_SE_dark_2C_peak_1150
1	5061247	5061528	282	5061490	54.00	600852	199203	394554	ATAC_seq_SE_dark_2C_peak_1151
1	5061644	5061771	128	5061729	51.00	498431	187050	312251	ATAC_seq_SE_dark_2C_peak_1152
1	5065069	5065210	142	5065094	47.00	387870	173160	225715	ATAC_seq_SE_dark_2C_peak_1153
1	5066155	5066554	400	5066527	56.00	692345	210100	465736	ATAC_seq_SE_dark_2C_peak_1154
1	5070546	5070814	269	5070624	58.00	750702	215643	513174	ATAC_seq_SE_dark_2C_peak_1155
1	5077723	5078394	672	5078266	48.00	694868	223847	467910	ATAC_seq_SE_dark_2C_peak_1156
1	5078502	5078975	474	5078592	55.00	992373	257590	704178	ATAC_seq_SE_dark_2C_peak_1157
1	5088842	5089110	269	5089013	47.00	676584	222635	454642	ATAC_seq_SE_dark_2C_peak_1158
1	5089568	5089776	209	5089619	44.00	570117	209302	368937	ATAC_seq_SE_dark_2C_peak_1159
1	5091546	5091794	249	5091669	45.00	673669	226155	452168	ATAC_seq_SE_dark_2C_peak_1160
1	5092901	5093050	150	5092964	44.00	630107	220264	417303	ATAC_seq_SE_dark_2C_peak_1161
1	5098037	5098160	124	5098085	41.00	570888	215134	368937	ATAC_seq_SE_dark_2C_peak_1162
1	5102345	5102495	151	5102416	42.00	608158	220257	398500	ATAC_seq_SE_dark_2C_peak_1163
1	5106928	5107165	238	5106996	48.00	759184	234899	520405	ATAC_seq_SE_dark_2C_peak_1164
1	5115481	5115861	381	5115685	55.00	1173574	286846	850920	ATAC_seq_SE_dark_2C_peak_1165
1	5115965	5116181	217	5116046	46.00	766641	240746	524189	ATAC_seq_SE_dark_2C_peak_1166
1	5124125	5124502	378	5124389	63.00	1250645	277417	916461	ATAC_seq_SE_dark_2C_peak_1167
1	5126284	5126696	413	5126451	69.00	1370062	279888	1018881	ATAC_seq_SE_dark_2C_peak_1168
1	5127340	5127669	330	5127477	52.00	564530	196224	365723	ATAC_seq_SE_dark_2C_peak_1169
1	5131429	5131543	115	5131455	53.00	622943	203927	411200	ATAC_seq_SE_dark_2C_peak_1170
1	5131873	5131996	124	5131932	45.00	401168	177606	234998	ATAC_seq_SE_dark_2C_peak_1171
1	5136028	5136219	192	5136081	53.00	707173	216955	478417	ATAC_seq_SE_dark_2C_peak_1172
1	5139397	5139722	326	5139547	56.00	892662	240000	625918	ATAC_seq_SE_dark_2C_peak_1173
1	5147858	5148204	347	5148047	64.00	809253	215161	557932	ATAC_seq_SE_dark_2C_peak_1174
1	5151198	5151612	415	5151368	55.00	703060	213171	474936	ATAC_seq_SE_dark_2C_peak_1175
1	5151719	5151917	199	5151775	58.00	843604	229037	587290	ATAC_seq_SE_dark_2C_peak_1176
1	5161034	5161218	185	5161121	42.00	608158	220257	398500	ATAC_seq_SE_dark_2C_peak_1177
1	5166713	5166871	159	5166775	49.00	761709	233209	522534	ATAC_seq_SE_dark_2C_peak_1178
1	5168409	5168637	229	5168610	45.00	550562	204082	353824	ATAC_seq_SE_dark_2C_peak_1179
1	5170514	5171167	654	5170719	53.00	877394	243792	613693	ATAC_seq_SE_dark_2C_peak_1180
1	5176137	5176517	381	5176258	50.00	915074	257056	643350	ATAC_seq_SE_dark_2C_peak_1181
1	5177385	5177550	166	5177415	45.00	658490	223409	439224	ATAC_seq_SE_dark_2C_peak_1182
1	5181584	5181858	275	5181726	43.00	646386	225379	428804	ATAC_seq_SE_dark_2C_peak_1183
1	5186926	5187131	206	5186975	40.00	507624	204693	319317	ATAC_seq_SE_dark_2C_peak_1184
1	5189526	5190032	507	5189745	50.00	700585	221066	472833	ATAC_seq_SE_dark_2C_peak_1185
1	5190596	5190728	133	5190675	48.00	547030	198864	350794	ATAC_seq_SE_dark_2C_peak_1186
1	5195832	5196134	303	5195924	55.00	728920	217054	494516	ATAC_seq_SE_dark_2C_peak_1187
1	5202402	5202897	496	5202723	59.00	1268496	290557	932348	ATAC_seq_SE_dark_2C_peak_1188
1	5204411	5204510	100	5204436	38.00	465041	199768	285139	ATAC_seq_SE_dark_2C_peak_1189
1	5209914	5210045	132	5209968	44.00	685556	230501	459868	ATAC_seq_SE_dark_2C_peak_1190
1	5212108	5212244	137	5212120	34.00	338637	179279	186202	ATAC_seq_SE_dark_2C_peak_1191
1	5220137	5220421	285	5220204	51.00	984581	266357	697455	ATAC_seq_SE_dark_2C_peak_1192
1	5224129	5224354	226	5224202	42.00	608158	220257	398500	ATAC_seq_SE_dark_2C_peak_1193
1	5227956	5228107	152	5228033	46.00	766641	240746	524189	ATAC_seq_SE_dark_2C_peak_1194
1	5228188	5228288	101	5228232	46.00	766641	240746	524189	ATAC_seq_SE_dark_2C_peak_1195
1	5236848	5238059	1212	5237735	50.00	930280	259674	656233	ATAC_seq_SE_dark_2C_peak_1196
1	5241492	5241655	164	5241576	47.00	676584	222635	454642	ATAC_seq_SE_dark_2C_peak_1197
1	5243255	5243489	235	5243342	54.00	1125163	281724	811148	ATAC_seq_SE_dark_2C_peak_1198
1	5249438	5249768	331	5249548	60.00	1426694	312457	1066447	ATAC_seq_SE_dark_2C_peak_1199
1	5252023	5252363	341	5252139	49.00	894327	256016	625918	ATAC_seq_SE_dark_2C_peak_1200
1	5264153	5264302	150	5264176	37.00	431816	194645	258969	ATAC_seq_SE_dark_2C_peak_1201
1	5265108	5265438	331	5265150	36.00	399659	189523	233718	ATAC_seq_SE_dark_2C_peak_1202
1	5268448	5268656	209	5268606	51.00	984581	266357	697455	ATAC_seq_SE_dark_2C_peak_1203
1	5272062	5272247	186	5272160	45.00	725647	235623	491700	ATAC_seq_SE_dark_2C_peak_1204
1	5274171	5274272	102	5274209	38.00	455288	197769	278907	ATAC_seq_SE_dark_2C_peak_1205
1	5277560	5278352	793	5277816	69.00	1536067	302376	1163553	ATAC_seq_SE_dark_2C_peak_1206
1	5279864	5280193	330	5280051	51.00	733568	224622	498509	ATAC_seq_SE_dark_2C_peak_1207
1	5281825	5281945	121	5281865	53.00	717332	218535	487090	ATAC_seq_SE_dark_2C_peak_1208
1	5282341	5282468	128	5282454	44.00	416910	181598	248346	ATAC_seq_SE_dark_2C_peak_1209
1	5290077	5290255	179	5290187	53.00	850994	239574	591205	ATAC_seq_SE_dark_2C_peak_1210
1	5297588	5298301	714	5298028	62.00	1036643	249209	739654	ATAC_seq_SE_dark_2C_peak_1211
1	5303326	5303659	334	5303594	46.00	697103	228266	469843	ATAC_seq_SE_dark_2C_peak_1212
1	5304045	5304412	368	5304338	51.00	984581	266357	697455	ATAC_seq_SE_dark_2C_peak_1213
1	5309536	5309718	183	5309555	40.00	534598	210012	340184	ATAC_seq_SE_dark_2C_peak_1214
1	5314140	5314261	122	5314186	35.00	357639	182002	202180	ATAC_seq_SE_dark_2C_peak_1215
1	5314866	5315031	166	5314944	48.00	851272	250990	591205	ATAC_seq_SE_dark_2C_peak_1216
1	5315122	5315554	433	5315462	45.00	725647	235623	491700	ATAC_seq_SE_dark_2C_peak_1217
1	5317780	5317940	161	5317787	35.00	368591	184401	209460	ATAC_seq_SE_dark_2C_peak_1218
1	5323932	5324605	674	5324297	44.00	681920	229826	459169	ATAC_seq_SE_dark_2C_peak_1219
1	5324806	5326108	1303	5325264	51.00	953418	261044	673400	ATAC_seq_SE_dark_2C_peak_1220
1	5326209	5326340	132	5326252	40.00	513364	205823	324207	ATAC_seq_SE_dark_2C_peak_1221
1	5339259	5339910	652	5339637	61.00	1327276	293978	980534	ATAC_seq_SE_dark_2C_peak_1222
1	5342026	5342258	233	5342194	47.00	543608	199750	347845	ATAC_seq_SE_dark_2C_peak_1223
1	5344661	5344784	124	5344698	43.00	418737	183181	249886	ATAC_seq_SE_dark_2C_peak_1224
1	5344938	5345112	175	5344978	42.00	407418	182358	240301	ATAC_seq_SE_dark_2C_peak_1225
1	5349574	5349691	118	5349662	48.00	740526	231678	504490	ATAC_seq_SE_dark_2C_peak_1226
1	5350399	5350562	164	5350478	43.00	632593	222785	419442	ATAC_seq_SE_dark_2C_peak_1227
1	5360503	5360737	235	5360655	47.00	720035	230216	489380	ATAC_seq_SE_dark_2C_peak_1228
1	5360928	5361286	359	5361252	47.00	702593	227165	474533	ATAC_seq_SE_dark_2C_peak_1229
1	5366672	5367035	364	5366770	49.00	775953	235627	532161	ATAC_seq_SE_dark_2C_peak_1230
1	5370007	5370249	243	5370081	44.00	531744	202338	339861	ATAC_seq_SE_dark_2C_peak_1231
1	5378766	5378989	224	5378912	45.00	673669	226155	452168	ATAC_seq_SE_dark_2C_peak_1232
1	5380788	5381065	278	5380841	51.00	906753	253165	636153	ATAC_seq_SE_dark_2C_peak_1233
1	5387367	5387622	256	5387519	47.00	464519	186263	285139	ATAC_seq_SE_dark_2C_peak_1234
1	5388030	5388208	179	5388158	48.00	457854	183934	281085	ATAC_seq_SE_dark_2C_peak_1235
1	5388423	5388686	264	5388520	56.00	710441	212766	481219	ATAC_seq_SE_dark_2C_peak_1236
1	5390982	5391154	173	5391118	54.00	720573	217391	489842	ATAC_seq_SE_dark_2C_peak_1237
1	5396145	5397008	864	5396610	76.00	1808531	320033	1415405	ATAC_seq_SE_dark_2C_peak_1238
1	5397708	5397872	165	5397729	45.00	421678	181245	252371	ATAC_seq_SE_dark_2C_peak_1239
1	5398564	5398998	435	5398762	66.00	1170914	259690	850920	ATAC_seq_SE_dark_2C_peak_1240
1	5404184	5404382	199	5404261	43.00	549300	207254	352736	ATAC_seq_SE_dark_2C_peak_1241
1	5410560	5410903	344	5410833	50.00	801946	237873	554321	ATAC_seq_SE_dark_2C_peak_1242
1	5414534	5414633	100	5414586	41.00	506071	202605	317988	ATAC_seq_SE_dark_2C_peak_1243
1	5420986	5421723	738	5421372	61.00	1158958	268864	840712	ATAC_seq_SE_dark_2C_peak_1244
1	5423117	5423441	325	5423262	52.00	757912	226689	519324	ATAC_seq_SE_dark_2C_peak_1245
1	5429595	5429753	159	5429686	52.00	1030652	271479	734416	ATAC_seq_SE_dark_2C_peak_1246
1	5436514	5436692	179	5436675	38.00	465041	199768	285139	ATAC_seq_SE_dark_2C_peak_1247
1	5442126	5442710	585	5442269	57.00	985769	252064	698480	ATAC_seq_SE_dark_2C_peak_1248
1	5443758	5444451	694	5443843	65.00	1264504	274657	928828	ATAC_seq_SE_dark_2C_peak_1249
1	5447824	5448073	250	5447918	54.00	983705	258580	697455	ATAC_seq_SE_dark_2C_peak_1250
1	5451189	5451369	181	5451218	42.00	604784	219612	397905	ATAC_seq_SE_dark_2C_peak_1251
1	5454373	5454572	200	5454386	35.00	368591	184401	209460	ATAC_seq_SE_dark_2C_peak_1252
1	5454700	5454860	161	5454762	48.00	850740	250896	591205	ATAC_seq_SE_dark_2C_peak_1253
1	5460391	5460623	233	5460462	61.00	1446182	312343	1084295	ATAC_seq_SE_dark_2C_peak_1254
1	5461186	5461319	134	5461217	37.00	415093	191147	246800	ATAC_seq_SE_dark_2C_peak_1255
1	5464905	5465027	123	5464954	35.00	368591	184401	209460	ATAC_seq_SE_dark_2C_peak_1256
1	5471168	5471633	466	5471302	52.00	1030652	271479	734416	ATAC_seq_SE_dark_2C_peak_1257
1	5472971	5473127	157	5473011	41.00	570888	215134	368937	ATAC_seq_SE_dark_2C_peak_1258
1	5478430	5478804	375	5478739	51.00	858864	245167	597783	ATAC_seq_SE_dark_2C_peak_1259
1	5479817	5479956	140	5479870	51.00	820737	238861	567778	ATAC_seq_SE_dark_2C_peak_1260
1	5480874	5481261	388	5481213	53.00	756939	224719	518491	ATAC_seq_SE_dark_2C_peak_1261
1	5481339	5481547	209	5481420	55.00	821150	231023	568140	ATAC_seq_SE_dark_2C_peak_1262
1	5485670	5485926	257	5485769	54.00	912316	247191	640996	ATAC_seq_SE_dark_2C_peak_1263
1	5488880	5489238	359	5489029	46.00	766641	240746	524189	ATAC_seq_SE_dark_2C_peak_1264
1	5494374	5494569	196	5494516	48.00	851272	250990	591205	ATAC_seq_SE_dark_2C_peak_1265
1	5497663	5498202	540	5498071	55.00	1173574	286846	850920	ATAC_seq_SE_dark_2C_peak_1266
1	5504575	5504746	172	5504663	42.00	608158	220257	398500	ATAC_seq_SE_dark_2C_peak_1267
1	5506905	5507006	102	5506921	39.00	459254	196850	282261	ATAC_seq_SE_dark_2C_peak_1268
1	5507208	5507307	100	5507217	37.00	393977	186732	230862	ATAC_seq_SE_dark_2C_peak_1269
1	5514138	5514419	282	5514290	46.00	766641	240746	524189	ATAC_seq_SE_dark_2C_peak_1270
1	5517919	5518394	476	5518131	48.00	851272	250990	591205	ATAC_seq_SE_dark_2C_peak_1271
1	5525220	5525448	229	5525370	59.00	1374635	307335	1021106	ATAC_seq_SE_dark_2C_peak_1272
1	5531877	5532226	350	5532150	56.00	1222739	291968	891711	ATAC_seq_SE_dark_2C_peak_1273
1	5539699	5540451	753	5539862	53.00	908841	248848	637992	ATAC_seq_SE_dark_2C_peak_1274
1	5542453	5543178	726	5542949	53.00	818905	234477	566209	ATAC_seq_SE_dark_2C_peak_1275
1	5547528	5547780	253	5547623	49.00	894876	256112	625918	ATAC_seq_SE_dark_2C_peak_1276
1	5547929	5548132	204	5547991	36.00	399659	189523	233718	ATAC_seq_SE_dark_2C_peak_1277
1	5556722	5557013	292	5556888	52.00	1030652	271479	734416	ATAC_seq_SE_dark_2C_peak_1278
1	5562110	5562630	521	5562206	48.00	851272	250990	591205	ATAC_seq_SE_dark_2C_peak_1279
1	5562858	5563092	235	5562930	50.00	939317	261235	661187	ATAC_seq_SE_dark_2C_peak_1280
1	5573981	5574264	284	5574079	42.00	608158	220257	398500	ATAC_seq_SE_dark_2C_peak_1281
1	5578008	5578170	163	5578039	39.00	499309	204890	312251	ATAC_seq_SE_dark_2C_peak_1282
1	5580582	5580742	161	5580656	45.00	725647	235623	491700	ATAC_seq_SE_dark_2C_peak_1283
1	5587506	5587631	126	5587576	44.00	685556	230501	459868	ATAC_seq_SE_dark_2C_peak_1284
1	5590657	5590918	262	5590721	44.00	682553	229944	459699	ATAC_seq_SE_dark_2C_peak_1285
1	5593216	5593370	155	5593346	36.00	364896	182087	208256	ATAC_seq_SE_dark_2C_peak_1286
1	5596156	5596706	551	5596523	48.00	851272	250990	591205	ATAC_seq_SE_dark_2C_peak_1287
1	5602466	5602735	270	5602637	43.00	646386	225379	428804	ATAC_seq_SE_dark_2C_peak_1288
1	5614102	5614242	141	5614187	40.00	534598	210012	340184	ATAC_seq_SE_dark_2C_peak_1289
1	5614458	5614634	177	5614524	51.00	984581	266357	697455	ATAC_seq_SE_dark_2C_peak_1290
1	5617611	5617764	154	5617685	43.00	595799	215898	390255	ATAC_seq_SE_dark_2C_peak_1291
1	5619386	5619662	277	5619588	44.00	684456	230297	459868	ATAC_seq_SE_dark_2C_peak_1292
1	5622565	5622671	107	5622609	47.00	791962	242915	545870	ATAC_seq_SE_dark_2C_peak_1293
1	5622758	5622879	122	5622789	38.00	465041	199768	285139	ATAC_seq_SE_dark_2C_peak_1294
1	5629555	5629676	122	5629606	37.00	375917	182956	215678	ATAC_seq_SE_dark_2C_peak_1295
1	5634348	5634512	165	5634357	39.00	330666	171086	181456	ATAC_seq_SE_dark_2C_peak_1296
1	5642267	5642412	146	5642331	52.00	605322	202599	398366	ATAC_seq_SE_dark_2C_peak_1297
1	5646694	5647104	411	5647035	56.00	785436	223881	540308	ATAC_seq_SE_dark_2C_peak_1298
1	5647927	5648503	577	5648171	60.00	1000862	248068	711551	ATAC_seq_SE_dark_2C_peak_1299
1	5668245	5668406	162	5668395	37.00	431816	194645	258969	ATAC_seq_SE_dark_2C_peak_1300
1	5673575	5673931	357	5673655	58.00	1323282	302213	976846	ATAC_seq_SE_dark_2C_peak_1301
1	5684981	5685128	148	5685050	38.00	450417	196771	274778	ATAC_seq_SE_dark_2C_peak_1302
1	5685268	5685644	377	5685298	50.00	923406	258490	650427	ATAC_seq_SE_dark_2C_peak_1303
1	5685812	5685919	108	5685878	38.00	453822	197468	277670	ATAC_seq_SE_dark_2C_peak_1304
1	5686083	5686602	520	5686420	53.00	1052739	272452	753688	ATAC_seq_SE_dark_2C_peak_1305
1	5687715	5687877	163	5687803	52.00	975036	262117	691956	ATAC_seq_SE_dark_2C_peak_1306
1	5697009	5697311	303	5697252	47.00	808522	245868	557300	ATAC_seq_SE_dark_2C_peak_1307
1	5709571	5709748	178	5709696	48.00	817217	245000	564771	ATAC_seq_SE_dark_2C_peak_1308
1	5713592	5713996	405	5713936	55.00	1173574	286846	850920	ATAC_seq_SE_dark_2C_peak_1309
1	5714107	5714238	132	5714164	37.00	431816	194645	258969	ATAC_seq_SE_dark_2C_peak_1310
1	5727443	5727725	283	5727521	60.00	1344157	299460	995613	ATAC_seq_SE_dark_2C_peak_1311
1	5731756	5732008	253	5731973	41.00	548758	210843	352272	ATAC_seq_SE_dark_2C_peak_1312
1	5732582	5732898	317	5732762	42.00	608158	220257	398500	ATAC_seq_SE_dark_2C_peak_1313
1	5738789	5738953	165	5738859	47.00	808522	245868	557300	ATAC_seq_SE_dark_2C_peak_1314
1	5744189	5744528	340	5744439	56.00	1222739	291968	891711	ATAC_seq_SE_dark_2C_peak_1315
1	5755798	5755910	113	5755827	35.00	330059	175953	180943	ATAC_seq_SE_dark_2C_peak_1316
1	5758214	5758741	528	5758413	68.00	1572814	310252	1197773	ATAC_seq_SE_dark_2C_peak_1317
1	5764641	5764770	130	5764682	48.00	630743	212951	417855	ATAC_seq_SE_dark_2C_peak_1318
1	5765694	5765861	168	5765797	43.00	440754	187234	266576	ATAC_seq_SE_dark_2C_peak_1319
1	5766247	5766536	290	5766296	49.00	624128	210172	412215	ATAC_seq_SE_dark_2C_peak_1320
1	5773194	5773500	307	5773346	55.00	929195	247678	655296	ATAC_seq_SE_dark_2C_peak_1321
1	5773577	5773730	154	5773645	48.00	628012	212489	415520	ATAC_seq_SE_dark_2C_peak_1322
1	5775285	5775663	379	5775587	50.00	713524	223195	483840	ATAC_seq_SE_dark_2C_peak_1323
1	5775838	5775992	155	5775865	40.00	391762	181980	228997	ATAC_seq_SE_dark_2C_peak_1324
1	5776121	5776280	160	5776200	40.00	411560	185857	243813	ATAC_seq_SE_dark_2C_peak_1325
1	5782347	5782614	268	5782515	56.00	1144477	279275	828134	ATAC_seq_SE_dark_2C_peak_1326
1	5782702	5782801	100	5782765	37.00	400164	188026	234141	ATAC_seq_SE_dark_2C_peak_1327
1	5786080	5786346	267	5786249	50.00	839198	244136	583571	ATAC_seq_SE_dark_2C_peak_1328
1	5789228	5789513	286	5789320	45.00	692951	229656	466262	ATAC_seq_SE_dark_2C_peak_1329
1	5789613	5789763	151	5789703	39.00	484523	201918	301759	ATAC_seq_SE_dark_2C_peak_1330
1	5798581	5798786	206	5798596	39.00	499309	204890	312251	ATAC_seq_SE_dark_2C_peak_1331
1	5828115	5828376	262	5828320	42.00	554050	209961	356800	ATAC_seq_SE_dark_2C_peak_1332
1	5828693	5828970	278	5828787	46.00	672627	223916	451277	ATAC_seq_SE_dark_2C_peak_1333
1	5835599	5835771	173	5835621	49.00	633792	211775	420452	ATAC_seq_SE_dark_2C_peak_1334
1	5836515	5836649	135	5836531	39.00	305049	165906	161978	ATAC_seq_SE_dark_2C_peak_1335
1	5844248	5844748	501	5844445	51.00	756655	228371	518257	ATAC_seq_SE_dark_2C_peak_1336
1	5850729	5850915	187	5850882	38.00	415347	189596	247011	ATAC_seq_SE_dark_2C_peak_1337
1	5851545	5851898	354	5851619	66.00	1608386	321343	1229267	ATAC_seq_SE_dark_2C_peak_1338
1	5853971	5854123	153	5854033	48.00	677123	220820	455100	ATAC_seq_SE_dark_2C_peak_1339
1	5858605	5858704	100	5858637	54.00	844027	236457	587657	ATAC_seq_SE_dark_2C_peak_1340
1	5859721	5860046	326	5859845	54.00	789751	228027	543988	ATAC_seq_SE_dark_2C_peak_1341
1	5862643	5862757	115	5862705	44.00	407274	179856	240190	ATAC_seq_SE_dark_2C_peak_1342
1	5864010	5864357	348	5864186	57.00	963648	248714	682236	ATAC_seq_SE_dark_2C_peak_1343
1	5864666	5864951	286	5864698	47.00	590067	207702	385350	ATAC_seq_SE_dark_2C_peak_1344
1	5871561	5871677	117	5871611	44.00	444433	186567	269695	ATAC_seq_SE_dark_2C_peak_1345
1	5873395	5873614	220	5873521	56.00	731172	215827	496463	ATAC_seq_SE_dark_2C_peak_1346
1	5876517	5876762	246	5876691	42.00	330867	167903	181616	ATAC_seq_SE_dark_2C_peak_1347
1	5877025	5877138	114	5877107	54.00	740484	220441	504464	ATAC_seq_SE_dark_2C_peak_1348
1	5877365	5877506	142	5877439	45.00	444764	185334	269971	ATAC_seq_SE_dark_2C_peak_1349
1	5884636	5885008	373	5884919	52.00	1030652	271479	734416	ATAC_seq_SE_dark_2C_peak_1350
1	5890654	5890908	255	5890696	44.00	685556	230501	459868	ATAC_seq_SE_dark_2C_peak_1351
1	5895725	5895886	162	5895780	40.00	534598	210012	340184	ATAC_seq_SE_dark_2C_peak_1352
1	5898705	5898878	174	5898762	34.00	338637	179279	186202	ATAC_seq_SE_dark_2C_peak_1353
1	5899893	5900045	153	5899938	41.00	570888	215134	368937	ATAC_seq_SE_dark_2C_peak_1354
1	5916567	5916812	246	5916770	51.00	984581	266357	697455	ATAC_seq_SE_dark_2C_peak_1355
1	5920050	5920186	137	5920115	47.00	662463	220183	442658	ATAC_seq_SE_dark_2C_peak_1356
1	5921902	5922241	340	5921985	51.00	786157	233184	540904	ATAC_seq_SE_dark_2C_peak_1357
1	5922436	5922792	357	5922523	42.00	475252	195100	293841	ATAC_seq_SE_dark_2C_peak_1358
1	5926093	5926248	156	5926235	40.00	396319	182872	232828	ATAC_seq_SE_dark_2C_peak_1359
1	5928874	5929078	205	5929032	55.00	937669	249000	661187	ATAC_seq_SE_dark_2C_peak_1360
1	5931635	5931797	163	5931726	46.00	630590	216490	417722	ATAC_seq_SE_dark_2C_peak_1361
1	5933692	5933908	217	5933774	40.00	445434	192488	270546	ATAC_seq_SE_dark_2C_peak_1362
1	5940005	5940416	412	5940250	52.00	699950	217481	472291	ATAC_seq_SE_dark_2C_peak_1363
1	5941319	5941594	276	5941397	53.00	594531	199557	389168	ATAC_seq_SE_dark_2C_peak_1364
1	5944782	5945843	1062	5944859	67.00	1169950	257576	850236	ATAC_seq_SE_dark_2C_peak_1365
1	5946255	5946732	478	5946326	51.00	658896	212592	439588	ATAC_seq_SE_dark_2C_peak_1366
1	5955052	5955364	313	5955221	61.00	1158958	268864	840712	ATAC_seq_SE_dark_2C_peak_1367
1	5957831	5958333	503	5957982	56.00	921735	244425	648996	ATAC_seq_SE_dark_2C_peak_1368
1	5959887	5960009	123	5959967	49.00	548609	197707	352151	ATAC_seq_SE_dark_2C_peak_1369
1	5963801	5964082	282	5963858	54.00	988251	259312	700615	ATAC_seq_SE_dark_2C_peak_1370
1	5968308	5968592	285	5968440	40.00	510226	205205	321509	ATAC_seq_SE_dark_2C_peak_1371
1	5979300	5979409	110	5979371	50.00	716496	223684	486377	ATAC_seq_SE_dark_2C_peak_1372
1	5983279	5984037	759	5983965	59.00	1142004	271125	825977	ATAC_seq_SE_dark_2C_peak_1373
1	5987822	5988040	219	5987889	47.00	785084	241692	539976	ATAC_seq_SE_dark_2C_peak_1374
1	5996817	5997213	397	5996940	52.00	1030652	271479	734416	ATAC_seq_SE_dark_2C_peak_1375
1	5998514	5998766	253	5998683	53.00	1020318	267062	728269	ATAC_seq_SE_dark_2C_peak_1376
1	6002718	6002990	273	6002867	59.00	1374635	307335	1021106	ATAC_seq_SE_dark_2C_peak_1377
1	6008423	6008668	246	6008551	56.00	1222739	291968	891711	ATAC_seq_SE_dark_2C_peak_1378
1	6014892	6015027	136	6014972	42.00	567731	212556	368441	ATAC_seq_SE_dark_2C_peak_1379
1	6015107	6015213	107	6015122	42.00	569949	212977	368937	ATAC_seq_SE_dark_2C_peak_1380
1	6015984	6017050	1067	6016373	52.00	938519	256039	661187	ATAC_seq_SE_dark_2C_peak_1381
1	6017178	6017417	240	6017333	50.00	845452	245192	588850	ATAC_seq_SE_dark_2C_peak_1382
1	6023709	6023808	100	6023741	39.00	499309	204890	312251	ATAC_seq_SE_dark_2C_peak_1383
1	6024219	6024349	131	6024301	38.00	465041	199768	285139	ATAC_seq_SE_dark_2C_peak_1384
1	6027409	6027649	241	6027461	51.00	977645	265171	694198	ATAC_seq_SE_dark_2C_peak_1385
1	6033896	6034331	436	6034111	60.00	1406997	309331	1050520	ATAC_seq_SE_dark_2C_peak_1386
1	6038649	6038967	319	6038756	41.00	540073	209163	344835	ATAC_seq_SE_dark_2C_peak_1387
1	6039085	6039236	152	6039153	52.00	1030652	271479	734416	ATAC_seq_SE_dark_2C_peak_1388
1	6049350	6049907	558	6049477	43.00	646386	225379	428804	ATAC_seq_SE_dark_2C_peak_1389
1	6061270	6061639	370	6061560	48.00	761140	235238	522049	ATAC_seq_SE_dark_2C_peak_1390
1	6061893	6062248	356	6062073	60.00	1278909	289374	939408	ATAC_seq_SE_dark_2C_peak_1391
1	6063294	6063708	415	6063512	57.00	1077008	266055	772369	ATAC_seq_SE_dark_2C_peak_1392
1	6063844	6063970	127	6063918	44.00	566914	208720	367764	ATAC_seq_SE_dark_2C_peak_1393
1	6069327	6069499	173	6069406	46.00	766641	240746	524189	ATAC_seq_SE_dark_2C_peak_1394
1	6075784	6076154	371	6075972	46.00	766641	240746	524189	ATAC_seq_SE_dark_2C_peak_1395
1	6088311	6088526	216	6088384	59.00	1374635	307335	1021106	ATAC_seq_SE_dark_2C_peak_1396
1	6092176	6092288	113	6092226	44.00	638971	221894	424866	ATAC_seq_SE_dark_2C_peak_1397
1	6092745	6093077	333	6092990	45.00	681071	227498	458459	ATAC_seq_SE_dark_2C_peak_1398
1	6098465	6098665	201	6098603	54.00	865779	239860	603749	ATAC_seq_SE_dark_2C_peak_1399
1	6100803	6101143	341	6101084	52.00	690976	216062	464563	ATAC_seq_SE_dark_2C_peak_1400
1	6103300	6103474	175	6103397	50.00	650420	212855	432266	ATAC_seq_SE_dark_2C_peak_1401
1	6105422	6105585	164	6105430	40.00	411130	185773	243453	ATAC_seq_SE_dark_2C_peak_1402
1	6105688	6106045	358	6105778	45.00	587277	210623	382976	ATAC_seq_SE_dark_2C_peak_1403
1	6116544	6116761	218	6116667	48.00	851272	250990	591205	ATAC_seq_SE_dark_2C_peak_1404
1	6125849	6126008	160	6125935	38.00	465041	199768	285139	ATAC_seq_SE_dark_2C_peak_1405
1	6127498	6127599	102	6127585	35.00	368591	184401	209460	ATAC_seq_SE_dark_2C_peak_1406
1	6139463	6139603	141	6139587	40.00	312293	166329	166080	ATAC_seq_SE_dark_2C_peak_1407
1	6139735	6140258	524	6139782	57.00	868935	234533	606457	ATAC_seq_SE_dark_2C_peak_1408
1	6141819	6142003	185	6141858	51.00	597137	202729	391382	ATAC_seq_SE_dark_2C_peak_1409
1	6142206	6142332	127	6142218	41.00	312778	165419	166490	ATAC_seq_SE_dark_2C_peak_1410
1	6145935	6146091	157	6145984	41.00	392443	180801	229578	ATAC_seq_SE_dark_2C_peak_1411
1	6146214	6146313	100	6146259	47.00	600097	209424	393915	ATAC_seq_SE_dark_2C_peak_1412
1	6148767	6149252	486	6149174	51.00	770332	230599	527325	ATAC_seq_SE_dark_2C_peak_1413
1	6153764	6154361	598	6154022	68.00	1722984	331890	1335044	ATAC_seq_SE_dark_2C_peak_1414
1	6155547	6155999	453	6155770	48.00	851272	250990	591205	ATAC_seq_SE_dark_2C_peak_1415
1	6165619	6165748	130	6165702	35.00	368591	184401	209460	ATAC_seq_SE_dark_2C_peak_1416
1	6174348	6174841	494	6174681	63.00	1436493	304762	1075348	ATAC_seq_SE_dark_2C_peak_1417
1	6183771	6183898	128	6183799	39.00	452529	195503	276560	ATAC_seq_SE_dark_2C_peak_1418
1	6184057	6184603	547	6184151	52.00	964241	260314	682759	ATAC_seq_SE_dark_2C_peak_1419
1	6185671	6185972	302	6185742	41.00	555910	212228	358363	ATAC_seq_SE_dark_2C_peak_1420
1	6191692	6191814	123	6191720	44.00	482198	193382	299766	ATAC_seq_SE_dark_2C_peak_1421
1	6193683	6194922	1240	6194480	63.00	1293117	283562	952066	ATAC_seq_SE_dark_2C_peak_1422
1	6199690	6199805	116	6199753	46.00	504907	194536	317009	ATAC_seq_SE_dark_2C_peak_1423
1	6201075	6201916	842	6201560	72.00	1651699	310110	1268711	ATAC_seq_SE_dark_2C_peak_1424
1	6202019	6202329	311	6202158	52.00	732798	222689	497859	ATAC_seq_SE_dark_2C_peak_1425
1	6204147	6204295	149	6204209	44.00	414080	181087	245946	ATAC_seq_SE_dark_2C_peak_1426
1	6213428	6213527	100	6213439	37.00	431816	194645	258969	ATAC_seq_SE_dark_2C_peak_1427
1	6218271	6218525	255	6218477	63.00	1234059	275032	901848	ATAC_seq_SE_dark_2C_peak_1428
1	6219358	6219739	382	6219723	48.00	569080	202563	368937	ATAC_seq_SE_dark_2C_peak_1429
1	6221100	6221272	173	6221185	48.00	547994	199025	351637	ATAC_seq_SE_dark_2C_peak_1430
1	6221903	6222233	331	6222176	56.00	835245	231331	580218	ATAC_seq_SE_dark_2C_peak_1431
1	6224208	6224385	178	6224255	51.00	657271	212332	438173	ATAC_seq_SE_dark_2C_peak_1432
1	6228400	6228566	167	6228477	42.00	533312	206037	340184	ATAC_seq_SE_dark_2C_peak_1433
1	6230188	6230344	157	6230331	36.00	399659	189523	233718	ATAC_seq_SE_dark_2C_peak_1434
1	6240169	6240347	179	6240252	47.00	735954	233010	500582	ATAC_seq_SE_dark_2C_peak_1435
1	6241681	6241829	149	6241766	42.00	534358	206235	340184	ATAC_seq_SE_dark_2C_peak_1436
1	6243162	6243315	154	6243236	44.00	484968	193882	302144	ATAC_seq_SE_dark_2C_peak_1437
1	6244132	6244426	295	6244189	54.00	805180	230415	557078	ATAC_seq_SE_dark_2C_peak_1438
1	6247832	6248337	506	6247949	51.00	911168	253906	640016	ATAC_seq_SE_dark_2C_peak_1439
1	6248623	6248778	156	6248690	46.00	725649	233366	491700	ATAC_seq_SE_dark_2C_peak_1440
1	6253790	6253894	105	6253854	40.00	534598	210012	340184	ATAC_seq_SE_dark_2C_peak_1441
1	6261364	6261605	242	6261542	47.00	808522	245868	557300	ATAC_seq_SE_dark_2C_peak_1442
1	6266808	6267346	539	6267290	52.00	880645	246512	616435	ATAC_seq_SE_dark_2C_peak_1443
1	6267436	6267588	153	6267458	39.00	403100	185615	236640	ATAC_seq_SE_dark_2C_peak_1444
1	6267744	6267875	132	6267790	50.00	794689	236659	548175	ATAC_seq_SE_dark_2C_peak_1445
1	6268794	6268945	152	6268877	48.00	698468	224462	471009	ATAC_seq_SE_dark_2C_peak_1446
1	6269354	6269581	228	6269512	52.00	868805	244578	606331	ATAC_seq_SE_dark_2C_peak_1447
1	6278465	6278693	229	6278527	44.00	685556	230501	459868	ATAC_seq_SE_dark_2C_peak_1448
1	6282114	6282345	232	6282227	52.00	1030652	271479	734416	ATAC_seq_SE_dark_2C_peak_1449
1	6293818	6294061	244	6293894	53.00	745084	222864	508379	ATAC_seq_SE_dark_2C_peak_1450
1	6296576	6296720	145	6296626	47.00	410216	176991	242678	ATAC_seq_SE_dark_2C_peak_1451
1	6297145	6297357	213	6297315	52.00	564065	196151	365333	ATAC_seq_SE_dark_2C_peak_1452
1	6298793	6299219	427	6299124	62.00	973854	240458	690916	ATAC_seq_SE_dark_2C_peak_1453
1	6304082	6304234	153	6304148	57.00	1035297	259624	738456	ATAC_seq_SE_dark_2C_peak_1454
1	6307968	6308219	252	6308171	51.00	794508	234551	548023	ATAC_seq_SE_dark_2C_peak_1455
1	6308663	6308772	110	6308691	43.00	483136	195035	300570	ATAC_seq_SE_dark_2C_peak_1456
1	6311292	6311476	185	6311436	44.00	469458	191083	288920	ATAC_seq_SE_dark_2C_peak_1457
1	6313987	6314126	140	6314031	47.00	642925	216802	428213	ATAC_seq_SE_dark_2C_peak_1458
1	6314531	6314655	125	6314589	45.00	552092	204354	355122	ATAC_seq_SE_dark_2C_peak_1459
1	6319407	6319507	101	6319436	43.00	646386	225379	428804	ATAC_seq_SE_dark_2C_peak_1460
1	6324741	6324859	119	6324786	46.00	764101	240286	524189	ATAC_seq_SE_dark_2C_peak_1461
1	6331076	6331267	192	6331152	51.00	515636	189781	326169	ATAC_seq_SE_dark_2C_peak_1462
1	6333079	6333537	459	6333484	56.00	753587	219146	515649	ATAC_seq_SE_dark_2C_peak_1463
1	6333691	6333800	110	6333738	46.00	432093	181889	259208	ATAC_seq_SE_dark_2C_peak_1464
1	6335667	6336196	530	6336083	54.00	822796	233150	569554	ATAC_seq_SE_dark_2C_peak_1465
1	6341865	6342201	337	6341974	36.00	399659	189523	233718	ATAC_seq_SE_dark_2C_peak_1466
1	6345670	6345800	131	6345746	43.00	642881	224719	428189	ATAC_seq_SE_dark_2C_peak_1467
1	6348026	6348162	137	6348078	44.00	641355	222332	426885	ATAC_seq_SE_dark_2C_peak_1468
1	6352193	6352499	307	6352362	56.00	1090446	270655	783810	ATAC_seq_SE_dark_2C_peak_1469
1	6355945	6356235	291	6356095	40.00	424207	188333	254516	ATAC_seq_SE_dark_2C_peak_1470
1	6360400	6360511	112	6360446	41.00	535244	208230	340725	ATAC_seq_SE_dark_2C_peak_1471
1	6360787	6361109	323	6361029	45.00	707595	232323	478789	ATAC_seq_SE_dark_2C_peak_1472
1	6361203	6361638	436	6361357	60.00	1426694	312457	1066447	ATAC_seq_SE_dark_2C_peak_1473
1	6369148	6369361	214	6369288	44.00	685556	230501	459868	ATAC_seq_SE_dark_2C_peak_1474
1	6378566	6378833	268	6378629	56.00	1222739	291968	891711	ATAC_seq_SE_dark_2C_peak_1475
1	6388277	6388422	146	6388328	50.00	611747	206561	401574	ATAC_seq_SE_dark_2C_peak_1476
1	6389289	6389403	115	6389344	63.00	1051369	249318	752502	ATAC_seq_SE_dark_2C_peak_1477
1	6389889	6390058	170	6389920	47.00	474791	188014	293450	ATAC_seq_SE_dark_2C_peak_1478
1	6393310	6393466	157	6393390	59.00	844882	227531	588386	ATAC_seq_SE_dark_2C_peak_1479
1	6400030	6400230	201	6400046	39.00	466560	198314	286436	ATAC_seq_SE_dark_2C_peak_1480
1	6405413	6405512	100	6405465	48.00	782974	239024	538194	ATAC_seq_SE_dark_2C_peak_1481
1	6409272	6409828	557	6409501	50.00	906817	255639	636191	ATAC_seq_SE_dark_2C_peak_1482
1	6414279	6414523	245	6414312	38.00	381885	182755	220696	ATAC_seq_SE_dark_2C_peak_1483
1	6414615	6414775	161	6414680	43.00	554061	208136	356801	ATAC_seq_SE_dark_2C_peak_1484
1	6418682	6419064	383	6419019	54.00	835602	235143	580511	ATAC_seq_SE_dark_2C_peak_1485
1	6419146	6419274	129	6419180	45.00	514973	197764	325591	ATAC_seq_SE_dark_2C_peak_1486
1	6419431	6419606	176	6419471	42.00	433631	187282	260514	ATAC_seq_SE_dark_2C_peak_1487
1	6426654	6426935	282	6426807	47.00	736599	233123	501133	ATAC_seq_SE_dark_2C_peak_1488
1	6430929	6431347	419	6431260	44.00	633639	220913	420334	ATAC_seq_SE_dark_2C_peak_1489
1	6431440	6431684	245	6431561	52.00	987523	264207	699961	ATAC_seq_SE_dark_2C_peak_1490
1	6431787	6432061	275	6431840	41.00	567645	214505	368367	ATAC_seq_SE_dark_2C_peak_1491
1	6443724	6443911	188	6443809	59.00	954420	243309	674297	ATAC_seq_SE_dark_2C_peak_1492
1	6444036	6444207	172	6444121	46.00	468569	188226	288143	ATAC_seq_SE_dark_2C_peak_1493
1	6445096	6445222	127	6445127	48.00	485334	188534	302446	ATAC_seq_SE_dark_2C_peak_1494
1	6446624	6446781	158	6446704	51.00	558577	196597	360650	ATAC_seq_SE_dark_2C_peak_1495
1	6453576	6453690	115	6453661	49.00	602095	206526	395615	ATAC_seq_SE_dark_2C_peak_1496
1	6457026	6457244	219	6457175	58.00	767934	218115	525286	ATAC_seq_SE_dark_2C_peak_1497
1	6458946	6459203	258	6459006	58.00	697470	208039	470165	ATAC_seq_SE_dark_2C_peak_1498
1	6461770	6461973	204	6461933	55.00	554659	191061	357312	ATAC_seq_SE_dark_2C_peak_1499
1	6463499	6463806	308	6463650	56.00	649393	203790	431384	ATAC_seq_SE_dark_2C_peak_1500
1	6466484	6466592	109	6466528	46.00	474243	189211	292998	ATAC_seq_SE_dark_2C_peak_1501
1	6470141	6470268	128	6470173	41.00	522558	205781	332063	ATAC_seq_SE_dark_2C_peak_1502
1	6483966	6484176	211	6484101	46.00	613255	213442	402865	ATAC_seq_SE_dark_2C_peak_1503
1	6488663	6489257	595	6489164	64.00	1594499	325651	1216515	ATAC_seq_SE_dark_2C_peak_1504
1	6494586	6494772	187	6494710	46.00	586744	208796	382523	ATAC_seq_SE_dark_2C_peak_1505
1	6494891	6495031	141	6494942	56.00	968147	251545	686076	ATAC_seq_SE_dark_2C_peak_1506
1	6504352	6504453	102	6504364	42.00	487639	197429	304410	ATAC_seq_SE_dark_2C_peak_1507
1	6506365	6506539	175	6506482	45.00	648946	221687	431006	ATAC_seq_SE_dark_2C_peak_1508
1	6506628	6506976	349	6506688	47.00	709397	228354	480316	ATAC_seq_SE_dark_2C_peak_1509
1	6511703	6511875	173	6511743	47.00	562384	202960	363889	ATAC_seq_SE_dark_2C_peak_1510
1	6512330	6512792	463	6512389	54.00	875844	241440	612399	ATAC_seq_SE_dark_2C_peak_1511
1	6527333	6527481	149	6527413	49.00	668704	217581	447957	ATAC_seq_SE_dark_2C_peak_1512
1	6527845	6528007	163	6527882	40.00	381573	179982	220431	ATAC_seq_SE_dark_2C_peak_1513
1	6528225	6528674	450	6528309	52.00	821001	236819	568005	ATAC_seq_SE_dark_2C_peak_1514
1	6538173	6538565	393	6538242	47.00	808522	245868	557300	ATAC_seq_SE_dark_2C_peak_1515
1	6543593	6543771	179	6543634	50.00	939317	261235	661187	ATAC_seq_SE_dark_2C_peak_1516
1	6545593	6545770	178	6545675	38.00	465041	199768	285139	ATAC_seq_SE_dark_2C_peak_1517
1	6546237	6546443	207	6546291	36.00	399659	189523	233718	ATAC_seq_SE_dark_2C_peak_1518
1	6560807	6561083	277	6560862	63.00	1004607	242884	714780	ATAC_seq_SE_dark_2C_peak_1519
1	6562799	6562980	182	6562888	62.00	1016443	246382	724914	ATAC_seq_SE_dark_2C_peak_1520
1	6563210	6563327	118	6563296	45.00	414877	180039	246628	ATAC_seq_SE_dark_2C_peak_1521
1	6563565	6563668	104	6563619	55.00	726685	216718	492587	ATAC_seq_SE_dark_2C_peak_1522
1	6564873	6565028	156	6564942	43.00	350358	170543	196094	ATAC_seq_SE_dark_2C_peak_1523
1	6565350	6565450	101	6565405	60.00	927323	237539	653718	ATAC_seq_SE_dark_2C_peak_1524
1	6568384	6568653	270	6568411	37.00	326369	172570	177883	ATAC_seq_SE_dark_2C_peak_1525
1	6579933	6580084	152	6579999	33.00	296273	171026	154710	ATAC_seq_SE_dark_2C_peak_1526
1	6584090	6584230	141	6584197	42.00	608158	220257	398500	ATAC_seq_SE_dark_2C_peak_1527
1	6587012	6587125	114	6587039	37.00	431816	194645	258969	ATAC_seq_SE_dark_2C_peak_1528
1	6601412	6602127	716	6601900	62.00	1473438	313433	1109206	ATAC_seq_SE_dark_2C_peak_1529
1	6612627	6612729	103	6612654	43.00	500783	198288	313493	ATAC_seq_SE_dark_2C_peak_1530
1	6613343	6613554	212	6613429	59.00	1189953	278422	865507	ATAC_seq_SE_dark_2C_peak_1531
1	6616465	6616666	202	6616613	49.00	521205	193199	330929	ATAC_seq_SE_dark_2C_peak_1532
1	6619775	6619911	137	6619868	53.00	627458	204623	415058	ATAC_seq_SE_dark_2C_peak_1533
1	6620017	6620329	313	6620160	54.00	657501	207782	438382	ATAC_seq_SE_dark_2C_peak_1534
1	6620516	6620675	160	6620613	49.00	501555	189970	314153	ATAC_seq_SE_dark_2C_peak_1535
1	6620819	6621211	393	6621117	61.00	936860	237094	661187	ATAC_seq_SE_dark_2C_peak_1536
1	6621939	6622102	164	6622069	47.00	421400	178904	252138	ATAC_seq_SE_dark_2C_peak_1537
1	6626466	6626847	382	6626726	64.00	1414045	298576	1056962	ATAC_seq_SE_dark_2C_peak_1538
1	6627666	6627920	255	6627866	56.00	1097769	271817	790174	ATAC_seq_SE_dark_2C_peak_1539
1	6635071	6635288	218	6635233	51.00	599624	203125	393502	ATAC_seq_SE_dark_2C_peak_1540
1	6636655	6636813	159	6636783	49.00	462531	183554	285034	ATAC_seq_SE_dark_2C_peak_1541
1	6636936	6637100	165	6637022	52.00	536316	191820	341633	ATAC_seq_SE_dark_2C_peak_1542
1	6641472	6641606	135	6641522	61.00	883934	229715	619228	ATAC_seq_SE_dark_2C_peak_1543
1	6642960	6643176	217	6643031	57.00	899469	239077	629873	ATAC_seq_SE_dark_2C_peak_1544
1	6643350	6643581	232	6643368	43.00	421227	183639	251992	ATAC_seq_SE_dark_2C_peak_1545
1	6650408	6650620	213	6650535	43.00	620098	220441	408755	ATAC_seq_SE_dark_2C_peak_1546
1	6655256	6655597	342	6655314	47.00	759473	237154	520645	ATAC_seq_SE_dark_2C_peak_1547
1	6660991	6661425	435	6661384	43.00	646386	225379	428804	ATAC_seq_SE_dark_2C_peak_1548
1	6662354	6662519	166	6662503	37.00	431816	194645	258969	ATAC_seq_SE_dark_2C_peak_1549
1	6669541	6669760	220	6669682	49.00	597979	205846	392102	ATAC_seq_SE_dark_2C_peak_1550
1	6670471	6670599	129	6670558	41.00	316138	166074	169300	ATAC_seq_SE_dark_2C_peak_1551
1	6670948	6671069	122	6671010	51.00	604624	203922	397774	ATAC_seq_SE_dark_2C_peak_1552
1	6674164	6674263	100	6674185	49.00	438897	179662	264994	ATAC_seq_SE_dark_2C_peak_1553
1	6677715	6677901	187	6677793	57.00	875348	235485	611965	ATAC_seq_SE_dark_2C_peak_1554
1	6683471	6683780	310	6683581	59.00	809320	222469	557957	ATAC_seq_SE_dark_2C_peak_1555
1	6686769	6687286	518	6687260	55.00	601038	197950	394715	ATAC_seq_SE_dark_2C_peak_1556
1	6688261	6688634	374	6688563	63.00	864677	223933	602779	ATAC_seq_SE_dark_2C_peak_1557
1	6696482	6697047	566	6696840	61.00	936860	237094	661187	ATAC_seq_SE_dark_2C_peak_1558
1	6697572	6698060	489	6697994	61.00	1041800	251930	744201	ATAC_seq_SE_dark_2C_peak_1559
1	6698622	6698746	125	6698676	52.00	713611	219644	483919	ATAC_seq_SE_dark_2C_peak_1560
1	6699518	6699654	137	6699610	51.00	662157	213115	442369	ATAC_seq_SE_dark_2C_peak_1561
1	6712250	6712430	181	6712293	38.00	383984	183185	222481	ATAC_seq_SE_dark_2C_peak_1562
1	6712530	6712809	280	6712566	42.00	512780	202163	323711	ATAC_seq_SE_dark_2C_peak_1563
1	6720571	6720693	123	6720664	44.00	685556	230501	459868	ATAC_seq_SE_dark_2C_peak_1564
1	6727851	6728263	413	6728173	56.00	1059281	265734	759284	ATAC_seq_SE_dark_2C_peak_1565
1	6737608	6738135	528	6737849	67.00	1740577	337804	1351509	ATAC_seq_SE_dark_2C_peak_1566
1	6738221	6738380	160	6738296	45.00	690434	229198	464075	ATAC_seq_SE_dark_2C_peak_1567
1	6744247	6744446	200	6744338	41.00	570888	215134	368937	ATAC_seq_SE_dark_2C_peak_1568
1	6746510	6746864	355	6746686	55.00	1173574	286846	850920	ATAC_seq_SE_dark_2C_peak_1569
1	6754063	6754767	705	6754158	58.00	1282029	295591	942231	ATAC_seq_SE_dark_2C_peak_1570
1	6763145	6763262	118	6763200	50.00	794689	236659	548175	ATAC_seq_SE_dark_2C_peak_1571
1	6763625	6763899	275	6763677	41.00	445160	190909	270307	ATAC_seq_SE_dark_2C_peak_1572
1	6765494	6765641	148	6765582	54.00	935767	250912	660908	ATAC_seq_SE_dark_2C_peak_1573
1	6768097	6768315	219	6768175	38.00	360646	178408	204693	ATAC_seq_SE_dark_2C_peak_1574
1	6774440	6774822	383	6774735	54.00	1075439	273496	772369	ATAC_seq_SE_dark_2C_peak_1575
1	6787240	6787489	250	6787357	45.00	679214	227161	456884	ATAC_seq_SE_dark_2C_peak_1576
1	6793463	6793717	255	6793675	49.00	894876	256112	625918	ATAC_seq_SE_dark_2C_peak_1577
1	6799690	6799862	173	6799840	48.00	688905	222829	462767	ATAC_seq_SE_dark_2C_peak_1578
1	6799970	6800133	164	6800038	48.00	682990	221820	459868	ATAC_seq_SE_dark_2C_peak_1579
1	6802634	6803343	710	6802748	59.00	1088270	263043	781863	ATAC_seq_SE_dark_2C_peak_1580
1	6809622	6809903	282	6809836	40.00	411560	185857	243813	ATAC_seq_SE_dark_2C_peak_1581
1	6813530	6813877	348	6813696	41.00	473066	196262	291966	ATAC_seq_SE_dark_2C_peak_1582
1	6814565	6814770	206	6814632	53.00	969016	258621	686795	ATAC_seq_SE_dark_2C_peak_1583
1	6824078	6824251	174	6824181	51.00	984581	266357	697455	ATAC_seq_SE_dark_2C_peak_1584
1	6826004	6826112	109	6826039	42.00	587983	216407	383557	ATAC_seq_SE_dark_2C_peak_1585
1	6831823	6832474	652	6832339	56.00	1114222	274434	804360	ATAC_seq_SE_dark_2C_peak_1586
1	6845734	6845962	229	6845893	43.00	646386	225379	428804	ATAC_seq_SE_dark_2C_peak_1587
1	6846057	6846414	358	6846240	59.00	1358301	304723	1008335	ATAC_seq_SE_dark_2C_peak_1588
1	6850474	6850655	182	6850602	40.00	407276	185018	240190	ATAC_seq_SE_dark_2C_peak_1589
1	6853783	6853953	171	6853897	55.00	901484	243372	631623	ATAC_seq_SE_dark_2C_peak_1590
1	6855778	6855972	195	6855875	58.00	945787	244003	666740	ATAC_seq_SE_dark_2C_peak_1591
1	6856139	6856397	259	6856265	47.00	525393	196641	334477	ATAC_seq_SE_dark_2C_peak_1592
1	6862234	6862371	138	6862329	52.00	502562	186554	315010	ATAC_seq_SE_dark_2C_peak_1593
1	6862647	6863230	584	6863155	67.00	916467	224793	644566	ATAC_seq_SE_dark_2C_peak_1594
1	6867918	6868344	427	6868257	61.00	709993	205843	480827	ATAC_seq_SE_dark_2C_peak_1595
1	6870739	6870840	102	6870800	50.00	429888	177145	258969	ATAC_seq_SE_dark_2C_peak_1596
1	6882468	6882567	100	6882524	47.00	487466	190174	304275	ATAC_seq_SE_dark_2C_peak_1597
1	6883178	6883425	248	6883236	58.00	891376	236000	625582	ATAC_seq_SE_dark_2C_peak_1598
1	6886391	6886532	142	6886449	41.00	481738	197926	299372	ATAC_seq_SE_dark_2C_peak_1599
1	6894658	6894969	312	6894877	48.00	694868	223847	467910	ATAC_seq_SE_dark_2C_peak_1600
1	6898674	6899379	706	6899107	61.00	1063524	255039	762989	ATAC_seq_SE_dark_2C_peak_1601
1	6899506	6900116	611	6899659	61.00	1052607	253475	753588	ATAC_seq_SE_dark_2C_peak_1602
1	6904685	6904836	152	6904760	51.00	842318	242424	586221	ATAC_seq_SE_dark_2C_peak_1603
1	6911009	6911118	110	6911052	39.00	356923	176367	201584	ATAC_seq_SE_dark_2C_peak_1604
1	6920452	6920850	399	6920522	47.00	653201	218579	434647	ATAC_seq_SE_dark_2C_peak_1605
1	6921379	6921478	100	6921460	40.00	462326	195798	284849	ATAC_seq_SE_dark_2C_peak_1606
1	6923865	6924055	191	6923922	46.00	578840	207414	375710	ATAC_seq_SE_dark_2C_peak_1607
1	6926882	6927074	193	6926993	47.00	632242	214957	419151	ATAC_seq_SE_dark_2C_peak_1608
1	6927589	6927824	236	6927761	53.00	849661	239362	591205	ATAC_seq_SE_dark_2C_peak_1609
1	6932716	6933048	333	6932805	55.00	982670	256059	697455	ATAC_seq_SE_dark_2C_peak_1610
1	6939299	6939689	391	6939520	58.00	840548	228594	584741	ATAC_seq_SE_dark_2C_peak_1611
1	6940997	6941178	182	6941026	48.00	451705	182904	275870	ATAC_seq_SE_dark_2C_peak_1612
1	6946404	6946585	182	6946443	50.00	582509	201820	378877	ATAC_seq_SE_dark_2C_peak_1613
1	6947010	6947122	113	6947051	49.00	606756	207297	398500	ATAC_seq_SE_dark_2C_peak_1614
1	6947714	6947857	144	6947768	40.00	375172	178727	215032	ATAC_seq_SE_dark_2C_peak_1615
1	6948831	6949130	300	6949072	46.00	583043	208149	379334	ATAC_seq_SE_dark_2C_peak_1616
1	6959083	6959767	685	6959495	62.00	1208971	273794	882126	ATAC_seq_SE_dark_2C_peak_1617
1	6961666	6961823	158	6961734	52.00	621849	205188	410277	ATAC_seq_SE_dark_2C_peak_1618
1	6965599	6965961	363	6965792	58.00	936278	242599	661187	ATAC_seq_SE_dark_2C_peak_1619
1	6969174	6969273	100	6969190	44.00	420575	182260	251445	ATAC_seq_SE_dark_2C_peak_1620
1	6970925	6971495	571	6971114	56.00	887352	239194	622139	ATAC_seq_SE_dark_2C_peak_1621
1	6995072	6995372	301	6995151	55.00	1141362	281549	825430	ATAC_seq_SE_dark_2C_peak_1622
1	6999764	6999949	186	6999829	50.00	595960	204000	390390	ATAC_seq_SE_dark_2C_peak_1623
1	7000332	7000645	314	7000404	55.00	811215	229508	559610	ATAC_seq_SE_dark_2C_peak_1624
1	7000776	7001036	261	7001007	48.00	585751	205365	381657	ATAC_seq_SE_dark_2C_peak_1625
1	7009391	7009555	165	7009474	47.00	772176	239402	528923	ATAC_seq_SE_dark_2C_peak_1626
1	7016187	7016609	423	7016527	53.00	1059348	273556	759324	ATAC_seq_SE_dark_2C_peak_1627
1	7016701	7016813	113	7016744	38.00	446073	195881	271075	ATAC_seq_SE_dark_2C_peak_1628
1	7023094	7023433	340	7023295	67.00	1683508	329298	1298653	ATAC_seq_SE_dark_2C_peak_1629
1	7027944	7028151	208	7028039	48.00	741799	231898	505576	ATAC_seq_SE_dark_2C_peak_1630
1	7029426	7029637	212	7029578	41.00	548212	210738	351799	ATAC_seq_SE_dark_2C_peak_1631
1	7031789	7032215	427	7031908	56.00	1172081	283723	850920	ATAC_seq_SE_dark_2C_peak_1632
1	7037972	7038487	516	7038429	49.00	677848	219106	455714	ATAC_seq_SE_dark_2C_peak_1633
1	7040636	7040810	175	7040653	45.00	500760	195246	313481	ATAC_seq_SE_dark_2C_peak_1634
1	7041441	7041593	153	7041462	47.00	577101	205479	374231	ATAC_seq_SE_dark_2C_peak_1635
1	7043357	7043659	303	7043485	58.00	1130779	271889	816139	ATAC_seq_SE_dark_2C_peak_1636
1	7053608	7053905	298	7053738	54.00	1065560	271873	764749	ATAC_seq_SE_dark_2C_peak_1637
1	7054025	7054237	213	7054113	39.00	459254	196850	282261	ATAC_seq_SE_dark_2C_peak_1638
1	7060000	7060243	244	7060147	60.00	1237548	283063	904861	ATAC_seq_SE_dark_2C_peak_1639
1	7065161	7065664	504	7065351	55.00	1173574	286846	850920	ATAC_seq_SE_dark_2C_peak_1640
1	7082536	7082960	425	7082663	54.00	686499	212191	460704	ATAC_seq_SE_dark_2C_peak_1641
1	7084240	7084362	123	7084305	47.00	441697	182371	267382	ATAC_seq_SE_dark_2C_peak_1642
1	7085903	7086147	245	7085952	52.00	446134	177733	271136	ATAC_seq_SE_dark_2C_peak_1643
1	7086520	7086805	286	7086731	57.00	556545	189110	358915	ATAC_seq_SE_dark_2C_peak_1644
1	7089492	7089622	131	7089609	49.00	415173	175747	246878	ATAC_seq_SE_dark_2C_peak_1645
1	7089943	7090215	273	7090004	52.00	506785	187213	318598	ATAC_seq_SE_dark_2C_peak_1646
1	7091055	7091236	182	7091142	49.00	487243	187617	304072	ATAC_seq_SE_dark_2C_peak_1647
1	7097095	7097297	203	7097229	44.00	553224	206233	356080	ATAC_seq_SE_dark_2C_peak_1648
1	7099695	7100139	445	7099791	51.00	833486	240964	578726	ATAC_seq_SE_dark_2C_peak_1649
1	7103511	7103634	124	7103586	43.00	512040	200364	323073	ATAC_seq_SE_dark_2C_peak_1650
1	7105892	7106178	287	7105968	47.00	808006	245776	557300	ATAC_seq_SE_dark_2C_peak_1651
1	7112241	7112679	439	7112588	48.00	851272	250990	591205	ATAC_seq_SE_dark_2C_peak_1652
1	7118814	7118975	162	7118843	40.00	503486	203879	315798	ATAC_seq_SE_dark_2C_peak_1653
1	7119128	7119227	100	7119166	41.00	537922	208748	343003	ATAC_seq_SE_dark_2C_peak_1654
1	7121748	7122029	282	7121810	48.00	788358	239961	542793	ATAC_seq_SE_dark_2C_peak_1655
1	7128657	7128870	214	7128779	42.00	559486	210991	361421	ATAC_seq_SE_dark_2C_peak_1656
1	7137865	7137989	125	7137928	66.00	1100439	250280	792513	ATAC_seq_SE_dark_2C_peak_1657
1	7139500	7139650	151	7139589	54.00	541087	190180	345704	ATAC_seq_SE_dark_2C_peak_1658
1	7141875	7142105	231	7141943	65.00	715475	201773	485511	ATAC_seq_SE_dark_2C_peak_1659
1	7142880	7143130	251	7143035	61.00	578724	188050	375617	ATAC_seq_SE_dark_2C_peak_1660
1	7146487	7146665	179	7146623	56.00	513606	183930	324422	ATAC_seq_SE_dark_2C_peak_1661
1	7150562	7150759	198	7150631	52.00	611785	203611	401611	ATAC_seq_SE_dark_2C_peak_1662
1	7154417	7154554	138	7154433	42.00	483797	196706	301127	ATAC_seq_SE_dark_2C_peak_1663
1	7160394	7161016	623	7160769	63.00	1399382	299205	1043655	ATAC_seq_SE_dark_2C_peak_1664
1	7163859	7164075	217	7163904	40.00	379963	179667	219071	ATAC_seq_SE_dark_2C_peak_1665
1	7168112	7168295	184	7168197	52.00	1016212	269036	724718	ATAC_seq_SE_dark_2C_peak_1666
1	7171386	7171550	165	7171513	36.00	384171	186210	222619	ATAC_seq_SE_dark_2C_peak_1667
1	7176359	7176748	390	7176409	50.00	681582	217949	458897	ATAC_seq_SE_dark_2C_peak_1668
1	7179249	7179589	341	7179509	52.00	642944	208497	428228	ATAC_seq_SE_dark_2C_peak_1669
1	7182001	7182172	172	7182058	50.00	735180	226767	499924	ATAC_seq_SE_dark_2C_peak_1670
1	7209161	7209408	248	7209376	37.00	431816	194645	258969	ATAC_seq_SE_dark_2C_peak_1671
1	7216582	7217162	581	7216929	64.00	1608394	327786	1229273	ATAC_seq_SE_dark_2C_peak_1672
1	7231827	7232039	213	7231972	49.00	853263	248880	592931	ATAC_seq_SE_dark_2C_peak_1673
1	7233512	7233738	227	7233692	40.00	436742	190786	263161	ATAC_seq_SE_dark_2C_peak_1674
1	7238602	7238759	158	7238676	51.00	588261	201316	383819	ATAC_seq_SE_dark_2C_peak_1675
1	7240665	7240768	104	7240743	51.00	634372	208668	420948	ATAC_seq_SE_dark_2C_peak_1676
1	7242619	7242838	220	7242668	52.00	815776	235975	563537	ATAC_seq_SE_dark_2C_peak_1677
1	7250542	7251309	768	7250627	55.00	1173574	286846	850920	ATAC_seq_SE_dark_2C_peak_1678
1	7251544	7251829	286	7251796	49.00	883138	254065	618553	ATAC_seq_SE_dark_2C_peak_1679
1	7251933	7252056	124	7252014	33.00	302276	172414	159671	ATAC_seq_SE_dark_2C_peak_1680
1	7261498	7261715	218	7261607	66.00	1678697	331847	1294181	ATAC_seq_SE_dark_2C_peak_1681
1	7261800	7261899	100	7261835	43.00	591272	215054	386384	ATAC_seq_SE_dark_2C_peak_1682
1	7265404	7265504	101	7265472	52.00	600391	201828	394148	ATAC_seq_SE_dark_2C_peak_1683
1	7267333	7267674	342	7267602	60.00	787377	217857	541954	ATAC_seq_SE_dark_2C_peak_1684
1	7270623	7270889	267	7270646	55.00	549847	190347	353211	ATAC_seq_SE_dark_2C_peak_1685
1	7274897	7275096	200	7275055	45.00	450703	186386	275023	ATAC_seq_SE_dark_2C_peak_1686
1	7294906	7295099	194	7294973	46.00	766641	240746	524189	ATAC_seq_SE_dark_2C_peak_1687
1	7301376	7301599	224	7301478	50.00	939317	261235	661187	ATAC_seq_SE_dark_2C_peak_1688
1	7310236	7310514	279	7310364	50.00	849647	245902	591205	ATAC_seq_SE_dark_2C_peak_1689
1	7310594	7310882	289	7310812	45.00	640117	220096	425846	ATAC_seq_SE_dark_2C_peak_1690
1	7311998	7312144	147	7312088	39.00	437025	192400	263404	ATAC_seq_SE_dark_2C_peak_1691
1	7312246	7312673	428	7312437	45.00	645401	221048	428804	ATAC_seq_SE_dark_2C_peak_1692
1	7313818	7314024	207	7313955	43.00	543011	206089	347328	ATAC_seq_SE_dark_2C_peak_1693
1	7321012	7321113	102	7321037	51.00	566581	197869	367467	ATAC_seq_SE_dark_2C_peak_1694
1	7321874	7322104	231	7321962	48.00	463240	184836	285139	ATAC_seq_SE_dark_2C_peak_1695
1	7322702	7323103	402	7322923	70.00	1242171	261125	908979	ATAC_seq_SE_dark_2C_peak_1696
1	7323342	7323506	165	7323412	55.00	643740	204305	428804	ATAC_seq_SE_dark_2C_peak_1697
1	7329024	7329582	559	7329491	48.00	689500	222930	463287	ATAC_seq_SE_dark_2C_peak_1698
1	7334267	7334542	276	7334352	54.00	675293	210486	453562	ATAC_seq_SE_dark_2C_peak_1699
1	7336807	7337065	259	7336973	67.00	919401	225166	647042	ATAC_seq_SE_dark_2C_peak_1700
1	7339590	7339727	138	7339664	50.00	348093	163776	194183	ATAC_seq_SE_dark_2C_peak_1701
1	7340526	7340803	278	7340704	64.00	800061	213957	552733	ATAC_seq_SE_dark_2C_peak_1702
1	7342136	7342380	245	7342248	54.00	556972	192577	359276	ATAC_seq_SE_dark_2C_peak_1703
1	7350356	7350853	498	7350516	56.00	777798	222743	533739	ATAC_seq_SE_dark_2C_peak_1704
1	7366144	7366279	136	7366234	48.00	430151	179290	258969	ATAC_seq_SE_dark_2C_peak_1705
1	7366614	7366782	169	7366628	48.00	395798	173513	232393	ATAC_seq_SE_dark_2C_peak_1706
1	7368629	7368914	286	7368718	65.00	878656	222822	614752	ATAC_seq_SE_dark_2C_peak_1707
1	7369176	7369347	172	7369219	63.00	805782	216070	557300	ATAC_seq_SE_dark_2C_peak_1708
1	7369731	7369957	227	7369877	54.00	477821	180624	296035	ATAC_seq_SE_dark_2C_peak_1709
1	7370738	7370874	137	7370860	56.00	521363	185065	331052	ATAC_seq_SE_dark_2C_peak_1710
1	7378170	7378356	187	7378237	49.00	563510	200160	364856	ATAC_seq_SE_dark_2C_peak_1711
1	7378474	7378614	141	7378530	63.00	1087086	254271	780820	ATAC_seq_SE_dark_2C_peak_1712
1	7383997	7384115	119	7384048	46.00	532429	199321	340184	ATAC_seq_SE_dark_2C_peak_1713
1	7388649	7388975	327	7388893	49.00	663047	216638	443146	ATAC_seq_SE_dark_2C_peak_1714
1	7389145	7389462	318	7389230	46.00	578316	207322	375265	ATAC_seq_SE_dark_2C_peak_1715
1	7391691	7391798	108	7391771	42.00	522954	204082	332407	ATAC_seq_SE_dark_2C_peak_1716
1	7400851	7400960	110	7400899	59.00	941615	241449	663172	ATAC_seq_SE_dark_2C_peak_1717
1	7401171	7401608	438	7401528	65.00	1172891	262009	850920	ATAC_seq_SE_dark_2C_peak_1718
1	7407860	7408037	178	7407974	43.00	646386	225379	428804	ATAC_seq_SE_dark_2C_peak_1719
1	7420850	7421282	433	7421129	60.00	1358387	301682	1008414	ATAC_seq_SE_dark_2C_peak_1720
1	7428978	7429125	148	7429062	40.00	534598	210012	340184	ATAC_seq_SE_dark_2C_peak_1721
1	7443086	7443214	129	7443129	49.00	894876	256112	625918	ATAC_seq_SE_dark_2C_peak_1722
1	7443677	7443983	307	7443894	44.00	676248	228775	454347	ATAC_seq_SE_dark_2C_peak_1723
1	7444560	7444870	311	7444639	43.00	639839	224147	425598	ATAC_seq_SE_dark_2C_peak_1724
1	7450749	7450943	195	7450857	38.00	448481	196375	273126	ATAC_seq_SE_dark_2C_peak_1725
1	7464244	7464345	102	7464270	43.00	514518	200822	325198	ATAC_seq_SE_dark_2C_peak_1726
1	7468740	7468874	135	7468777	50.00	684431	218415	459868	ATAC_seq_SE_dark_2C_peak_1727
1	7469782	7470019	238	7469846	46.00	552682	202849	355622	ATAC_seq_SE_dark_2C_peak_1728
1	7470176	7470565	390	7470397	59.00	1065376	259628	764587	ATAC_seq_SE_dark_2C_peak_1729
1	7479010	7479169	160	7479080	52.00	787599	231441	542145	ATAC_seq_SE_dark_2C_peak_1730
1	7481660	7481896	237	7481850	44.00	474881	192061	293522	ATAC_seq_SE_dark_2C_peak_1731
1	7483717	7483900	184	7483773	50.00	675919	217021	454089	ATAC_seq_SE_dark_2C_peak_1732
1	7488768	7488867	100	7488822	46.00	527590	198480	336334	ATAC_seq_SE_dark_2C_peak_1733
1	7491095	7491550	456	7491480	66.00	1241055	269184	907987	ATAC_seq_SE_dark_2C_peak_1734
1	7494081	7494439	359	7494257	64.00	1130425	258244	815836	ATAC_seq_SE_dark_2C_peak_1735
1	7500112	7500211	100	7500171	43.00	431744	185576	258969	ATAC_seq_SE_dark_2C_peak_1736
1	7500393	7500595	203	7500444	51.00	691048	217755	464619	ATAC_seq_SE_dark_2C_peak_1737
1	7506431	7506625	195	7506529	49.00	608838	207641	399085	ATAC_seq_SE_dark_2C_peak_1738
1	7506782	7506930	149	7506915	42.00	386500	178423	224578	ATAC_seq_SE_dark_2C_peak_1739
1	7507796	7507939	144	7507801	40.00	324729	168794	176512	ATAC_seq_SE_dark_2C_peak_1740
1	7508287	7508480	194	7508406	55.00	822401	231214	569207	ATAC_seq_SE_dark_2C_peak_1741
1	7521476	7521823	348	7521554	56.00	1057707	265487	757918	ATAC_seq_SE_dark_2C_peak_1742
1	7530986	7531085	100	7531052	45.00	508297	196581	319875	ATAC_seq_SE_dark_2C_peak_1743
1	7532747	7532889	143	7532801	46.00	492076	192308	308151	ATAC_seq_SE_dark_2C_peak_1744
1	7533255	7533429	175	7533311	52.00	677165	213882	455137	ATAC_seq_SE_dark_2C_peak_1745
1	7533812	7534023	212	7533844	50.00	594452	203755	389098	ATAC_seq_SE_dark_2C_peak_1746
1	7542297	7542422	126	7542356	50.00	811274	239437	559649	ATAC_seq_SE_dark_2C_peak_1747
1	7548076	7548203	128	7548131	38.00	430000	192593	258969	ATAC_seq_SE_dark_2C_peak_1748
1	7551270	7551399	130	7551333	37.00	351773	177903	197281	ATAC_seq_SE_dark_2C_peak_1749
1	7554710	7554859	150	7554800	53.00	944340	254597	665494	ATAC_seq_SE_dark_2C_peak_1750
1	7556937	7557139	203	7556951	39.00	476463	200300	294863	ATAC_seq_SE_dark_2C_peak_1751
1	7565735	7566162	428	7565923	48.00	808868	243539	557562	ATAC_seq_SE_dark_2C_peak_1752
1	7570206	7571192	987	7570501	56.00	932089	246008	657753	ATAC_seq_SE_dark_2C_peak_1753
1	7588167	7588726	560	7588541	54.00	1125163	281724	811148	ATAC_seq_SE_dark_2C_peak_1754
1	7604162	7604323	162	7604232	51.00	875017	247855	611703	ATAC_seq_SE_dark_2C_peak_1755
1	7605425	7605731	307	7605686	52.00	738113	223534	502433	ATAC_seq_SE_dark_2C_peak_1756
1	7609319	7609903	585	7609637	55.00	763778	222310	524189	ATAC_seq_SE_dark_2C_peak_1757
1	7610334	7610433	100	7610414	42.00	362397	173878	206154	ATAC_seq_SE_dark_2C_peak_1758
1	7612685	7612931	247	7612798	54.00	773400	225502	529988	ATAC_seq_SE_dark_2C_peak_1759
1	7624134	7624289	156	7624156	41.00	483196	198207	300620	ATAC_seq_SE_dark_2C_peak_1760
1	7626190	7626300	111	7626262	46.00	576227	206957	373470	ATAC_seq_SE_dark_2C_peak_1761
1	7629447	7629633	187	7629621	39.00	383300	181653	221883	ATAC_seq_SE_dark_2C_peak_1762
1	7629804	7629906	103	7629863	47.00	656083	219078	437154	ATAC_seq_SE_dark_2C_peak_1763
1	7640115	7640255	141	7640181	42.00	440189	188514	266105	ATAC_seq_SE_dark_2C_peak_1764
1	7645287	7645450	164	7645391	52.00	806708	234513	557300	ATAC_seq_SE_dark_2C_peak_1765
1	7645533	7645685	153	7645597	48.00	666680	219043	446220	ATAC_seq_SE_dark_2C_peak_1766
1	7648781	7649111	331	7648803	44.00	505709	197628	317681	ATAC_seq_SE_dark_2C_peak_1767
1	7652272	7652407	136	7652348	41.00	426067	187249	256089	ATAC_seq_SE_dark_2C_peak_1768
1	7653910	7654276	367	7654196	53.00	989682	262009	701859	ATAC_seq_SE_dark_2C_peak_1769
1	7659242	7659347	106	7659277	49.00	579268	202758	376080	ATAC_seq_SE_dark_2C_peak_1770
1	7660657	7660881	225	7660827	47.00	445365	182997	270494	ATAC_seq_SE_dark_2C_peak_1771
1	7661104	7661264	161	7661177	48.00	478869	187452	296924	ATAC_seq_SE_dark_2C_peak_1772
1	7663393	7663498	106	7663459	53.00	556760	193757	359086	ATAC_seq_SE_dark_2C_peak_1773
1	7666342	7666494	153	7666482	42.00	383757	177906	222269	ATAC_seq_SE_dark_2C_peak_1774
1	7680216	7680636	421	7680426	56.00	1064017	266480	763391	ATAC_seq_SE_dark_2C_peak_1775
1	7683870	7683981	112	7683910	48.00	632936	213322	419736	ATAC_seq_SE_dark_2C_peak_1776
1	7690613	7690739	127	7690704	53.00	600313	200445	394093	ATAC_seq_SE_dark_2C_peak_1777
1	7692385	7692610	226	7692472	58.00	726312	212154	492280	ATAC_seq_SE_dark_2C_peak_1778
1	7693009	7693115	107	7693077	57.00	677627	206553	455524	ATAC_seq_SE_dark_2C_peak_1779
1	7703329	7703428	100	7703380	62.00	836217	221597	581059	ATAC_seq_SE_dark_2C_peak_1780
1	7706223	7706365	143	7706271	48.00	516974	193829	327307	ATAC_seq_SE_dark_2C_peak_1781
1	7708418	7708637	220	7708478	53.00	767152	226320	524616	ATAC_seq_SE_dark_2C_peak_1782
1	7724236	7724358	123	7724289	49.00	894876	256112	625918	ATAC_seq_SE_dark_2C_peak_1783
1	7730360	7730501	142	7730414	41.00	408535	183888	241260	ATAC_seq_SE_dark_2C_peak_1784
1	7732196	7732521	326	7732345	57.00	933760	244211	659179	ATAC_seq_SE_dark_2C_peak_1785
1	7734444	7734593	150	7734564	55.00	748164	219953	511009	ATAC_seq_SE_dark_2C_peak_1786
1	7738687	7738825	139	7738802	44.00	464535	190194	285139	ATAC_seq_SE_dark_2C_peak_1787
1	7739396	7740216	821	7739636	52.00	843568	240472	587257	ATAC_seq_SE_dark_2C_peak_1788
1	7754143	7754262	120	7754212	51.00	908957	253535	638088	ATAC_seq_SE_dark_2C_peak_1789
1	7757759	7758113	355	7757939	39.00	438415	192678	264598	ATAC_seq_SE_dark_2C_peak_1790
1	7758292	7758475	184	7758379	43.00	546672	206767	350479	ATAC_seq_SE_dark_2C_peak_1791
1	7763627	7763763	137	7763649	51.00	749292	227173	511959	ATAC_seq_SE_dark_2C_peak_1792
1	7764454	7764590	137	7764506	44.00	533756	202703	340184	ATAC_seq_SE_dark_2C_peak_1793
1	7766708	7766837	130	7766772	50.00	627381	209102	414985	ATAC_seq_SE_dark_2C_peak_1794
1	7771082	7771239	158	7771148	44.00	515885	199468	326378	ATAC_seq_SE_dark_2C_peak_1795
1	7771395	7771570	176	7771524	44.00	520795	200356	330567	ATAC_seq_SE_dark_2C_peak_1796
1	7781515	7781718	204	7781549	45.00	515453	197849	326008	ATAC_seq_SE_dark_2C_peak_1797
1	7782368	7782654	287	7782572	66.00	1349504	284139	1000409	ATAC_seq_SE_dark_2C_peak_1798
1	7782849	7782948	100	7782873	53.00	781176	228523	536654	ATAC_seq_SE_dark_2C_peak_1799
1	7788628	7788756	129	7788702	53.00	830556	236324	576225	ATAC_seq_SE_dark_2C_peak_1800
1	7789159	7789388	230	7789242	45.00	532996	200961	340184	ATAC_seq_SE_dark_2C_peak_1801
1	7800678	7800850	173	7800748	47.00	709397	228354	480316	ATAC_seq_SE_dark_2C_peak_1802
1	7800964	7801200	237	7801136	43.00	561004	209424	362718	ATAC_seq_SE_dark_2C_peak_1803
1	7802592	7802823	232	7802623	50.00	800621	237651	553191	ATAC_seq_SE_dark_2C_peak_1804
1	7803006	7803117	112	7803036	43.00	536272	204842	341611	ATAC_seq_SE_dark_2C_peak_1805
1	7812408	7812548	141	7812480	51.00	820737	238861	567778	ATAC_seq_SE_dark_2C_peak_1806
1	7815321	7815446	126	7815325	37.00	368402	181384	209460	ATAC_seq_SE_dark_2C_peak_1807
1	7815608	7815948	341	7815850	45.00	631400	218527	418410	ATAC_seq_SE_dark_2C_peak_1808
1	7821773	7821947	175	7821814	45.00	503104	195661	315465	ATAC_seq_SE_dark_2C_peak_1809
1	7823027	7823143	117	7823054	48.00	605492	208688	398497	ATAC_seq_SE_dark_2C_peak_1810
1	7824691	7825056	366	7824981	57.00	837528	229885	582170	ATAC_seq_SE_dark_2C_peak_1811
1	7830368	7830537	170	7830505	49.00	462531	183554	285034	ATAC_seq_SE_dark_2C_peak_1812
1	7832676	7832780	105	7832737	49.00	403355	173792	236852	ATAC_seq_SE_dark_2C_peak_1813
1	7834541	7835085	545	7834696	56.00	598102	196281	392201	ATAC_seq_SE_dark_2C_peak_1814
1	7835635	7835822	188	7835789	50.00	460346	182078	283184	ATAC_seq_SE_dark_2C_peak_1815
1	7849699	7849798	100	7849725	44.00	491484	195059	307658	ATAC_seq_SE_dark_2C_peak_1816
1	7851104	7851280	177	7851184	61.00	1171775	270742	850920	ATAC_seq_SE_dark_2C_peak_1817
1	7851435	7851654	220	7851565	45.00	540462	202287	345164	ATAC_seq_SE_dark_2C_peak_1818
1	7858083	7858465	383	7858308	51.00	926788	256537	653249	ATAC_seq_SE_dark_2C_peak_1819
1	7858788	7858909	122	7858825	38.00	429535	192498	258969	ATAC_seq_SE_dark_2C_peak_1820
1	7865380	7865558	179	7865400	39.00	499309	204890	312251	ATAC_seq_SE_dark_2C_peak_1821
1	7866849	7867124	276	7867090	41.00	570888	215134	368937	ATAC_seq_SE_dark_2C_peak_1822
1	7872523	7873060	538	7872670	61.00	1277009	286374	937685	ATAC_seq_SE_dark_2C_peak_1823
1	7873430	7873643	214	7873589	41.00	413175	184778	245190	ATAC_seq_SE_dark_2C_peak_1824
1	7873797	7873985	189	7873970	47.00	575051	205128	372473	ATAC_seq_SE_dark_2C_peak_1825
1	7878426	7878659	234	7878472	51.00	694454	218304	467562	ATAC_seq_SE_dark_2C_peak_1826
1	7881174	7881440	267	7881382	57.00	726456	213628	492399	ATAC_seq_SE_dark_2C_peak_1827
1	7884076	7884466	391	7884418	60.00	623375	195200	411558	ATAC_seq_SE_dark_2C_peak_1828
1	7888304	7888430	127	7888337	52.00	389648	168844	227218	ATAC_seq_SE_dark_2C_peak_1829
1	7888834	7889065	232	7889041	58.00	547522	186768	351218	ATAC_seq_SE_dark_2C_peak_1830
1	7889955	7890099	145	7890030	55.00	530958	187542	339203	ATAC_seq_SE_dark_2C_peak_1831
1	7894531	7894755	225	7894590	48.00	475452	186880	294009	ATAC_seq_SE_dark_2C_peak_1832
1	7896806	7896911	106	7896841	53.00	698253	215569	470843	ATAC_seq_SE_dark_2C_peak_1833
1	7897917	7898063	147	7898002	51.00	643868	210186	428804	ATAC_seq_SE_dark_2C_peak_1834
1	7900025	7900173	149	7900115	40.00	347871	173362	193993	ATAC_seq_SE_dark_2C_peak_1835
1	7909664	7910317	654	7909698	57.00	797105	223938	550243	ATAC_seq_SE_dark_2C_peak_1836
1	7910496	7910869	374	7910590	65.00	1097783	251812	790188	ATAC_seq_SE_dark_2C_peak_1837
1	7911759	7911974	216	7911910	56.00	742302	217474	506017	ATAC_seq_SE_dark_2C_peak_1838
1	7923412	7923566	155	7923519	45.00	448574	186009	273212	ATAC_seq_SE_dark_2C_peak_1839
1	7925241	7925350	110	7925274	42.00	414464	183682	246268	ATAC_seq_SE_dark_2C_peak_1840
1	7927265	7927484	220	7927417	46.00	530973	199068	339213	ATAC_seq_SE_dark_2C_peak_1841
1	7933906	7934334	429	7934088	62.00	1038755	249505	741516	ATAC_seq_SE_dark_2C_peak_1842
1	7938699	7938842	144	7938766	55.00	977484	255242	694067	ATAC_seq_SE_dark_2C_peak_1843
1	7948618	7948909	292	7948833	48.00	516974	193829	327307	ATAC_seq_SE_dark_2C_peak_1844
1	7949248	7949376	129	7949347	50.00	586466	202461	382265	ATAC_seq_SE_dark_2C_peak_1845
1	7952708	7952836	129	7952774	58.00	859669	231373	598491	ATAC_seq_SE_dark_2C_peak_1846
1	7954462	7954654	193	7954523	62.00	1111595	259794	802090	ATAC_seq_SE_dark_2C_peak_1847
1	7954777	7954930	154	7954803	45.00	481445	191827	299116	ATAC_seq_SE_dark_2C_peak_1848
1	7961938	7962135	198	7962040	50.00	650420	212855	432266	ATAC_seq_SE_dark_2C_peak_1849
1	7962402	7962597	196	7962463	41.00	357004	173985	201651	ATAC_seq_SE_dark_2C_peak_1850
1	7966290	7966479	190	7966423	52.00	754275	226109	516227	ATAC_seq_SE_dark_2C_peak_1851
1	7968607	7968907	301	7968695	48.00	851272	250990	591205	ATAC_seq_SE_dark_2C_peak_1852
1	7974512	7974831	320	7974652	40.00	534598	210012	340184	ATAC_seq_SE_dark_2C_peak_1853
1	7974993	7975430	438	7975332	58.00	1219682	285714	891443	ATAC_seq_SE_dark_2C_peak_1854
1	7975670	7975803	134	7975715	45.00	619948	216471	408631	ATAC_seq_SE_dark_2C_peak_1855
1	7979994	7980180	187	7980084	58.00	965782	246965	684060	ATAC_seq_SE_dark_2C_peak_1856
1	7989299	7989442	144	7989394	47.00	449882	183767	274328	ATAC_seq_SE_dark_2C_peak_1857
1	7991663	7991804	142	7991771	48.00	467001	185466	286820	ATAC_seq_SE_dark_2C_peak_1858
1	7992324	7992656	333	7992422	53.00	631497	205245	418505	ATAC_seq_SE_dark_2C_peak_1859
1	7993727	7994258	532	7993901	57.00	749530	216985	512165	ATAC_seq_SE_dark_2C_peak_1860
1	8004620	8004845	226	8004668	53.00	641694	206817	427186	ATAC_seq_SE_dark_2C_peak_1861
1	8005250	8005532	283	8005466	71.00	1275700	263447	936492	ATAC_seq_SE_dark_2C_peak_1862
1	8010664	8011032	369	8010728	49.00	529435	194553	337906	ATAC_seq_SE_dark_2C_peak_1863
1	8016042	8016264	223	8016114	53.00	941391	254118	662988	ATAC_seq_SE_dark_2C_peak_1864
1	8017017	8017395	379	8017114	38.00	402892	187050	236462	ATAC_seq_SE_dark_2C_peak_1865
1	8026348	8026607	260	8026440	45.00	637199	219570	423342	ATAC_seq_SE_dark_2C_peak_1866
1	8029902	8030187	286	8030176	41.00	450622	191956	274951	ATAC_seq_SE_dark_2C_peak_1867
1	8033062	8033223	162	8033156	47.00	609203	210989	399400	ATAC_seq_SE_dark_2C_peak_1868
1	8039719	8039823	105	8039741	45.00	410132	179198	242602	ATAC_seq_SE_dark_2C_peak_1869
1	8048908	8049110	203	8048963	51.00	805555	236364	557300	ATAC_seq_SE_dark_2C_peak_1870
1	8049985	8050201	217	8050028	44.00	571724	209595	369653	ATAC_seq_SE_dark_2C_peak_1871
1	8050629	8050790	162	8050695	49.00	795119	238892	548564	ATAC_seq_SE_dark_2C_peak_1872
1	8050925	8051033	109	8050947	39.00	433798	191755	260655	ATAC_seq_SE_dark_2C_peak_1873
1	8059047	8059216	170	8059118	46.00	554190	203112	356916	ATAC_seq_SE_dark_2C_peak_1874
1	8059334	8059658	325	8059533	60.00	1119165	265333	808682	ATAC_seq_SE_dark_2C_peak_1875
1	8060628	8061398	771	8060888	70.00	1674455	318815	1290160	ATAC_seq_SE_dark_2C_peak_1876
1	8061658	8061767	110	8061725	54.00	917242	247971	645199	ATAC_seq_SE_dark_2C_peak_1877
1	8067560	8067659	100	8067592	37.00	431816	194645	258969	ATAC_seq_SE_dark_2C_peak_1878
1	8067835	8067958	124	8067891	44.00	685556	230501	459868	ATAC_seq_SE_dark_2C_peak_1879
1	8069328	8069554	227	8069404	45.00	725647	235623	491700	ATAC_seq_SE_dark_2C_peak_1880
1	8071794	8071967	174	8071846	45.00	522213	199048	331782	ATAC_seq_SE_dark_2C_peak_1881
1	8075613	8075848	236	8075763	44.00	486357	194133	303325	ATAC_seq_SE_dark_2C_peak_1882
1	8076195	8076295	101	8076210	44.00	481738	193299	299372	ATAC_seq_SE_dark_2C_peak_1883
1	8076432	8076586	155	8076501	44.00	485893	194049	302928	ATAC_seq_SE_dark_2C_peak_1884
1	8079122	8079319	198	8079188	59.00	1020283	252951	728248	ATAC_seq_SE_dark_2C_peak_1885
1	8080560	8080788	229	8080719	52.00	840212	239928	584456	ATAC_seq_SE_dark_2C_peak_1886
1	8083171	8083345	175	8083251	52.00	991458	264868	703381	ATAC_seq_SE_dark_2C_peak_1887
1	8097569	8097870	302	8097650	60.00	1193395	276393	868477	ATAC_seq_SE_dark_2C_peak_1888
1	8097978	8098520	543	8098274	51.00	769078	230394	526253	ATAC_seq_SE_dark_2C_peak_1889
1	8105340	8105734	395	8105383	60.00	839164	225092	583561	ATAC_seq_SE_dark_2C_peak_1890
1	8108312	8108469	158	8108388	46.00	401486	176559	235278	ATAC_seq_SE_dark_2C_peak_1891
1	8109078	8109274	197	8109157	48.00	464073	184975	285139	ATAC_seq_SE_dark_2C_peak_1892
1	8112704	8112932	229	8112824	47.00	534911	198265	340435	ATAC_seq_SE_dark_2C_peak_1893
1	8114337	8114478	142	8114348	37.00	343123	176089	189982	ATAC_seq_SE_dark_2C_peak_1894
1	8117134	8117318	185	8117240	50.00	824781	241706	571270	ATAC_seq_SE_dark_2C_peak_1895
1	8121828	8122211	384	8121925	45.00	724507	235415	491700	ATAC_seq_SE_dark_2C_peak_1896
1	8130382	8130489	108	8130409	40.00	509184	205000	320626	ATAC_seq_SE_dark_2C_peak_1897
1	8132216	8132413	198	8132265	49.00	729024	227687	494605	ATAC_seq_SE_dark_2C_peak_1898
1	8134436	8134535	100	8134495	49.00	609360	207727	399527	ATAC_seq_SE_dark_2C_peak_1899
1	8138384	8138625	242	8138563	50.00	542366	195327	346791	ATAC_seq_SE_dark_2C_peak_1900
1	8141152	8141334	183	8141244	49.00	517583	192604	327819	ATAC_seq_SE_dark_2C_peak_1901
1	8141485	8141636	152	8141549	49.00	529895	194628	338299	ATAC_seq_SE_dark_2C_peak_1902
1	8152728	8152834	107	8152790	45.00	416469	180321	247971	ATAC_seq_SE_dark_2C_peak_1903
1	8153521	8153641	121	8153554	56.00	774297	222222	530746	ATAC_seq_SE_dark_2C_peak_1904
1	8153741	8153850	110	8153778	54.00	701153	214425	473336	ATAC_seq_SE_dark_2C_peak_1905
1	8154799	8154954	156	8154885	62.00	946411	236664	667290	ATAC_seq_SE_dark_2C_peak_1906
1	8155737	8156041	305	8155990	57.00	756243	217963	517891	ATAC_seq_SE_dark_2C_peak_1907
1	8159008	8159283	276	8159231	45.00	492861	193847	308822	ATAC_seq_SE_dark_2C_peak_1908
1	8164673	8164870	198	8164728	47.00	451949	184120	276076	ATAC_seq_SE_dark_2C_peak_1909
1	8166454	8166667	214	8166549	52.00	574849	197835	372310	ATAC_seq_SE_dark_2C_peak_1910
1	8168736	8168879	144	8168841	52.00	456116	179296	279636	ATAC_seq_SE_dark_2C_peak_1911
1	8169119	8169463	345	8169146	55.00	538617	188679	343599	ATAC_seq_SE_dark_2C_peak_1912
1	8173207	8173345	139	8173266	51.00	465491	181818	285523	ATAC_seq_SE_dark_2C_peak_1913
1	8173469	8173668	200	8173538	48.00	401665	174501	235428	ATAC_seq_SE_dark_2C_peak_1914
1	8176174	8176429	256	8176289	65.00	978331	235883	694799	ATAC_seq_SE_dark_2C_peak_1915
1	8179053	8179168	116	8179132	52.00	514033	188344	324781	ATAC_seq_SE_dark_2C_peak_1916
1	8181310	8181448	139	8181395	51.00	512590	189297	323546	ATAC_seq_SE_dark_2C_peak_1917
1	8183488	8183632	145	8183552	45.00	377827	173454	217273	ATAC_seq_SE_dark_2C_peak_1918
1	8184000	8184171	172	8184080	48.00	481877	187956	299490	ATAC_seq_SE_dark_2C_peak_1919
1	8188066	8188173	108	8188135	57.00	882455	236542	617978	ATAC_seq_SE_dark_2C_peak_1920
1	8192009	8192489	481	8192050	57.00	915453	241465	643692	ATAC_seq_SE_dark_2C_peak_1921
1	8198215	8198455	241	8198366	61.00	1221972	278152	891711	ATAC_seq_SE_dark_2C_peak_1922
1	8212516	8212615	100	8212579	35.00	368591	184401	209460	ATAC_seq_SE_dark_2C_peak_1923
1	8219589	8219997	409	8219851	51.00	984581	266357	697455	ATAC_seq_SE_dark_2C_peak_1924
1	8233122	8233245	124	8233171	41.00	451996	192220	276109	ATAC_seq_SE_dark_2C_peak_1925
1	8234940	8235225	286	8234970	44.00	606461	215931	398500	ATAC_seq_SE_dark_2C_peak_1926
1	8235526	8235644	119	8235548	35.00	321542	174081	173863	ATAC_seq_SE_dark_2C_peak_1927
1	8242016	8242512	497	8242445	49.00	894876	256112	625918	ATAC_seq_SE_dark_2C_peak_1928
1	8262708	8262987	280	8262832	60.00	1393201	307150	1037985	ATAC_seq_SE_dark_2C_peak_1929
1	8271748	8272265	518	8272175	55.00	1155279	283832	837497	ATAC_seq_SE_dark_2C_peak_1930
1	8282242	8282694	453	8282327	48.00	851272	250990	591205	ATAC_seq_SE_dark_2C_peak_1931
1	8291980	8292125	146	8292055	47.00	675990	222531	454139	ATAC_seq_SE_dark_2C_peak_1932
1	8292499	8292656	158	8292646	39.00	366723	178333	209460	ATAC_seq_SE_dark_2C_peak_1933
1	8296962	8297121	160	8297084	49.00	453192	182017	277130	ATAC_seq_SE_dark_2C_peak_1934
1	8298238	8298583	346	8298367	60.00	822727	222790	569519	ATAC_seq_SE_dark_2C_peak_1935
1	8299092	8299234	143	8299177	51.00	487931	185383	304668	ATAC_seq_SE_dark_2C_peak_1936
1	8308670	8308822	153	8308744	55.00	615307	200071	404638	ATAC_seq_SE_dark_2C_peak_1937
1	8308939	8309259	321	8309179	63.00	908344	229803	637532	ATAC_seq_SE_dark_2C_peak_1938
1	8310690	8310888	199	8310812	46.00	382848	173304	221519	ATAC_seq_SE_dark_2C_peak_1939
1	8314720	8314873	154	8314831	44.00	561085	207660	362784	ATAC_seq_SE_dark_2C_peak_1940
1	8321299	8321741	443	8321546	60.00	1391242	306841	1036148	ATAC_seq_SE_dark_2C_peak_1941
1	8329768	8329989	222	8329841	47.00	617887	212483	406838	ATAC_seq_SE_dark_2C_peak_1942
1	8332418	8332621	204	8332540	46.00	486218	191290	303201	ATAC_seq_SE_dark_2C_peak_1943
1	8332735	8332952	218	8332798	50.00	612777	206729	402454	ATAC_seq_SE_dark_2C_peak_1944
1	8336522	8336651	130	8336580	44.00	390866	176887	228244	ATAC_seq_SE_dark_2C_peak_1945
1	8344961	8345126	166	8345111	39.00	499309	204890	312251	ATAC_seq_SE_dark_2C_peak_1946
1	8350127	8350414	288	8350254	60.00	1392221	306995	1037063	ATAC_seq_SE_dark_2C_peak_1947
1	8350531	8350717	187	8350628	49.00	894876	256112	625918	ATAC_seq_SE_dark_2C_peak_1948
1	8352276	8352609	334	8352447	45.00	710817	232911	481521	ATAC_seq_SE_dark_2C_peak_1949
1	8376321	8376510	190	8376474	48.00	851272	250990	591205	ATAC_seq_SE_dark_2C_peak_1950
1	8383693	8383851	159	8383817	45.00	538961	202020	343890	ATAC_seq_SE_dark_2C_peak_1951
1	8384650	8385271	622	8385078	66.00	1430524	295545	1069904	ATAC_seq_SE_dark_2C_peak_1952
1	8393209	8393442	234	8393386	42.00	555133	210166	357719	ATAC_seq_SE_dark_2C_peak_1953
1	8393845	8394289	445	8393878	39.00	457806	196560	281042	ATAC_seq_SE_dark_2C_peak_1954
1	8394544	8394779	236	8394701	57.00	1161331	279249	842795	ATAC_seq_SE_dark_2C_peak_1955
1	8399689	8400152	464	8400067	58.00	1146359	274291	829743	ATAC_seq_SE_dark_2C_peak_1956
1	8401615	8401794	180	8401643	42.00	513284	202258	324145	ATAC_seq_SE_dark_2C_peak_1957
1	8406334	8406703	370	8406416	53.00	944340	254597	665494	ATAC_seq_SE_dark_2C_peak_1958
1	8408423	8408716	294	8408649	55.00	1043912	265781	746044	ATAC_seq_SE_dark_2C_peak_1959
1	8409741	8409849	109	8409828	40.00	470500	197400	289796	ATAC_seq_SE_dark_2C_peak_1960
1	8414962	8415444	483	8415133	48.00	706939	225911	478236	ATAC_seq_SE_dark_2C_peak_1961
1	8415653	8415752	100	8415669	38.00	346934	175597	193207	ATAC_seq_SE_dark_2C_peak_1962
1	8416631	8416769	139	8416686	54.00	865112	239756	603164	ATAC_seq_SE_dark_2C_peak_1963
1	8420191	8420358	168	8420334	42.00	427158	186067	257013	ATAC_seq_SE_dark_2C_peak_1964
1	8429288	8429811	524	8429597	57.00	749530	216985	512165	ATAC_seq_SE_dark_2C_peak_1965
1	8429999	8430259	261	8430095	57.00	752880	217473	515042	ATAC_seq_SE_dark_2C_peak_1966
1	8430765	8431121	357	8430947	68.00	1194224	258815	869215	ATAC_seq_SE_dark_2C_peak_1967
1	8431945	8432238	294	8432006	67.00	1095585	247813	788263	ATAC_seq_SE_dark_2C_peak_1968
1	8435796	8436175	380	8435865	49.00	680152	219491	457666	ATAC_seq_SE_dark_2C_peak_1969
1	8440803	8441191	389	8441060	58.00	1259972	292079	924833	ATAC_seq_SE_dark_2C_peak_1970
1	8447453	8447706	254	8447504	42.00	517844	203118	328061	ATAC_seq_SE_dark_2C_peak_1971
1	8447816	8448146	331	8448077	43.00	509082	199818	320554	ATAC_seq_SE_dark_2C_peak_1972
1	8452615	8453176	562	8452752	43.00	527574	203233	336334	ATAC_seq_SE_dark_2C_peak_1973
1	8480317	8480505	189	8480352	61.00	1033943	250809	737276	ATAC_seq_SE_dark_2C_peak_1974
1	8486174	8486574	401	8486451	51.00	636471	209003	422729	ATAC_seq_SE_dark_2C_peak_1975
1	8486818	8486979	162	8486901	62.00	1099613	258091	791794	ATAC_seq_SE_dark_2C_peak_1976
1	8493324	8493504	181	8493449	53.00	947297	255078	668053	ATAC_seq_SE_dark_2C_peak_1977
[truncated: 20,047 more rows]

## Sheet: ATAC_seq_Dark_16C_peaks
# This file is generated by MACS version 2.1.1.20160309
# Command line: callpeak -t dark_16C_first_R3.fq.gz_mapped_SE_sorted.bam Dark_16C.fq_mapped_SE_sorted.bam --nomodel --shift -50 --extsize 100 -f BAM -B -g 1.2e8 -n ATAC_seq_SE_dark_16C --keep-dup=1 --outdir=MACS2_combined_reps
# ARGUMENTS LIST:
# name = ATAC_seq_SE_dark_16C
# format = BAM
# ChIP-seq file = ['dark_16C_first_R3.fq.gz_mapped_SE_sorted.bam', 'Dark_16C.fq_mapped_SE_sorted.bam']
# control file = None
# effective genome size = 1.20e+08
# band width = 300
# model fold = [5, 50]
# qvalue cutoff = 5.00e-02
# Larger dataset will be scaled towards smaller dataset.
# Range for calculating regional lambda is: 10000 bps
# Broad region calling is off
# Paired-End mode is off
# tag size is determined as 75 bps
# total tags in treatment: 118291950
# tags after filtering in treatment: 33150160
# maximum duplicate tags at the same position in treatment = 1
# Redundant rate in treatment: 0.72
# Sequencing ends will be shifted towards 5' by 50 bp(s)
# d = 100
chr	start	end	length	abs_summit	pileup	#NAME?	fold_enrichment	#NAME?	name
1	1398	1777	380	1734	56.00	617550	199126	457443	ATAC_seq_SE_dark_16C_peak_1
1	2635	3234	600	3149	66.00	976838	234060	772495	ATAC_seq_SE_dark_16C_peak_2
1	3478	3644	167	3567	47.00	356090	167685	230952	ATAC_seq_SE_dark_16C_peak_3
1	6582	6688	107	6659	52.00	380891	167457	252909	ATAC_seq_SE_dark_16C_peak_4
1	8431	9002	572	8649	75.00	1354242	265501	1101760	ATAC_seq_SE_dark_16C_peak_5
1	13675	13843	169	13684	46.00	331049	164191	209673	ATAC_seq_SE_dark_16C_peak_6
1	20241	20428	188	20408	56.00	617550	199126	457443	ATAC_seq_SE_dark_16C_peak_7
1	20601	21549	949	20968	73.00	1266282	258514	1025367	ATAC_seq_SE_dark_16C_peak_8
1	21628	21736	109	21674	59.00	718189	209606	545662	ATAC_seq_SE_dark_16C_peak_9
1	32677	32907	231	32849	55.00	585441	195632	429362	ATAC_seq_SE_dark_16C_peak_10
1	33083	33969	887	33441	78.00	1399811	265368	1141378	ATAC_seq_SE_dark_16C_peak_11
1	37755	38464	710	38043	120.00	3315119	372193	2822642	ATAC_seq_SE_dark_16C_peak_12
1	49262	49477	216	49408	60.00	529992	182362	381154	ATAC_seq_SE_dark_16C_peak_13
1	49617	49721	105	49703	55.00	411029	169646	278077	ATAC_seq_SE_dark_16C_peak_14
1	49835	50288	454	49906	76.00	1101684	234256	881913	ATAC_seq_SE_dark_16C_peak_15
1	51165	51559	395	51426	90.00	1541470	260820	1264204	ATAC_seq_SE_dark_16C_peak_16
1	51837	52083	247	52057	68.00	654565	191030	489990	ATAC_seq_SE_dark_16C_peak_17
1	55318	55708	391	55472	108.00	1737750	254495	1434297	ATAC_seq_SE_dark_16C_peak_18
1	56651	56960	310	56694	86.00	853181	197056	664722	ATAC_seq_SE_dark_16C_peak_19
1	57062	57603	542	57154	98.00	1271245	225205	1029826	ATAC_seq_SE_dark_16C_peak_20
1	60450	60869	420	60715	85.00	613728	173843	454797	ATAC_seq_SE_dark_16C_peak_21
1	62487	62640	154	62583	75.00	454664	162254	316145	ATAC_seq_SE_dark_16C_peak_22
1	67589	67822	234	67732	86.00	943528	206015	743441	ATAC_seq_SE_dark_16C_peak_23
1	68287	68705	419	68359	82.00	881095	203382	689005	ATAC_seq_SE_dark_16C_peak_24
1	68787	69328	542	68875	83.00	967351	211321	764895	ATAC_seq_SE_dark_16C_peak_25
1	72156	72342	187	72189	69.00	549950	177395	399042	ATAC_seq_SE_dark_16C_peak_26
1	74472	74913	442	74702	70.00	762011	202049	584301	ATAC_seq_SE_dark_16C_peak_27
1	75165	75471	307	75245	61.00	487316	175637	344498	ATAC_seq_SE_dark_16C_peak_28
1	77580	77947	368	77663	88.00	1375006	246879	1120424	ATAC_seq_SE_dark_16C_peak_29
1	81815	82253	439	81926	79.00	1191451	240096	960499	ATAC_seq_SE_dark_16C_peak_30
1	85427	85632	206	85509	57.00	434930	171547	299337	ATAC_seq_SE_dark_16C_peak_31
1	86565	86810	246	86771	71.00	805322	206127	622484	ATAC_seq_SE_dark_16C_peak_32
1	88210	88983	774	88599	77.00	1134562	236579	911500	ATAC_seq_SE_dark_16C_peak_33
1	91231	91420	190	91309	62.00	605364	190620	447287	ATAC_seq_SE_dark_16C_peak_34
1	91552	91669	118	91649	55.00	421377	171201	287299	ATAC_seq_SE_dark_16C_peak_35
1	95683	95844	162	95723	65.00	652988	193776	488565	ATAC_seq_SE_dark_16C_peak_36
1	97203	97358	156	97215	53.00	391363	168277	261414	ATAC_seq_SE_dark_16C_peak_37
1	99208	99896	689	99796	101.00	1844188	273385	1526445	ATAC_seq_SE_dark_16C_peak_38
1	102844	102967	124	102923	78.00	867745	205836	676987	ATAC_seq_SE_dark_16C_peak_39
1	107547	107931	385	107776	94.00	1331958	235090	1083031	ATAC_seq_SE_dark_16C_peak_40
1	108855	109128	274	108941	89.00	1196435	227848	964967	ATAC_seq_SE_dark_16C_peak_41
1	111882	111999	118	111950	77.00	700452	188497	530516	ATAC_seq_SE_dark_16C_peak_42
1	112194	112527	334	112442	93.00	1256164	229101	1017455	ATAC_seq_SE_dark_16C_peak_43
1	112702	112891	190	112853	72.00	648537	186749	485350	ATAC_seq_SE_dark_16C_peak_44
1	115979	116344	366	116295	80.00	811846	197947	628364	ATAC_seq_SE_dark_16C_peak_45
1	118483	118828	346	118666	85.00	1396792	253463	1139944	ATAC_seq_SE_dark_16C_peak_46
1	120403	120948	546	120757	102.00	2495821	334524	2093161	ATAC_seq_SE_dark_16C_peak_47
1	128260	128572	313	128512	64.00	899665	227073	704835	ATAC_seq_SE_dark_16C_peak_48
1	129178	129348	171	129268	53.00	523444	188645	375267	ATAC_seq_SE_dark_16C_peak_49
1	130219	130362	144	130282	50.00	436180	178165	299660	ATAC_seq_SE_dark_16C_peak_50
1	130477	131408	932	131240	77.00	1366203	263247	1112526	ATAC_seq_SE_dark_16C_peak_51
1	135804	136303	500	136096	78.00	1468898	273451	1201936	ATAC_seq_SE_dark_16C_peak_52
1	138154	138432	279	138342	67.00	802195	210396	619680	ATAC_seq_SE_dark_16C_peak_53
1	139872	140152	281	140081	61.00	521849	180337	374616	ATAC_seq_SE_dark_16C_peak_54
1	141896	142172	277	142088	70.00	765859	202510	587777	ATAC_seq_SE_dark_16C_peak_55
1	143388	143555	168	143523	68.00	696594	196190	527045	ATAC_seq_SE_dark_16C_peak_56
1	145806	145935	130	145851	70.00	767306	202683	589076	ATAC_seq_SE_dark_16C_peak_57
1	146254	146598	345	146374	78.00	1082496	229384	865675	ATAC_seq_SE_dark_16C_peak_58
1	149130	149411	282	149247	69.00	976616	229433	772495	ATAC_seq_SE_dark_16C_peak_59
1	156127	157052	926	156604	103.00	1770040	263759	1463183	ATAC_seq_SE_dark_16C_peak_60
1	158652	159193	542	159065	95.00	1217786	223412	984128	ATAC_seq_SE_dark_16C_peak_61
1	159341	159707	367	159425	88.00	995932	209313	789727	ATAC_seq_SE_dark_16C_peak_62
1	162683	163452	770	162994	87.00	1472738	258368	1205359	ATAC_seq_SE_dark_16C_peak_63
1	167905	168553	649	168022	81.00	1301835	249316	1057269	ATAC_seq_SE_dark_16C_peak_64
1	172771	173791	1021	173317	108.00	2049692	281363	1703424	ATAC_seq_SE_dark_16C_peak_65
1	176939	177120	182	177089	74.00	561005	175111	408191	ATAC_seq_SE_dark_16C_peak_66
1	179899	180016	118	179949	74.00	549696	173812	398815	ATAC_seq_SE_dark_16C_peak_67
1	180117	180260	144	180249	65.00	322039	150651	202596	ATAC_seq_SE_dark_16C_peak_68
1	182264	182813	550	182437	94.00	1160535	219146	933796	ATAC_seq_SE_dark_16C_peak_69
1	183147	183659	513	183490	92.00	1167336	221798	939910	ATAC_seq_SE_dark_16C_peak_70
1	184801	185056	256	184892	82.00	995176	215249	789035	ATAC_seq_SE_dark_16C_peak_71
1	186951	187075	125	187026	73.00	723346	194532	550310	ATAC_seq_SE_dark_16C_peak_72
1	190097	190583	487	190408	81.00	1299075	249013	1054776	ATAC_seq_SE_dark_16C_peak_73
1	194291	194469	179	194392	98.00	1481203	244143	1212984	ATAC_seq_SE_dark_16C_peak_74
1	194575	195210	636	194640	88.00	1030814	212715	820145	ATAC_seq_SE_dark_16C_peak_75
1	195349	195759	411	195674	97.00	1375640	235690	1120984	ATAC_seq_SE_dark_16C_peak_76
1	198441	199128	688	198577	105.00	1482718	236343	1214345	ATAC_seq_SE_dark_16C_peak_77
1	199212	199838	627	199532	85.00	819627	194526	635354	ATAC_seq_SE_dark_16C_peak_78
1	201599	202114	516	202040	86.00	887552	200461	694816	ATAC_seq_SE_dark_16C_peak_79
1	206386	206538	153	206429	66.00	484573	171443	342054	ATAC_seq_SE_dark_16C_peak_80
1	206644	207424	781	206941	114.00	2486966	309973	2084962	ATAC_seq_SE_dark_16C_peak_81
1	207535	208050	516	207881	93.00	1640664	266138	1350228	ATAC_seq_SE_dark_16C_peak_82
1	210681	210795	115	210709	62.00	565462	185294	412193	ATAC_seq_SE_dark_16C_peak_83
1	218747	219053	307	218793	69.00	792191	206795	610639	ATAC_seq_SE_dark_16C_peak_84
1	219394	219534	141	219440	62.00	546953	182821	396358	ATAC_seq_SE_dark_16C_peak_85
1	219703	219841	139	219758	67.00	659343	192580	494296	ATAC_seq_SE_dark_16C_peak_86
1	220067	220399	333	220196	111.00	2343995	302539	1960894	ATAC_seq_SE_dark_16C_peak_87
1	225052	225213	162	225116	76.00	477621	164354	335853	ATAC_seq_SE_dark_16C_peak_88
1	225371	225738	368	225497	109.00	1644449	245536	1353655	ATAC_seq_SE_dark_16C_peak_89
1	226054	226166	113	226139	65.00	315558	149762	196907	ATAC_seq_SE_dark_16C_peak_90
1	227369	227572	204	227476	85.00	830678	195632	644472	ATAC_seq_SE_dark_16C_peak_91
1	228224	229082	859	228387	105.00	1430675	231947	1169020	ATAC_seq_SE_dark_16C_peak_92
1	232422	233074	653	232666	75.00	909779	213723	713947	ATAC_seq_SE_dark_16C_peak_93
1	237688	238231	544	237940	67.00	1016371	237553	807128	ATAC_seq_SE_dark_16C_peak_94
1	239493	240028	536	239839	76.00	1399062	268994	1140700	ATAC_seq_SE_dark_16C_peak_95
1	245736	246191	456	246093	67.00	1016371	237553	807128	ATAC_seq_SE_dark_16C_peak_96
1	248360	249217	858	248543	69.00	1097284	244540	877952	ATAC_seq_SE_dark_16C_peak_97
1	254545	254860	316	254664	74.00	1309979	262008	1063347	ATAC_seq_SE_dark_16C_peak_98
1	255176	255371	196	255272	60.00	753137	213099	576302	ATAC_seq_SE_dark_16C_peak_99
1	259020	259251	232	259032	45.00	306856	160698	189254	ATAC_seq_SE_dark_16C_peak_100
1	262029	262260	232	262070	53.00	523444	188645	375267	ATAC_seq_SE_dark_16C_peak_101
1	262551	262999	449	262862	61.00	720618	207289	547848	ATAC_seq_SE_dark_16C_peak_102
1	266309	266456	148	266397	71.00	655170	188383	490536	ATAC_seq_SE_dark_16C_peak_103
1	268000	268454	455	268265	95.00	1726114	271416	1425289	ATAC_seq_SE_dark_16C_peak_104
1	269645	270253	609	269954	81.00	1056972	222887	842666	ATAC_seq_SE_dark_16C_peak_105
1	270826	270956	131	270924	67.00	552208	179230	401066	ATAC_seq_SE_dark_16C_peak_106
1	274523	275079	557	274879	81.00	1567490	279101	1287541	ATAC_seq_SE_dark_16C_peak_107
1	275184	275450	267	275273	67.00	1016371	237553	807128	ATAC_seq_SE_dark_16C_peak_108
1	278509	278654	146	278592	60.00	753137	213099	576302	ATAC_seq_SE_dark_16C_peak_109
1	284123	284542	420	284354	87.00	1927050	307422	1597222	ATAC_seq_SE_dark_16C_peak_110
1	291079	291315	237	291175	69.00	1084857	242971	867806	ATAC_seq_SE_dark_16C_peak_111
1	291504	291777	274	291700	62.00	771923	212910	593242	ATAC_seq_SE_dark_16C_peak_112
1	292892	293431	540	293386	73.00	972217	223362	769267	ATAC_seq_SE_dark_16C_peak_113
1	294939	295224	286	295135	72.00	778780	201936	599416	ATAC_seq_SE_dark_16C_peak_114
1	298060	298709	650	298444	85.00	909712	203550	713892	ATAC_seq_SE_dark_16C_peak_115
1	300794	301209	416	301076	95.00	1417711	241935	1157397	ATAC_seq_SE_dark_16C_peak_116
1	302387	303288	902	302591	96.00	1417413	240695	1157130	ATAC_seq_SE_dark_16C_peak_117
1	303401	303568	168	303493	63.00	468170	171490	327396	ATAC_seq_SE_dark_16C_peak_118
1	306255	306434	180	306391	82.00	983477	214028	778474	ATAC_seq_SE_dark_16C_peak_119
1	309085	309848	764	309179	81.00	1362551	256010	1109248	ATAC_seq_SE_dark_16C_peak_120
1	309943	310377	435	310262	74.00	1078056	234375	861708	ATAC_seq_SE_dark_16C_peak_121
1	312805	313203	399	312939	54.00	434120	173996	298613	ATAC_seq_SE_dark_16C_peak_122
1	315873	316185	313	316115	70.00	1138649	248034	914156	ATAC_seq_SE_dark_16C_peak_123
1	319400	319635	236	319461	53.00	523444	188645	375267	ATAC_seq_SE_dark_16C_peak_124
1	322807	323153	347	322885	61.00	788768	216593	607560	ATAC_seq_SE_dark_16C_peak_125
1	324809	325493	685	325268	101.00	2683224	356330	2257545	ATAC_seq_SE_dark_16C_peak_126
1	330282	330587	306	330451	61.00	788768	216593	607560	ATAC_seq_SE_dark_16C_peak_127
1	337705	338316	612	338226	77.00	1444435	272488	1180029	ATAC_seq_SE_dark_16C_peak_128
1	342082	342555	474	342368	87.00	1837070	297398	1520105	ATAC_seq_SE_dark_16C_peak_129
1	344378	345254	877	345102	71.00	1180609	251527	950734	ATAC_seq_SE_dark_16C_peak_130
1	354738	354937	200	354867	48.00	381968	171178	253067	ATAC_seq_SE_dark_16C_peak_131
1	356336	357648	1313	356926	92.00	2186903	324889	1821649	ATAC_seq_SE_dark_16C_peak_132
1	363009	363396	388	363189	63.00	862042	223580	671852	ATAC_seq_SE_dark_16C_peak_133
1	363524	364934	1411	364333	87.00	1714160	283963	1414685	ATAC_seq_SE_dark_16C_peak_134
1	367989	368521	533	368260	84.00	1096851	223567	877952	ATAC_seq_SE_dark_16C_peak_135
1	368653	368822	170	368706	65.00	481290	171741	339129	ATAC_seq_SE_dark_16C_peak_136
1	369359	369522	164	369421	65.00	585018	185081	429362	ATAC_seq_SE_dark_16C_peak_137
1	369667	369795	129	369724	56.00	386672	165217	257248	ATAC_seq_SE_dark_16C_peak_138
1	371599	371913	315	371719	63.00	582375	186589	427395	ATAC_seq_SE_dark_16C_peak_139
1	372101	372283	183	372193	61.00	524558	180705	376272	ATAC_seq_SE_dark_16C_peak_140
1	372648	372749	102	372692	72.00	904536	216682	709236	ATAC_seq_SE_dark_16C_peak_141
1	372984	373512	529	373291	78.00	1265472	249921	1025367	ATAC_seq_SE_dark_16C_peak_142
1	386662	387287	626	387069	76.00	1399062	268994	1140700	ATAC_seq_SE_dark_16C_peak_143
1	387493	387677	185	387535	47.00	356090	167685	230952	ATAC_seq_SE_dark_16C_peak_144
1	389499	389888	390	389799	63.00	778780	212483	599416	ATAC_seq_SE_dark_16C_peak_145
1	392658	392815	158	392728	54.00	480966	181100	338840	ATAC_seq_SE_dark_16C_peak_146
1	395219	395854	636	395721	73.00	1177563	247740	949092	ATAC_seq_SE_dark_16C_peak_147
1	399721	399930	210	399784	66.00	668834	194767	502848	ATAC_seq_SE_dark_16C_peak_148
1	401020	402197	1178	401998	82.00	1417394	260433	1157114	ATAC_seq_SE_dark_16C_peak_149
1	404395	404618	224	404413	58.00	485984	178033	343313	ATAC_seq_SE_dark_16C_peak_150
1	408506	408748	243	408720	55.00	530535	187479	381637	ATAC_seq_SE_dark_16C_peak_151
1	410544	411049	506	410631	73.00	1103491	238864	883540	ATAC_seq_SE_dark_16C_peak_152
1	411431	411897	467	411645	72.00	1061345	235332	846627	ATAC_seq_SE_dark_16C_peak_153
1	414583	415068	486	414863	88.00	1444225	253923	1180029	ATAC_seq_SE_dark_16C_peak_154
1	417856	418016	161	417932	61.00	510373	178777	364353	ATAC_seq_SE_dark_16C_peak_155
1	418131	418848	718	418590	94.00	1809548	281315	1497025	ATAC_seq_SE_dark_16C_peak_156
1	419940	420404	465	420121	73.00	1140292	243261	915629	ATAC_seq_SE_dark_16C_peak_157
1	424782	424931	150	424848	50.00	402218	172647	271047	ATAC_seq_SE_dark_16C_peak_158
1	426512	427125	614	426603	81.00	1631297	286462	1341792	ATAC_seq_SE_dark_16C_peak_159
1	428595	428798	204	428692	50.00	436180	178165	299660	ATAC_seq_SE_dark_16C_peak_160
1	431048	431343	296	431263	69.00	1039636	237288	828101	ATAC_seq_SE_dark_16C_peak_161
1	434155	434391	237	434286	64.00	899665	227073	704835	ATAC_seq_SE_dark_16C_peak_162
1	434614	434823	210	434641	50.00	436180	178165	299660	ATAC_seq_SE_dark_16C_peak_163
1	436904	437189	286	436999	93.00	2240273	328383	1868282	ATAC_seq_SE_dark_16C_peak_164
1	439885	440284	400	439962	69.00	1097284	244540	877952	ATAC_seq_SE_dark_16C_peak_165
1	442731	443097	367	442903	59.00	718189	209606	545662	ATAC_seq_SE_dark_16C_peak_166
1	446515	446710	196	446606	64.00	898776	226955	704835	ATAC_seq_SE_dark_16C_peak_167
1	447129	447246	118	447214	52.00	481491	183264	339305	ATAC_seq_SE_dark_16C_peak_168
1	452686	453565	880	453065	91.00	1883561	294400	1560108	ATAC_seq_SE_dark_16C_peak_169
1	455561	455728	168	455656	80.00	1016128	219691	807128	ATAC_seq_SE_dark_16C_peak_170
1	458114	458230	117	458146	60.00	335052	155058	213203	ATAC_seq_SE_dark_16C_peak_171
1	458926	459682	757	459057	85.00	1032050	215863	821257	ATAC_seq_SE_dark_16C_peak_172
1	461182	461768	587	461687	90.00	1160570	223258	933831	ATAC_seq_SE_dark_16C_peak_173
1	463618	463811	194	463785	63.00	317468	150979	198581	ATAC_seq_SE_dark_16C_peak_174
1	467773	467998	226	467914	89.00	984416	207278	779322	ATAC_seq_SE_dark_16C_peak_175
1	468280	468416	137	468362	70.00	431924	162286	296672	ATAC_seq_SE_dark_16C_peak_176
1	468853	469052	200	468977	71.00	475880	167053	334293	ATAC_seq_SE_dark_16C_peak_177
1	469182	469804	623	469425	94.00	1140423	217292	915740	ATAC_seq_SE_dark_16C_peak_178
1	471470	471623	154	471582	75.00	629411	182167	468136	ATAC_seq_SE_dark_16C_peak_179
1	474306	474464	159	474418	71.00	618894	184096	458648	ATAC_seq_SE_dark_16C_peak_180
1	476456	476709	254	476638	79.00	958817	214650	757212	ATAC_seq_SE_dark_16C_peak_181
1	478831	479004	174	478864	67.00	502036	172940	356901	ATAC_seq_SE_dark_16C_peak_182
1	479716	479911	196	479783	67.00	454661	166953	316142	ATAC_seq_SE_dark_16C_peak_183
1	480698	480863	166	480781	79.00	713589	188324	542329	ATAC_seq_SE_dark_16C_peak_184
1	483255	483525	271	483337	85.00	777484	190308	598251	ATAC_seq_SE_dark_16C_peak_185
1	483792	484064	273	483934	99.00	1179923	216169	950734	ATAC_seq_SE_dark_16C_peak_186
1	485663	485811	149	485756	80.00	631289	178808	469829	ATAC_seq_SE_dark_16C_peak_187
1	488270	488635	366	488384	80.00	671982	183134	505675	ATAC_seq_SE_dark_16C_peak_188
1	488841	489063	223	489000	71.00	478136	167325	336315	ATAC_seq_SE_dark_16C_peak_189
1	493014	493599	586	493354	79.00	1073225	227079	857353	ATAC_seq_SE_dark_16C_peak_190
1	497607	497709	103	497627	51.00	386600	169216	257182	ATAC_seq_SE_dark_16C_peak_191
1	498771	499156	386	498890	101.00	2683224	356330	2257545	ATAC_seq_SE_dark_16C_peak_192
1	501515	501736	222	501566	62.00	765002	211978	587006	ATAC_seq_SE_dark_16C_peak_193
1	504174	504437	264	504361	59.00	718189	209606	545662	ATAC_seq_SE_dark_16C_peak_194
1	511273	511456	184	511358	71.00	1095671	241045	877501	ATAC_seq_SE_dark_16C_peak_195
1	515287	515783	497	515561	75.00	953675	218705	752573	ATAC_seq_SE_dark_16C_peak_196
1	516440	516562	123	516520	56.00	400340	167254	269385	ATAC_seq_SE_dark_16C_peak_197
1	516797	516980	184	516891	65.00	625039	190202	464196	ATAC_seq_SE_dark_16C_peak_198
1	518099	518343	245	518234	83.00	1127741	227951	905376	ATAC_seq_SE_dark_16C_peak_199
1	521752	522187	436	522034	88.00	1907068	303030	1581253	ATAC_seq_SE_dark_16C_peak_200
1	522340	522625	286	522537	59.00	718189	209606	545662	ATAC_seq_SE_dark_16C_peak_201
1	528857	529276	420	528922	52.00	493580	185152	349312	ATAC_seq_SE_dark_16C_peak_202
1	537383	537926	544	537648	80.00	1583788	282968	1300679	ATAC_seq_SE_dark_16C_peak_203
1	543761	543998	238	543968	50.00	436180	178165	299660	ATAC_seq_SE_dark_16C_peak_204
1	544793	545029	237	544957	47.00	356090	167685	230952	ATAC_seq_SE_dark_16C_peak_205
1	545109	545217	109	545168	58.00	683935	206113	515625	ATAC_seq_SE_dark_16C_peak_206
1	552541	553000	460	552777	84.00	1531805	269585	1256949	ATAC_seq_SE_dark_16C_peak_207
1	555111	555425	315	555181	67.00	751687	204082	575836	ATAC_seq_SE_dark_16C_peak_208
1	556061	556172	112	556085	61.00	490241	176036	347111	ATAC_seq_SE_dark_16C_peak_209
1	556966	557228	263	557093	73.00	918340	217072	721639	ATAC_seq_SE_dark_16C_peak_210
1	558755	558897	143	558841	60.00	588350	190387	431979	ATAC_seq_SE_dark_16C_peak_211
1	560144	560244	101	560152	52.00	366763	165212	240414	ATAC_seq_SE_dark_16C_peak_212
1	565413	565641	229	565510	82.00	957343	211303	755880	ATAC_seq_SE_dark_16C_peak_213
1	565768	565973	206	565937	72.00	614888	182820	455837	ATAC_seq_SE_dark_16C_peak_214
1	566763	566921	159	566831	83.00	799283	194085	617045	ATAC_seq_SE_dark_16C_peak_215
1	567142	567286	145	567246	67.00	316781	149025	197976	ATAC_seq_SE_dark_16C_peak_216
1	569166	569320	155	569187	68.00	334418	150919	212645	ATAC_seq_SE_dark_16C_peak_217
1	571067	571213	147	571146	72.00	399647	157260	268773	ATAC_seq_SE_dark_16C_peak_218
1	571364	571490	127	571426	92.00	929889	199571	732058	ATAC_seq_SE_dark_16C_peak_219
1	571859	572275	417	572072	96.00	1129959	214459	907365	ATAC_seq_SE_dark_16C_peak_220
1	575125	575256	132	575190	83.00	1076729	222635	860520	ATAC_seq_SE_dark_16C_peak_221
1	575484	576290	807	575578	102.00	1827998	270412	1512002	ATAC_seq_SE_dark_16C_peak_222
1	580377	580726	350	580635	82.00	1322029	250000	1074183	ATAC_seq_SE_dark_16C_peak_223
1	581933	582273	341	582110	64.00	896387	226639	702751	ATAC_seq_SE_dark_16C_peak_224
1	583868	584271	404	584049	78.00	1468094	273356	1201216	ATAC_seq_SE_dark_16C_peak_225
1	590928	591583	656	591219	72.00	1223156	255021	987799	ATAC_seq_SE_dark_16C_peak_226
1	598644	599299	656	598723	79.00	1536804	279475	1260038	ATAC_seq_SE_dark_16C_peak_227
1	602212	602628	417	602430	90.00	1907677	298949	1581817	ATAC_seq_SE_dark_16C_peak_228
1	607241	607990	750	607720	67.00	1016371	237553	807128	ATAC_seq_SE_dark_16C_peak_229
1	609421	609561	141	609505	49.00	408669	174672	275977	ATAC_seq_SE_dark_16C_peak_230
1	616658	617055	398	616957	93.00	1449532	247499	1184609	ATAC_seq_SE_dark_16C_peak_231
1	617249	617694	446	617385	73.00	695383	191313	525947	ATAC_seq_SE_dark_16C_peak_232
1	617885	618279	395	618195	83.00	972006	211800	769075	ATAC_seq_SE_dark_16C_peak_233
1	620498	620675	178	620619	77.00	718502	190476	545942	ATAC_seq_SE_dark_16C_peak_234
1	621167	621492	326	621251	90.00	1064380	214017	849365	ATAC_seq_SE_dark_16C_peak_235
1	625685	625931	247	625747	83.00	1262454	242145	1023089	ATAC_seq_SE_dark_16C_peak_236
1	630177	630518	342	630237	77.00	1182415	242011	952337	ATAC_seq_SE_dark_16C_peak_237
1	633244	633395	152	633332	61.00	632090	195276	470550	ATAC_seq_SE_dark_16C_peak_238
1	634703	635341	639	635056	82.00	1445086	263492	1180620	ATAC_seq_SE_dark_16C_peak_239
1	637276	637425	150	637303	48.00	317471	160183	198581	ATAC_seq_SE_dark_16C_peak_240
1	641440	641541	102	641467	66.00	776154	208333	597055	ATAC_seq_SE_dark_16C_peak_241
1	641996	642111	116	642053	63.00	665548	197531	499885	ATAC_seq_SE_dark_16C_peak_242
1	642284	643085	802	642489	66.00	793696	210559	612001	ATAC_seq_SE_dark_16C_peak_243
1	643212	643320	109	643279	51.00	360965	165079	235273	ATAC_seq_SE_dark_16C_peak_244
1	644334	645015	682	644618	76.00	1237523	249919	1000745	ATAC_seq_SE_dark_16C_peak_245
1	652368	652777	410	652637	88.00	1602995	270352	1317918	ATAC_seq_SE_dark_16C_peak_246
1	652865	653861	997	653259	83.00	1380326	254777	1125152	ATAC_seq_SE_dark_16C_peak_247
1	654316	654428	113	654358	62.00	521283	179385	374113	ATAC_seq_SE_dark_16C_peak_248
1	654816	654987	172	654941	62.00	501401	176718	356329	ATAC_seq_SE_dark_16C_peak_249
1	655105	655529	425	655464	68.00	628312	187806	467151	ATAC_seq_SE_dark_16C_peak_250
1	658269	658456	188	658377	69.00	694448	194932	525105	ATAC_seq_SE_dark_16C_peak_251
1	659831	660070	240	659982	57.00	533805	185838	384575	ATAC_seq_SE_dark_16C_peak_252
1	662427	662694	268	662593	85.00	1764251	293415	1458049	ATAC_seq_SE_dark_16C_peak_253
1	669781	669902	122	669877	59.00	718189	209606	545662	ATAC_seq_SE_dark_16C_peak_254
1	672722	672895	174	672767	59.00	718189	209606	545662	ATAC_seq_SE_dark_16C_peak_255
1	673115	673308	194	673191	63.00	862042	223580	671852	ATAC_seq_SE_dark_16C_peak_256
1	687409	687733	325	687448	60.00	753137	213099	576302	ATAC_seq_SE_dark_16C_peak_257
1	693792	693899	108	693882	50.00	436180	178165	299660	ATAC_seq_SE_dark_16C_peak_258
1	701099	701779	681	701465	86.00	1676351	281736	1382200	ATAC_seq_SE_dark_16C_peak_259
1	704790	704977	188	704929	56.00	485089	179754	342515	ATAC_seq_SE_dark_16C_peak_260
1	706537	706782	246	706612	70.00	971971	227418	769043	ATAC_seq_SE_dark_16C_peak_261
1	710205	710648	444	710490	90.00	2081549	317902	1730160	ATAC_seq_SE_dark_16C_peak_262
1	710861	711011	151	710928	54.00	554068	192139	401957	ATAC_seq_SE_dark_16C_peak_263
1	727430	727862	433	727767	78.00	1345671	259101	1095328	ATAC_seq_SE_dark_16C_peak_264
1	728237	728380	144	728316	78.00	1306410	254592	1061357	ATAC_seq_SE_dark_16C_peak_265
1	729660	729901	242	729841	78.00	1290026	252719	1046678	ATAC_seq_SE_dark_16C_peak_266
1	731239	731563	325	731546	54.00	471196	179621	330104	ATAC_seq_SE_dark_16C_peak_267
1	737842	738685	844	738494	76.00	1379979	266713	1124848	ATAC_seq_SE_dark_16C_peak_268
1	738792	739777	986	739536	94.00	2274491	329747	1899311	ATAC_seq_SE_dark_16C_peak_269
1	746622	746851	230	746648	48.00	381968	171178	253067	ATAC_seq_SE_dark_16C_peak_270
1	748095	748302	208	748175	72.00	1139698	244802	915100	ATAC_seq_SE_dark_16C_peak_271
1	748716	749313	598	749137	88.00	1798213	291135	1486870	ATAC_seq_SE_dark_16C_peak_272
1	754222	754401	180	754331	55.00	585441	195632	429362	ATAC_seq_SE_dark_16C_peak_273
1	756281	756574	294	756357	66.00	943707	229767	743611	ATAC_seq_SE_dark_16C_peak_274
1	760513	761396	884	760637	86.00	1876514	303929	1553834	ATAC_seq_SE_dark_16C_peak_275
1	767458	767557	100	767485	55.00	559506	191781	406852	ATAC_seq_SE_dark_16C_peak_276
1	767889	768427	539	768040	73.00	1155064	245033	928911	ATAC_seq_SE_dark_16C_peak_277
1	769529	769639	111	769574	61.00	566619	186410	413237	ATAC_seq_SE_dark_16C_peak_278
1	770606	770748	143	770715	57.00	400526	166523	269546	ATAC_seq_SE_dark_16C_peak_279
1	773017	773474	458	773264	79.00	1286404	250705	1043456	ATAC_seq_SE_dark_16C_peak_280
1	773594	773753	160	773697	52.00	411911	172358	278865	ATAC_seq_SE_dark_16C_peak_281
1	775412	775547	136	775463	58.00	570019	189955	416295	ATAC_seq_SE_dark_16C_peak_282
1	780027	780697	671	780278	77.00	1444435	272488	1180029	ATAC_seq_SE_dark_16C_peak_283
1	780780	780988	209	780802	52.00	493580	185152	349312	ATAC_seq_SE_dark_16C_peak_284
1	782746	782878	133	782804	56.00	422954	170608	288703	ATAC_seq_SE_dark_16C_peak_285
1	785473	786150	678	785661	85.00	1252220	238359	1013909	ATAC_seq_SE_dark_16C_peak_286
1	786435	787001	567	786785	96.00	1610617	258805	1324753	ATAC_seq_SE_dark_16C_peak_287
1	788198	788414	217	788270	75.00	788100	200000	607560	ATAC_seq_SE_dark_16C_peak_288
1	789188	789315	128	789235	63.00	413654	164187	280418	ATAC_seq_SE_dark_16C_peak_289
1	791165	791342	178	791252	79.00	990728	218103	785020	ATAC_seq_SE_dark_16C_peak_290
1	793021	793306	286	793156	63.00	646790	195062	483771	ATAC_seq_SE_dark_16C_peak_291
1	795317	795581	265	795403	76.00	1318659	259434	1071144	ATAC_seq_SE_dark_16C_peak_292
1	798394	798707	314	798673	51.00	464488	181659	324108	ATAC_seq_SE_dark_16C_peak_293
1	798896	799133	238	799092	64.00	899665	227073	704835	ATAC_seq_SE_dark_16C_peak_294
1	802714	802819	106	802758	50.00	436180	178165	299660	ATAC_seq_SE_dark_16C_peak_295
1	806960	807487	528	807284	92.00	2186903	324889	1821649	ATAC_seq_SE_dark_16C_peak_296
1	807585	807744	160	807592	46.00	331049	164191	209673	ATAC_seq_SE_dark_16C_peak_297
1	813050	813537	488	813298	71.00	1180609	251527	950734	ATAC_seq_SE_dark_16C_peak_298
1	819353	819662	310	819441	75.00	1354242	265501	1101760	ATAC_seq_SE_dark_16C_peak_299
1	824309	824586	278	824518	61.00	788768	216593	607560	ATAC_seq_SE_dark_16C_peak_300
1	826258	826376	119	826333	64.00	899665	227073	704835	ATAC_seq_SE_dark_16C_peak_301
1	826454	826681	228	826545	61.00	788768	216593	607560	ATAC_seq_SE_dark_16C_peak_302
1	830215	830732	518	830521	68.00	1056522	241047	842265	ATAC_seq_SE_dark_16C_peak_303
1	835421	835584	164	835516	56.00	617550	199126	457443	ATAC_seq_SE_dark_16C_peak_304
1	835686	835958	273	835720	54.00	554068	192139	401957	ATAC_seq_SE_dark_16C_peak_305
1	844172	844480	309	844316	68.00	1016006	235897	807128	ATAC_seq_SE_dark_16C_peak_306
1	847675	847953	279	847770	70.00	855977	213341	667239	ATAC_seq_SE_dark_16C_peak_307
1	849469	850016	548	849759	63.00	611060	190363	452392	ATAC_seq_SE_dark_16C_peak_308
1	850150	850264	115	850233	62.00	577815	186944	423304	ATAC_seq_SE_dark_16C_peak_309
1	850414	850604	191	850436	52.00	315858	157037	197166	ATAC_seq_SE_dark_16C_peak_310
1	851665	851862	198	851830	61.00	567861	186578	414354	ATAC_seq_SE_dark_16C_peak_311
1	852141	852241	101	852227	51.00	306388	156156	189254	ATAC_seq_SE_dark_16C_peak_312
1	853729	853908	180	853814	75.00	1131528	239144	908780	ATAC_seq_SE_dark_16C_peak_313
1	859748	859961	214	859789	61.00	681363	201954	514107	ATAC_seq_SE_dark_16C_peak_314
1	860546	860853	308	860631	71.00	922812	220116	725686	ATAC_seq_SE_dark_16C_peak_315
1	865212	865477	266	865301	77.00	884206	208668	691799	ATAC_seq_SE_dark_16C_peak_316
1	867714	867945	232	867789	75.00	810371	202505	627043	ATAC_seq_SE_dark_16C_peak_317
1	868077	868351	275	868192	101.00	1812771	270485	1499912	ATAC_seq_SE_dark_16C_peak_318
1	868734	869020	287	868897	69.00	645363	188985	482493	ATAC_seq_SE_dark_16C_peak_319
1	871115	871605	491	871396	78.00	1199722	242480	967918	ATAC_seq_SE_dark_16C_peak_320
1	875842	876076	235	875997	54.00	405957	169701	274355	ATAC_seq_SE_dark_16C_peak_321
1	877496	878037	542	877803	106.00	2931009	369348	2477630	ATAC_seq_SE_dark_16C_peak_322
1	879866	880495	630	880330	85.00	1771403	294218	1464354	ATAC_seq_SE_dark_16C_peak_323
1	888242	888365	124	888331	51.00	461508	181185	322233	ATAC_seq_SE_dark_16C_peak_324
1	889414	890288	875	890068	78.00	1438660	269901	1176172	ATAC_seq_SE_dark_16C_peak_325
1	892404	892593	190	892564	66.00	723637	201686	550568	ATAC_seq_SE_dark_16C_peak_326
1	896564	896813	250	896638	72.00	629125	184483	467879	ATAC_seq_SE_dark_16C_peak_327
1	897408	897586	179	897478	70.00	580274	180295	425511	ATAC_seq_SE_dark_16C_peak_328
1	897844	898052	209	897913	76.00	780503	198198	600970	ATAC_seq_SE_dark_16C_peak_329
1	898215	898900	686	898719	86.00	1083425	219975	866521	ATAC_seq_SE_dark_16C_peak_330
1	899783	900123	341	899909	89.00	1127605	221130	905257	ATAC_seq_SE_dark_16C_peak_331
1	903906	904224	319	904028	72.00	885080	214391	692590	ATAC_seq_SE_dark_16C_peak_332
1	907395	907656	262	907489	84.00	1380033	253202	1124892	ATAC_seq_SE_dark_16C_peak_333
1	909266	910188	923	909623	72.00	1149868	246040	924243	ATAC_seq_SE_dark_16C_peak_334
1	917850	918424	575	918091	71.00	1180609	251527	950734	ATAC_seq_SE_dark_16C_peak_335
1	918647	918815	169	918744	44.00	283525	157205	169700	ATAC_seq_SE_dark_16C_peak_336
1	929837	929992	156	929913	73.00	946617	220369	746227	ATAC_seq_SE_dark_16C_peak_337
1	930660	930941	282	930795	75.00	1034646	227954	823601	ATAC_seq_SE_dark_16C_peak_338
1	931632	932478	847	931746	82.00	1250435	242265	1012302	ATAC_seq_SE_dark_16C_peak_339
1	932821	933034	214	932967	60.00	376549	160992	249067	ATAC_seq_SE_dark_16C_peak_340
1	933488	933660	173	933630	65.00	493847	173365	349555	ATAC_seq_SE_dark_16C_peak_341
1	936875	937298	424	937253	71.00	947841	223117	747326	ATAC_seq_SE_dark_16C_peak_342
1	937411	937895	485	937723	85.00	1601937	275464	1316948	ATAC_seq_SE_dark_16C_peak_343
1	943615	943866	252	943686	59.00	718189	209606	545662	ATAC_seq_SE_dark_16C_peak_344
1	951815	952270	456	952029	81.00	1533894	275260	1258803	ATAC_seq_SE_dark_16C_peak_345
1	952408	952564	157	952483	58.00	582219	191683	427254	ATAC_seq_SE_dark_16C_peak_346
1	952979	953088	110	953008	61.00	669338	200323	503297	ATAC_seq_SE_dark_16C_peak_347
1	953171	953274	104	953216	59.00	576600	189813	422206	ATAC_seq_SE_dark_16C_peak_348
1	954012	954516	505	954240	67.00	774562	206939	595629	ATAC_seq_SE_dark_16C_peak_349
1	956056	956248	193	956182	61.00	496137	176840	351608	ATAC_seq_SE_dark_16C_peak_350
1	956445	957118	674	956695	99.00	1831350	275255	1514990	ATAC_seq_SE_dark_16C_peak_351
1	958014	958309	296	958151	61.00	557172	185130	404743	ATAC_seq_SE_dark_16C_peak_352
1	961381	962035	655	961932	74.00	1309979	262008	1063347	ATAC_seq_SE_dark_16C_peak_353
1	966698	966919	222	966767	61.00	788768	216593	607560	ATAC_seq_SE_dark_16C_peak_354
1	967576	967711	136	967658	56.00	617550	199126	457443	ATAC_seq_SE_dark_16C_peak_355
1	973069	973256	188	973162	63.00	850172	221991	662018	ATAC_seq_SE_dark_16C_peak_356
1	975514	975854	341	975567	66.00	619304	188520	459018	ATAC_seq_SE_dark_16C_peak_357
1	978116	978910	795	978355	90.00	1220394	229046	986457	ATAC_seq_SE_dark_16C_peak_358
1	979004	979305	302	979131	86.00	869535	198675	678610	ATAC_seq_SE_dark_16C_peak_359
1	981855	982368	514	981915	89.00	1006440	209400	799181	ATAC_seq_SE_dark_16C_peak_360
1	983317	984632	1316	983707	103.00	1836238	269710	1519378	ATAC_seq_SE_dark_16C_peak_361
1	990848	991271	424	991178	56.00	617550	199126	457443	ATAC_seq_SE_dark_16C_peak_362
1	992921	993632	712	993300	97.00	2458251	342356	2058667	ATAC_seq_SE_dark_16C_peak_363
1	995696	996157	462	996050	76.00	1269953	253707	1028659	ATAC_seq_SE_dark_16C_peak_364
1	1000532	1001132	601	1000615	72.00	1172547	248807	944577	ATAC_seq_SE_dark_16C_peak_365
1	1003877	1003997	121	1003930	59.00	676308	203735	509558	ATAC_seq_SE_dark_16C_peak_366
1	1004895	1005085	191	1005063	57.00	573478	191546	419404	ATAC_seq_SE_dark_16C_peak_367
1	1008429	1008628	200	1008594	54.00	468490	179211	327683	ATAC_seq_SE_dark_16C_peak_368
1	1010883	1011381	499	1011119	68.00	1056522	241047	842265	ATAC_seq_SE_dark_16C_peak_369
1	1013499	1013679	181	1013668	49.00	408669	174672	275977	ATAC_seq_SE_dark_16C_peak_370
1	1017725	1017870	146	1017778	72.00	1202030	252420	969971	ATAC_seq_SE_dark_16C_peak_371
1	1018019	1018154	136	1018079	64.00	871654	223368	680519	ATAC_seq_SE_dark_16C_peak_372
1	1021991	1022347	357	1022132	62.00	678009	200318	511091	ATAC_seq_SE_dark_16C_peak_373
1	1023830	1024579	750	1024023	93.00	1778708	279929	1469377	ATAC_seq_SE_dark_16C_peak_374
1	1028114	1028681	568	1028626	74.00	931051	217328	733090	ATAC_seq_SE_dark_16C_peak_375
1	1028810	1028941	132	1028878	77.00	1055411	227671	842246	ATAC_seq_SE_dark_16C_peak_376
1	1029021	1029246	226	1029114	87.00	1555890	267071	1277125	ATAC_seq_SE_dark_16C_peak_377
1	1029413	1029612	200	1029581	55.00	488494	181230	345554	ATAC_seq_SE_dark_16C_peak_378
1	1030716	1030827	112	1030754	57.00	554406	188802	402260	ATAC_seq_SE_dark_16C_peak_379
1	1036125	1036527	403	1036236	74.00	1309979	262008	1063347	ATAC_seq_SE_dark_16C_peak_380
1	1040292	1040522	231	1040324	62.00	638535	195046	476351	ATAC_seq_SE_dark_16C_peak_381
1	1042951	1043088	138	1043003	52.00	393060	169383	262922	ATAC_seq_SE_dark_16C_peak_382
1	1043214	1043602	389	1043290	74.00	1124001	239770	902013	ATAC_seq_SE_dark_16C_peak_383
1	1043700	1043925	226	1043849	57.00	522735	184244	375267	ATAC_seq_SE_dark_16C_peak_384
1	1044267	1044616	350	1044316	69.00	892830	219092	699562	ATAC_seq_SE_dark_16C_peak_385
1	1045121	1045230	110	1045155	65.00	661936	194920	496637	ATAC_seq_SE_dark_16C_peak_386
1	1045382	1045644	263	1045407	59.00	483379	176783	340990	ATAC_seq_SE_dark_16C_peak_387
1	1049679	1050365	687	1050074	83.00	1635336	282924	1345411	ATAC_seq_SE_dark_16C_peak_388
1	1050455	1050557	103	1050474	48.00	379328	170732	251527	ATAC_seq_SE_dark_16C_peak_389
1	1051090	1051541	452	1051254	82.00	1679327	289955	1383367	ATAC_seq_SE_dark_16C_peak_390
1	1057177	1057289	113	1057185	44.00	283525	157205	169700	ATAC_seq_SE_dark_16C_peak_391
1	1059243	1059496	254	1059363	74.00	1309979	262008	1063347	ATAC_seq_SE_dark_16C_peak_392
1	1061053	1061275	223	1061126	59.00	660651	201545	495480	ATAC_seq_SE_dark_16C_peak_393
1	1064240	1064646	407	1064458	96.00	2403090	338863	2010564	ATAC_seq_SE_dark_16C_peak_394
1	1070916	1071257	342	1071082	86.00	1600246	273499	1315449	ATAC_seq_SE_dark_16C_peak_395
1	1071351	1071649	299	1071414	77.00	1195670	243522	964302	ATAC_seq_SE_dark_16C_peak_396
1	1072053	1072163	111	1072067	53.00	373851	165543	246683	ATAC_seq_SE_dark_16C_peak_397
1	1072564	1073446	883	1073298	78.00	1185918	240927	955498	ATAC_seq_SE_dark_16C_peak_398
1	1080488	1081468	981	1081054	105.00	2581358	336401	2167176	ATAC_seq_SE_dark_16C_peak_399
1	1084457	1084950	494	1084686	82.00	1365691	254757	1112081	ATAC_seq_SE_dark_16C_peak_400
1	1085631	1086245	615	1085762	75.00	1182407	245082	952333	ATAC_seq_SE_dark_16C_peak_401
1	1086348	1086491	144	1086398	56.00	617550	199126	457443	ATAC_seq_SE_dark_16C_peak_402
1	1086604	1086826	223	1086615	49.00	408669	174672	275977	ATAC_seq_SE_dark_16C_peak_403
1	1096376	1096970	595	1096881	62.00	825073	220086	639404	ATAC_seq_SE_dark_16C_peak_404
1	1101735	1101850	116	1101769	68.00	650269	190503	486221	ATAC_seq_SE_dark_16C_peak_405
1	1101970	1102199	230	1102161	67.00	647167	191065	484120	ATAC_seq_SE_dark_16C_peak_406
1	1103065	1103176	112	1103115	64.00	555600	182175	403332	ATAC_seq_SE_dark_16C_peak_407
1	1103307	1103547	241	1103376	80.00	1075401	226068	859317	ATAC_seq_SE_dark_16C_peak_408
1	1104385	1104562	178	1104472	71.00	626896	185042	465874	ATAC_seq_SE_dark_16C_peak_409
1	1106192	1106405	214	1106237	67.00	550697	179042	399714	ATAC_seq_SE_dark_16C_peak_410
1	1108652	1109265	614	1108947	69.00	795209	207162	613376	ATAC_seq_SE_dark_16C_peak_411
1	1113676	1114527	852	1114414	74.00	1283503	258799	1040854	ATAC_seq_SE_dark_16C_peak_412
1	1119508	1120178	671	1119773	69.00	676723	192784	509935	ATAC_seq_SE_dark_16C_peak_413
1	1121054	1121186	133	1121152	65.00	459607	168928	320547	ATAC_seq_SE_dark_16C_peak_414
1	1121284	1121383	100	1121335	70.00	583714	180708	428598	ATAC_seq_SE_dark_16C_peak_415
1	1123007	1123139	133	1123094	75.00	632129	182473	470587	ATAC_seq_SE_dark_16C_peak_416
1	1129241	1130361	1121	1129707	109.00	1387235	224536	1131388	ATAC_seq_SE_dark_16C_peak_417
1	1131477	1131720	244	1131566	101.00	1018218	200551	808787	ATAC_seq_SE_dark_16C_peak_418
1	1135785	1135884	100	1135862	82.00	478922	161416	337019	ATAC_seq_SE_dark_16C_peak_419
1	1136066	1136311	246	1136236	90.00	682486	177665	515113	ATAC_seq_SE_dark_16C_peak_420
1	1138176	1139014	839	1138832	95.00	759474	181853	582007	ATAC_seq_SE_dark_16C_peak_421
1	1139963	1140087	125	1140054	77.00	337699	147615	215547	ATAC_seq_SE_dark_16C_peak_422
1	1143050	1143316	267	1143254	106.00	1116146	205020	894976	ATAC_seq_SE_dark_16C_peak_423
1	1143441	1143549	109	1143465	79.00	414922	155763	281544	ATAC_seq_SE_dark_16C_peak_424
1	1143652	1144041	390	1143757	104.00	1142199	208706	917338	ATAC_seq_SE_dark_16C_peak_425
1	1146686	1147065	380	1146758	73.00	608743	181328	450318	ATAC_seq_SE_dark_16C_peak_426
1	1147581	1147727	147	1147651	70.00	591419	181632	434746	ATAC_seq_SE_dark_16C_peak_427
1	1154445	1155165	721	1154755	86.00	1661343	280103	1368862	ATAC_seq_SE_dark_16C_peak_428
1	1157642	1157969	328	1157813	85.00	1486510	262997	1217740	ATAC_seq_SE_dark_16C_peak_429
1	1158453	1158638	186	1158515	64.00	662753	196078	497372	ATAC_seq_SE_dark_16C_peak_430
1	1158987	1159093	107	1159017	61.00	569937	186860	416226	ATAC_seq_SE_dark_16C_peak_431
1	1164892	1165051	160	1165020	53.00	518105	187826	371270	ATAC_seq_SE_dark_16C_peak_432
1	1166798	1166966	169	1166883	65.00	810098	213938	626795	ATAC_seq_SE_dark_16C_peak_433
1	1167088	1167227	140	1167157	59.00	632148	197563	470602	ATAC_seq_SE_dark_16C_peak_434
1	1169737	1169850	114	1169776	58.00	536355	185185	386854	ATAC_seq_SE_dark_16C_peak_435
1	1172922	1173023	102	1172942	50.00	397932	171949	267249	ATAC_seq_SE_dark_16C_peak_436
1	1174280	1174494	215	1174407	74.00	1269543	257113	1028295	ATAC_seq_SE_dark_16C_peak_437
1	1183640	1183742	103	1183710	60.00	753137	213099	576302	ATAC_seq_SE_dark_16C_peak_438
1	1185524	1185732	209	1185648	79.00	1344168	257235	1093982	ATAC_seq_SE_dark_16C_peak_439
1	1188233	1189146	914	1188611	91.00	1481036	253304	1212821	ATAC_seq_SE_dark_16C_peak_440
1	1191226	1191663	438	1191507	84.00	1117019	225644	895758	ATAC_seq_SE_dark_16C_peak_441
1	1193784	1194062	279	1193869	68.00	590591	183170	434004	ATAC_seq_SE_dark_16C_peak_442
1	1197536	1197769	234	1197714	63.00	565634	184385	412346	ATAC_seq_SE_dark_16C_peak_443
1	1197912	1198161	250	1198122	62.00	534769	181191	385433	ATAC_seq_SE_dark_16C_peak_444
1	1201985	1202255	271	1202060	78.00	1057530	226621	843176	ATAC_seq_SE_dark_16C_peak_445
1	1206026	1206375	350	1206344	62.00	666655	198801	500891	ATAC_seq_SE_dark_16C_peak_446
1	1206521	1206734	214	1206606	78.00	1315760	255663	1068534	ATAC_seq_SE_dark_16C_peak_447
1	1208068	1208172	105	1208162	44.00	283525	157205	169700	ATAC_seq_SE_dark_16C_peak_448
1	1210935	1211140	206	1210986	55.00	585441	195632	429362	ATAC_seq_SE_dark_16C_peak_449
1	1215179	1216214	1036	1215896	80.00	1544907	278446	1267277	ATAC_seq_SE_dark_16C_peak_450
1	1220575	1220992	418	1220938	67.00	722737	200472	549754	ATAC_seq_SE_dark_16C_peak_451
1	1224517	1224764	248	1224685	81.00	1351769	254817	1100782	ATAC_seq_SE_dark_16C_peak_452
1	1226171	1226712	542	1226484	69.00	1018011	234584	808602	ATAC_seq_SE_dark_16C_peak_453
1	1232311	1232609	299	1232530	58.00	468142	175491	327372	ATAC_seq_SE_dark_16C_peak_454
1	1233199	1233387	189	1233295	69.00	774788	204678	595828	ATAC_seq_SE_dark_16C_peak_455
1	1233610	1233715	106	1233663	74.00	942615	218659	742616	ATAC_seq_SE_dark_16C_peak_456
1	1235958	1236188	231	1236089	69.00	667140	191623	501323	ATAC_seq_SE_dark_16C_peak_457
1	1236340	1236827	488	1236432	79.00	1017382	220994	808041	ATAC_seq_SE_dark_16C_peak_458
1	1238939	1239059	121	1239029	61.00	504338	177956	358959	ATAC_seq_SE_dark_16C_peak_459
1	1240144	1240420	277	1240250	67.00	599529	185135	442038	ATAC_seq_SE_dark_16C_peak_460
1	1242508	1242669	162	1242584	70.00	891151	217591	698052	ATAC_seq_SE_dark_16C_peak_461
1	1244106	1244516	411	1244329	65.00	768125	208531	589822	ATAC_seq_SE_dark_16C_peak_462
1	1244658	1244983	326	1244892	55.00	479113	179833	337179	ATAC_seq_SE_dark_16C_peak_463
1	1258373	1258520	148	1258426	55.00	585441	195632	429362	ATAC_seq_SE_dark_16C_peak_464
1	1261426	1261756	331	1261595	91.00	2133994	321396	1775550	ATAC_seq_SE_dark_16C_peak_465
1	1272567	1272699	133	1272615	46.00	331049	164191	209673	ATAC_seq_SE_dark_16C_peak_466
1	1274129	1274348	220	1274326	58.00	683935	206113	515625	ATAC_seq_SE_dark_16C_peak_467
1	1275505	1275619	115	1275591	50.00	436180	178165	299660	ATAC_seq_SE_dark_16C_peak_468
1	1280729	1281300	572	1281203	57.00	650385	202619	486221	ATAC_seq_SE_dark_16C_peak_469
1	1286490	1286644	155	1286578	50.00	436180	178165	299660	ATAC_seq_SE_dark_16C_peak_470
1	1290532	1290655	124	1290557	47.00	356090	167685	230952	ATAC_seq_SE_dark_16C_peak_471
1	1291060	1291414	355	1291203	94.00	2294096	331876	1915460	ATAC_seq_SE_dark_16C_peak_472
1	1291875	1292176	302	1292007	51.00	464488	181659	324108	ATAC_seq_SE_dark_16C_peak_473
1	1299336	1299713	378	1299480	59.00	718189	209606	545662	ATAC_seq_SE_dark_16C_peak_474
1	1303103	1303203	101	1303170	69.00	655109	190166	490482	ATAC_seq_SE_dark_16C_peak_475
1	1305576	1305841	266	1305644	86.00	1039874	215613	828316	ATAC_seq_SE_dark_16C_peak_476
1	1305940	1306163	224	1305973	72.00	550103	175228	399180	ATAC_seq_SE_dark_16C_peak_477
1	1307847	1308106	260	1307875	81.00	601765	175027	444057	ATAC_seq_SE_dark_16C_peak_478
1	1310867	1311073	207	1311062	69.00	342996	151581	220217	ATAC_seq_SE_dark_16C_peak_479
1	1312511	1313300	790	1312834	110.00	1821862	259104	1508009	ATAC_seq_SE_dark_16C_peak_480
1	1313447	1313604	158	1313531	90.00	1197423	226820	965859	ATAC_seq_SE_dark_16C_peak_481
1	1315669	1315929	261	1315746	63.00	562014	183908	409100	ATAC_seq_SE_dark_16C_peak_482
1	1320780	1321511	732	1321224	93.00	2240273	328383	1868282	ATAC_seq_SE_dark_16C_peak_483
1	1321692	1322013	322	1321792	93.00	2240273	328383	1868282	ATAC_seq_SE_dark_16C_peak_484
1	1324692	1325342	651	1324960	68.00	1056522	241047	842265	ATAC_seq_SE_dark_16C_peak_485
1	1331119	1331776	658	1331297	84.00	1776918	296942	1467773	ATAC_seq_SE_dark_16C_peak_486
1	1333476	1334009	534	1333744	74.00	1033257	229148	822355	ATAC_seq_SE_dark_16C_peak_487
1	1337792	1338200	409	1337880	94.00	1818718	282234	1505187	ATAC_seq_SE_dark_16C_peak_488
1	1338401	1338770	370	1338548	83.00	1371774	253853	1117518	ATAC_seq_SE_dark_16C_peak_489
1	1338854	1339108	255	1339028	64.00	685892	199081	517391	ATAC_seq_SE_dark_16C_peak_490
1	1339607	1339707	101	1339651	64.00	630177	191854	468832	ATAC_seq_SE_dark_16C_peak_491
1	1343571	1344284	714	1344127	68.00	964433	229388	762265	ATAC_seq_SE_dark_16C_peak_492
1	1344709	1345190	482	1344942	78.00	1384561	263597	1128951	ATAC_seq_SE_dark_16C_peak_493
1	1349767	1350395	629	1349955	80.00	1583788	282968	1300679	ATAC_seq_SE_dark_16C_peak_494
1	1355351	1355450	100	1355379	54.00	449168	176282	311248	ATAC_seq_SE_dark_16C_peak_495
1	1355527	1356587	1061	1355904	92.00	1949879	299420	1617699	ATAC_seq_SE_dark_16C_peak_496
1	1358388	1358496	109	1358436	85.00	1305613	243902	1060650	ATAC_seq_SE_dark_16C_peak_497
1	1361954	1362732	779	1362445	92.00	1801210	283969	1489598	ATAC_seq_SE_dark_16C_peak_498
1	1364956	1365151	196	1365011	67.00	768536	206186	590189	ATAC_seq_SE_dark_16C_peak_499
1	1368664	1369081	418	1368929	88.00	1978072	310916	1641036	ATAC_seq_SE_dark_16C_peak_500
1	1373035	1373140	106	1373103	61.00	788768	216593	607560	ATAC_seq_SE_dark_16C_peak_501
1	1383754	1383910	157	1383784	58.00	683935	206113	515625	ATAC_seq_SE_dark_16C_peak_502
1	1385958	1386387	430	1386249	63.00	713785	203887	542503	ATAC_seq_SE_dark_16C_peak_503
1	1387446	1387549	104	1387531	61.00	569521	186803	415851	ATAC_seq_SE_dark_16C_peak_504
1	1388989	1389324	336	1389014	60.00	635750	196901	473849	ATAC_seq_SE_dark_16C_peak_505
1	1391101	1391356	256	1391191	60.00	728030	209622	554526	ATAC_seq_SE_dark_16C_peak_506
1	1391670	1391796	127	1391689	52.00	486380	184028	343668	ATAC_seq_SE_dark_16C_peak_507
1	1395962	1396465	504	1396142	66.00	976838	234060	772495	ATAC_seq_SE_dark_16C_peak_508
1	1399099	1399331	233	1399256	61.00	788768	216593	607560	ATAC_seq_SE_dark_16C_peak_509
1	1407425	1407896	472	1407708	77.00	1359403	262450	1106412	ATAC_seq_SE_dark_16C_peak_510
1	1410611	1411270	660	1410952	87.00	1724357	285066	1423738	ATAC_seq_SE_dark_16C_peak_511
1	1415920	1416295	376	1416241	81.00	1537140	275630	1260332	ATAC_seq_SE_dark_16C_peak_512
1	1418513	1418881	369	1418632	86.00	1170686	228767	942912	ATAC_seq_SE_dark_16C_peak_513
1	1421873	1422002	130	1421931	93.00	1184511	222380	954233	ATAC_seq_SE_dark_16C_peak_514
1	1422079	1422957	879	1422296	105.00	1628981	248826	1341167	ATAC_seq_SE_dark_16C_peak_515
1	1423257	1423617	361	1423354	82.00	792399	194197	610826	ATAC_seq_SE_dark_16C_peak_516
1	1423833	1424172	340	1424084	87.00	1001706	210829	794928	ATAC_seq_SE_dark_16C_peak_517
1	1426563	1426795	233	1426646	78.00	635587	180654	473704	ATAC_seq_SE_dark_16C_peak_518
1	1430931	1431166	236	1431128	71.00	521931	172579	374690	ATAC_seq_SE_dark_16C_peak_519
1	1432796	1432923	128	1432852	68.00	488461	170539	345526	ATAC_seq_SE_dark_16C_peak_520
1	1434038	1434200	163	1434079	64.00	400375	161772	269418	ATAC_seq_SE_dark_16C_peak_521
1	1434350	1434980	631	1434648	101.00	1655460	256153	1363593	ATAC_seq_SE_dark_16C_peak_522
1	1437536	1438168	633	1437602	68.00	680850	194257	513646	ATAC_seq_SE_dark_16C_peak_523
1	1441326	1441457	132	1441367	61.00	788768	216593	607560	ATAC_seq_SE_dark_16C_peak_524
1	1450884	1451079	196	1450969	65.00	811711	214147	628250	ATAC_seq_SE_dark_16C_peak_525
1	1455272	1455452	181	1455348	89.00	1405966	248619	1146898	ATAC_seq_SE_dark_16C_peak_526
1	1456424	1456864	441	1456670	71.00	775924	202646	596848	ATAC_seq_SE_dark_16C_peak_527
1	1458706	1459046	341	1458921	95.00	1515080	251112	1241977	ATAC_seq_SE_dark_16C_peak_528
1	1462144	1462434	291	1462234	79.00	1211082	242277	978090	ATAC_seq_SE_dark_16C_peak_529
1	1462758	1463185	428	1462921	78.00	1151739	237095	925933	ATAC_seq_SE_dark_16C_peak_530
1	1468582	1468837	256	1468789	74.00	1067466	233136	852138	ATAC_seq_SE_dark_16C_peak_531
1	1468957	1469588	632	1469260	71.00	953036	223741	751999	ATAC_seq_SE_dark_16C_peak_532
1	1470450	1470762	313	1470479	62.00	681831	200829	514532	ATAC_seq_SE_dark_16C_peak_533
1	1470894	1471002	109	1470982	53.00	410942	171320	278000	ATAC_seq_SE_dark_16C_peak_534
1	1476147	1476459	313	1476169	63.00	518557	178174	371676	ATAC_seq_SE_dark_16C_peak_535
1	1477232	1477447	216	1477349	75.00	866666	208849	676024	ATAC_seq_SE_dark_16C_peak_536
1	1477569	1477793	225	1477598	63.00	460288	170439	321147	ATAC_seq_SE_dark_16C_peak_537
1	1478699	1479293	595	1479001	91.00	1316369	237175	1069098	ATAC_seq_SE_dark_16C_peak_538
1	1479913	1480082	170	1479984	69.00	547374	177081	396735	ATAC_seq_SE_dark_16C_peak_539
1	1480750	1480858	109	1480827	65.00	466970	169884	326323	ATAC_seq_SE_dark_16C_peak_540
1	1482377	1482635	259	1482454	77.00	876634	207834	684998	ATAC_seq_SE_dark_16C_peak_541
1	1486860	1487433	574	1487038	79.00	1439835	268186	1177227	ATAC_seq_SE_dark_16C_peak_542
1	1490846	1490947	102	1490852	50.00	304605	156538	188139	ATAC_seq_SE_dark_16C_peak_543
1	1494669	1494883	215	1494710	65.00	543343	179739	393133	ATAC_seq_SE_dark_16C_peak_544
1	1495320	1495537	218	1495419	77.00	956064	216606	754724	ATAC_seq_SE_dark_16C_peak_545
1	1496151	1496361	211	1496234	73.00	889227	213688	696320	ATAC_seq_SE_dark_16C_peak_546
1	1496556	1496936	381	1496650	82.00	1241257	241279	1004086	ATAC_seq_SE_dark_16C_peak_547
1	1497265	1497803	539	1497752	63.00	576612	185830	422216	ATAC_seq_SE_dark_16C_peak_548
1	1497951	1498149	199	1498048	67.00	706301	198424	535783	ATAC_seq_SE_dark_16C_peak_549
1	1503624	1505410	1787	1504831	87.00	1927050	307422	1597222	ATAC_seq_SE_dark_16C_peak_550
1	1510158	1510385	228	1510184	53.00	523444	188645	375267	ATAC_seq_SE_dark_16C_peak_551
1	1511665	1512040	376	1511852	63.00	862042	223580	671852	ATAC_seq_SE_dark_16C_peak_552
1	1512267	1512473	207	1512430	50.00	436180	178165	299660	ATAC_seq_SE_dark_16C_peak_553
1	1517245	1517382	138	1517277	50.00	435610	178073	299660	ATAC_seq_SE_dark_16C_peak_554
1	1517473	1517700	228	1517543	52.00	493580	185152	349312	ATAC_seq_SE_dark_16C_peak_555
1	1517875	1518135	261	1518059	69.00	1097284	244540	877952	ATAC_seq_SE_dark_16C_peak_556
1	1518705	1518874	170	1518781	53.00	523444	188645	375267	ATAC_seq_SE_dark_16C_peak_557
1	1519951	1520146	196	1520040	68.00	1032037	237931	821249	ATAC_seq_SE_dark_16C_peak_558
1	1520483	1520693	211	1520546	63.00	768209	211082	589891	ATAC_seq_SE_dark_16C_peak_559
1	1523553	1523675	123	1523596	63.00	862042	223580	671852	ATAC_seq_SE_dark_16C_peak_560
1	1524024	1524133	110	1524050	57.00	650385	202619	486221	ATAC_seq_SE_dark_16C_peak_561
1	1525020	1525237	218	1525144	57.00	650385	202619	486221	ATAC_seq_SE_dark_16C_peak_562
1	1525341	1525541	201	1525394	63.00	862042	223580	671852	ATAC_seq_SE_dark_16C_peak_563
1	1529075	1529314	240	1529177	51.00	464488	181659	324108	ATAC_seq_SE_dark_16C_peak_564
1	1534335	1534613	279	1534433	64.00	899665	227073	704835	ATAC_seq_SE_dark_16C_peak_565
1	1538245	1538377	133	1538283	45.00	306856	160698	189254	ATAC_seq_SE_dark_16C_peak_566
1	1545126	1545364	239	1545211	69.00	1097284	244540	877952	ATAC_seq_SE_dark_16C_peak_567
1	1548682	1549143	462	1548850	56.00	422264	170506	288090	ATAC_seq_SE_dark_16C_peak_568
1	1549536	1550063	528	1549823	83.00	1188369	234310	957719	ATAC_seq_SE_dark_16C_peak_569
1	1550224	1550344	121	1550263	60.00	456617	172219	317885	ATAC_seq_SE_dark_16C_peak_570
1	1553403	1553631	229	1553544	77.00	1052448	227339	839585	ATAC_seq_SE_dark_16C_peak_571
1	1554508	1554618	111	1554547	69.00	753384	202079	576530	ATAC_seq_SE_dark_16C_peak_572
1	1558435	1558586	152	1558503	57.00	431455	171041	296249	ATAC_seq_SE_dark_16C_peak_573
1	1558889	1558988	100	1558908	61.00	569106	186747	415473	ATAC_seq_SE_dark_16C_peak_574
1	1559201	1559613	413	1559358	67.00	699356	197560	529533	ATAC_seq_SE_dark_16C_peak_575
1	1559734	1560149	416	1560007	85.00	1305613	243902	1060650	ATAC_seq_SE_dark_16C_peak_576
1	1560251	1560423	173	1560399	64.00	571094	184188	417265	ATAC_seq_SE_dark_16C_peak_577
1	1564059	1564631	573	1564278	96.00	1801185	277143	1489580	ATAC_seq_SE_dark_16C_peak_578
1	1569399	1569573	175	1569483	93.00	1608953	263011	1323262	ATAC_seq_SE_dark_16C_peak_579
1	1569676	1570230	555	1569882	117.00	2846902	336182	2404242	ATAC_seq_SE_dark_16C_peak_580
1	1575363	1575498	136	1575443	60.00	609869	193344	451324	ATAC_seq_SE_dark_16C_peak_581
1	1575587	1575699	113	1575615	71.00	1006431	230179	799172	ATAC_seq_SE_dark_16C_peak_582
1	1575809	1576023	215	1575934	79.00	1353668	258315	1101760	ATAC_seq_SE_dark_16C_peak_583
1	1576526	1576941	416	1576619	60.00	632982	196521	471354	ATAC_seq_SE_dark_16C_peak_584
1	1582727	1583008	282	1582842	45.00	302407	159889	186220	ATAC_seq_SE_dark_16C_peak_585
1	1583342	1584192	851	1583820	84.00	1527117	269072	1252757	ATAC_seq_SE_dark_16C_peak_586
1	1587652	1588499	848	1587852	73.00	979728	224242	775105	ATAC_seq_SE_dark_16C_peak_587
1	1589889	1590066	178	1589934	62.00	786475	214870	606330	ATAC_seq_SE_dark_16C_peak_588
1	1592465	1592573	109	1592559	56.00	483544	179528	341136	ATAC_seq_SE_dark_16C_peak_589
1	1593844	1594135	292	1593899	58.00	632829	198854	471220	ATAC_seq_SE_dark_16C_peak_590
1	1595739	1596330	592	1595855	77.00	1286752	253989	1043754	ATAC_seq_SE_dark_16C_peak_591
1	1597923	1598140	218	1598006	74.00	1309979	262008	1063347	ATAC_seq_SE_dark_16C_peak_592
1	1598705	1598983	279	1598895	52.00	493580	185152	349312	ATAC_seq_SE_dark_16C_peak_593
1	1599770	1599951	182	1599853	66.00	976838	234060	772495	ATAC_seq_SE_dark_16C_peak_594
1	1604963	1605174	212	1605103	59.00	718189	209606	545662	ATAC_seq_SE_dark_16C_peak_595
1	1617158	1617431	274	1617295	62.00	825073	220086	639404	ATAC_seq_SE_dark_16C_peak_596
1	1618081	1618302	222	1618137	66.00	976838	234060	772495	ATAC_seq_SE_dark_16C_peak_597
1	1623662	1623764	103	1623690	57.00	650385	202619	486221	ATAC_seq_SE_dark_16C_peak_598
1	1623867	1624647	781	1624550	62.00	825073	220086	639404	ATAC_seq_SE_dark_16C_peak_599
1	1624767	1624911	145	1624862	78.00	1490350	275981	1219813	ATAC_seq_SE_dark_16C_peak_600
1	1629253	1629373	121	1629281	56.00	603672	197095	445757	ATAC_seq_SE_dark_16C_peak_601
1	1630398	1630897	500	1630661	63.00	862042	223580	671852	ATAC_seq_SE_dark_16C_peak_602
1	1635818	1636441	624	1635858	66.00	976838	234060	772495	ATAC_seq_SE_dark_16C_peak_603
1	1637920	1638075	156	1638023	56.00	617550	199126	457443	ATAC_seq_SE_dark_16C_peak_604
1	1644139	1644273	135	1644193	53.00	523444	188645	375267	ATAC_seq_SE_dark_16C_peak_605
1	1645370	1645552	183	1645406	59.00	718189	209606	545662	ATAC_seq_SE_dark_16C_peak_606
1	1647139	1647920	782	1647598	63.00	862042	223580	671852	ATAC_seq_SE_dark_16C_peak_607
1	1659434	1659566	133	1659491	57.00	399549	166380	268686	ATAC_seq_SE_dark_16C_peak_608
1	1659847	1660213	367	1659951	66.00	643665	191593	480965	ATAC_seq_SE_dark_16C_peak_609
1	1660432	1661726	1295	1661207	82.00	1184364	235194	954111	ATAC_seq_SE_dark_16C_peak_610
1	1662139	1662445	307	1662205	63.00	576612	185830	422216	ATAC_seq_SE_dark_16C_peak_611
1	1663122	1663444	323	1663369	75.00	1004666	224520	797584	ATAC_seq_SE_dark_16C_peak_612
1	1671729	1671989	261	1671912	71.00	1180609	251527	950734	ATAC_seq_SE_dark_16C_peak_613
1	1678731	1678831	101	1678788	50.00	436180	178165	299660	ATAC_seq_SE_dark_16C_peak_614
1	1678941	1679155	215	1679015	55.00	585441	195632	429362	ATAC_seq_SE_dark_16C_peak_615
1	1680631	1680767	137	1680673	60.00	753137	213099	576302	ATAC_seq_SE_dark_16C_peak_616
1	1681121	1681405	285	1681323	51.00	464488	181659	324108	ATAC_seq_SE_dark_16C_peak_617
1	1681669	1681904	236	1681750	65.00	937934	230567	738403	ATAC_seq_SE_dark_16C_peak_618
1	1682076	1682288	213	1682131	61.00	788768	216593	607560	ATAC_seq_SE_dark_16C_peak_619
1	1692230	1692550	321	1692470	72.00	1223156	255021	987799	ATAC_seq_SE_dark_16C_peak_620
1	1693612	1693882	271	1693623	50.00	436180	178165	299660	ATAC_seq_SE_dark_16C_peak_621
1	1700959	1701283	325	1701207	66.00	976838	234060	772495	ATAC_seq_SE_dark_16C_peak_622
1	1702696	1702984	289	1702860	82.00	1679327	289955	1383367	ATAC_seq_SE_dark_16C_peak_623
1	1704675	1705320	646	1704922	79.00	1477712	272572	1209851	ATAC_seq_SE_dark_16C_peak_624
1	1706870	1707239	370	1706935	57.00	650385	202619	486221	ATAC_seq_SE_dark_16C_peak_625
1	1713236	1713978	743	1713627	80.00	1065503	225000	850373	ATAC_seq_SE_dark_16C_peak_626
1	1714134	1714523	390	1714415	73.00	749968	197597	574293	ATAC_seq_SE_dark_16C_peak_627
1	1715630	1716155	526	1715944	85.00	1168697	229762	941126	ATAC_seq_SE_dark_16C_peak_628
1	1725273	1725432	160	1725286	49.00	408669	174672	275977	ATAC_seq_SE_dark_16C_peak_629
1	1729375	1729874	500	1729432	75.00	1224243	250000	988786	ATAC_seq_SE_dark_16C_peak_630
1	1732713	1732853	141	1732755	50.00	436180	178165	299660	ATAC_seq_SE_dark_16C_peak_631
1	1744481	1744901	421	1744718	91.00	1644826	269716	1353980	ATAC_seq_SE_dark_16C_peak_632
1	1745506	1746113	608	1745615	82.00	1218587	238849	984846	ATAC_seq_SE_dark_16C_peak_633
1	1747880	1748421	542	1748331	71.00	839815	210219	652702	ATAC_seq_SE_dark_16C_peak_634
1	1753881	1753980	100	1753911	64.00	899665	227073	704835	ATAC_seq_SE_dark_16C_peak_635
1	1754084	1754276	193	1754123	59.00	718189	209606	545662	ATAC_seq_SE_dark_16C_peak_636
1	1761862	1762241	380	1762148	64.00	785125	212003	605126	ATAC_seq_SE_dark_16C_peak_637
1	1766130	1767040	911	1766431	89.00	1319672	240000	1072054	ATAC_seq_SE_dark_16C_peak_638
1	1768604	1769090	487	1768814	105.00	1793884	263158	1482958	ATAC_seq_SE_dark_16C_peak_639
1	1773255	1773476	222	1773330	69.00	558110	178389	405590	ATAC_seq_SE_dark_16C_peak_640
1	1773613	1774893	1281	1773820	111.00	2299278	298587	1920111	ATAC_seq_SE_dark_16C_peak_641
1	1787429	1787555	127	1787491	50.00	436180	178165	299660	ATAC_seq_SE_dark_16C_peak_642
1	1789864	1790179	316	1789952	62.00	825073	220086	639404	ATAC_seq_SE_dark_16C_peak_643
1	1803887	1804260	374	1804091	85.00	1826468	300435	1510593	ATAC_seq_SE_dark_16C_peak_644
1	1807561	1808307	747	1807837	79.00	1536804	279475	1260038	ATAC_seq_SE_dark_16C_peak_645
1	1815420	1815908	489	1815612	87.00	1883136	302509	1559727	ATAC_seq_SE_dark_16C_peak_646
1	1817234	1817468	235	1817295	71.00	959420	224509	757752	ATAC_seq_SE_dark_16C_peak_647
1	1820148	1820566	419	1820197	87.00	1373952	248167	1119478	ATAC_seq_SE_dark_16C_peak_648
1	1821675	1821795	121	1821759	60.00	536358	183238	386855	ATAC_seq_SE_dark_16C_peak_649
1	1821874	1822682	809	1822031	83.00	1373195	254007	1118805	ATAC_seq_SE_dark_16C_peak_650
1	1829686	1830420	735	1829975	91.00	1741054	279550	1437251	ATAC_seq_SE_dark_16C_peak_651
1	1830506	1830630	125	1830582	62.00	602345	190217	444570	ATAC_seq_SE_dark_16C_peak_652
1	1837514	1838311	798	1837760	93.00	1626244	264714	1338729	ATAC_seq_SE_dark_16C_peak_653
1	1840968	1841088	121	1841026	70.00	863446	214243	673119	ATAC_seq_SE_dark_16C_peak_654
1	1841548	1841779	232	1841623	61.00	576622	187765	422222	ATAC_seq_SE_dark_16C_peak_655
1	1854945	1855928	984	1855663	83.00	1611020	280187	1325099	ATAC_seq_SE_dark_16C_peak_656
1	1860674	1860873	200	1860730	74.00	1042926	230273	831059	ATAC_seq_SE_dark_16C_peak_657
1	1861034	1861265	232	1861108	60.00	611655	193589	452932	ATAC_seq_SE_dark_16C_peak_658
1	1861732	1862193	462	1862111	84.00	1653776	283050	1362081	ATAC_seq_SE_dark_16C_peak_659
1	1864577	1864726	150	1864598	64.00	775656	210765	596603	ATAC_seq_SE_dark_16C_peak_660
1	1868825	1869186	362	1868974	70.00	1138649	248034	914156	ATAC_seq_SE_dark_16C_peak_661
1	1873662	1873899	238	1873834	67.00	930034	226516	732180	ATAC_seq_SE_dark_16C_peak_662
1	1877677	1877935	259	1877782	78.00	923520	211910	726318	ATAC_seq_SE_dark_16C_peak_663
1	1879304	1879750	447	1879589	98.00	1749216	269022	1444576	ATAC_seq_SE_dark_16C_peak_664
1	1880699	1880934	236	1880881	71.00	669489	190074	503434	ATAC_seq_SE_dark_16C_peak_665
1	1882579	1882813	235	1882657	88.00	1266314	235949	1025388	ATAC_seq_SE_dark_16C_peak_666
1	1884778	1884916	139	1884865	67.00	522648	175529	375267	ATAC_seq_SE_dark_16C_peak_667
1	1887416	1887550	135	1887466	73.00	654735	186633	490146	ATAC_seq_SE_dark_16C_peak_668
1	1887887	1888542	656	1888237	87.00	1241748	234729	1004526	ATAC_seq_SE_dark_16C_peak_669
1	1888662	1888775	114	1888754	67.00	565565	180899	412288	ATAC_seq_SE_dark_16C_peak_670
1	1890960	1891482	523	1891015	74.00	772000	199150	593312	ATAC_seq_SE_dark_16C_peak_671
1	1894051	1894401	351	1894148	68.00	767674	204930	589413	ATAC_seq_SE_dark_16C_peak_672
1	1896838	1897223	386	1897108	78.00	1386838	263861	1131024	ATAC_seq_SE_dark_16C_peak_673
1	1897353	1897457	105	1897436	51.00	429164	176033	294217	ATAC_seq_SE_dark_16C_peak_674
1	1899232	1899649	418	1899623	54.00	554068	192139	401957	ATAC_seq_SE_dark_16C_peak_675
1	1899770	1900052	283	1899838	70.00	1138649	248034	914156	ATAC_seq_SE_dark_16C_peak_676
1	1904840	1904945	106	1904884	54.00	554068	192139	401957	ATAC_seq_SE_dark_16C_peak_677
1	1905266	1905440	175	1905348	50.00	436180	178165	299660	ATAC_seq_SE_dark_16C_peak_678
1	1906976	1907163	188	1907100	57.00	650385	202619	486221	ATAC_seq_SE_dark_16C_peak_679
1	1910638	1910810	173	1910786	54.00	554068	192139	401957	ATAC_seq_SE_dark_16C_peak_680
1	1910936	1911035	100	1911004	52.00	493580	185152	349312	ATAC_seq_SE_dark_16C_peak_681
1	1919636	1919815	180	1919722	51.00	464488	181659	324108	ATAC_seq_SE_dark_16C_peak_682
1	1921820	1921994	175	1921875	49.00	408669	174672	275977	ATAC_seq_SE_dark_16C_peak_683
1	1922128	1922404	277	1922200	76.00	1399062	268994	1140700	ATAC_seq_SE_dark_16C_peak_684
1	1926082	1926254	173	1926239	46.00	331049	164191	209673	ATAC_seq_SE_dark_16C_peak_685
1	1926412	1926673	262	1926581	74.00	1309979	262008	1063347	ATAC_seq_SE_dark_16C_peak_686
1	1932244	1932741	498	1932651	72.00	1143080	245213	918123	ATAC_seq_SE_dark_16C_peak_687
1	1932851	1933387	537	1933207	74.00	1223594	251593	988202	ATAC_seq_SE_dark_16C_peak_688
1	1934334	1934669	336	1934479	90.00	1860708	293928	1541319	ATAC_seq_SE_dark_16C_peak_689
1	1938601	1938942	342	1938768	59.00	667461	202497	501612	ATAC_seq_SE_dark_16C_peak_690
1	1941588	1941858	271	1941811	57.00	613325	197279	454434	ATAC_seq_SE_dark_16C_peak_691
1	1942146	1942290	145	1942269	52.00	433357	175729	297942	ATAC_seq_SE_dark_16C_peak_692
1	1946460	1946988	529	1946742	85.00	1393257	253090	1136797	ATAC_seq_SE_dark_16C_peak_693
1	1947480	1947602	123	1947505	66.00	713135	200359	541918	ATAC_seq_SE_dark_16C_peak_694
1	1950625	1951080	456	1950757	79.00	742621	191433	567673	ATAC_seq_SE_dark_16C_peak_695
1	1953238	1954342	1105	1953842	117.00	2620922	316354	2203161	ATAC_seq_SE_dark_16C_peak_696
1	1958611	1958934	324	1958857	66.00	932794	228357	734655	ATAC_seq_SE_dark_16C_peak_697
1	1959707	1959918	212	1959904	49.00	408669	174672	275977	ATAC_seq_SE_dark_16C_peak_698
1	1965093	1965196	104	1965185	49.00	408669	174672	275977	ATAC_seq_SE_dark_16C_peak_699
1	1973836	1974102	267	1974047	56.00	552961	189684	401744	ATAC_seq_SE_dark_16C_peak_700
1	1974259	1974777	519	1974433	69.00	1008604	233411	801120	ATAC_seq_SE_dark_16C_peak_701
1	1977346	1977793	448	1977427	68.00	1056522	241047	842265	ATAC_seq_SE_dark_16C_peak_702
1	1977907	1978356	450	1978124	99.00	2569881	349343	2156772	ATAC_seq_SE_dark_16C_peak_703
1	1989084	1989584	501	1989438	64.00	899665	227073	704835	ATAC_seq_SE_dark_16C_peak_704
1	1992068	1992463	396	1992348	79.00	1536804	279475	1260038	ATAC_seq_SE_dark_16C_peak_705
1	1993726	1993880	155	1993866	49.00	396473	172652	265956	ATAC_seq_SE_dark_16C_peak_706
1	1998845	1999407	563	1998972	70.00	1063349	238655	848434	ATAC_seq_SE_dark_16C_peak_707
1	1999508	1999612	105	1999521	54.00	489304	182361	346276	ATAC_seq_SE_dark_16C_peak_708
1	2000681	2001457	777	2000738	69.00	963965	227865	761849	ATAC_seq_SE_dark_16C_peak_709
1	2007011	2007717	707	2007443	100.00	2593548	349360	2178410	ATAC_seq_SE_dark_16C_peak_710
1	2013484	2014006	523	2013679	85.00	1826468	300435	1510593	ATAC_seq_SE_dark_16C_peak_711
1	2016007	2016239	233	2016190	55.00	585441	195632	429362	ATAC_seq_SE_dark_16C_peak_712
1	2024662	2025615	954	2025386	82.00	1503638	270007	1231767	ATAC_seq_SE_dark_16C_peak_713
1	2027525	2027735	211	2027562	65.00	569386	183079	415725	ATAC_seq_SE_dark_16C_peak_714
1	2029767	2029900	134	2029875	64.00	457898	169403	319024	ATAC_seq_SE_dark_16C_peak_715
1	2032007	2032429	423	2032272	80.00	1060875	224501	846202	ATAC_seq_SE_dark_16C_peak_716
1	2033729	2034210	482	2033998	68.00	820598	211462	636221	ATAC_seq_SE_dark_16C_peak_717
1	2035502	2035839	338	2035750	62.00	708126	204346	537419	ATAC_seq_SE_dark_16C_peak_718
1	2047548	2047898	351	2047748	76.00	1399062	268994	1140700	ATAC_seq_SE_dark_16C_peak_719
1	2052079	2052463	385	2052139	78.00	1288611	252558	1045410	ATAC_seq_SE_dark_16C_peak_720
1	2055171	2056139	969	2055996	101.00	2617768	349435	2200165	ATAC_seq_SE_dark_16C_peak_721
1	2056257	2056540	284	2056450	53.00	511752	186851	365591	ATAC_seq_SE_dark_16C_peak_722
1	2067384	2067535	152	2067453	58.00	683935	206113	515625	ATAC_seq_SE_dark_16C_peak_723
1	2070251	2070877	627	2070686	85.00	1826468	300435	1510593	ATAC_seq_SE_dark_16C_peak_724
1	2077714	2077928	215	2077840	66.00	976838	234060	772495	ATAC_seq_SE_dark_16C_peak_725
1	2082371	2082538	168	2082519	54.00	361831	162915	236040	ATAC_seq_SE_dark_16C_peak_726
1	2082658	2082922	265	2082896	64.00	646959	194030	483925	ATAC_seq_SE_dark_16C_peak_727
1	2083000	2083420	421	2083225	94.00	1814544	281815	1501488	ATAC_seq_SE_dark_16C_peak_728
1	2086931	2087488	558	2087067	83.00	1052011	220068	839195	ATAC_seq_SE_dark_16C_peak_729
1	2089548	2090211	664	2089938	81.00	1225957	241035	990325	ATAC_seq_SE_dark_16C_peak_730
1	2091375	2091588	214	2091546	65.00	634529	191415	472751	ATAC_seq_SE_dark_16C_peak_731
1	2096159	2096434	276	2096345	72.00	1223156	255021	987799	ATAC_seq_SE_dark_16C_peak_732
1	2103182	2103499	318	2103318	67.00	710030	198889	539130	ATAC_seq_SE_dark_16C_peak_733
1	2103665	2103976	312	2103737	73.00	864038	210766	673654	ATAC_seq_SE_dark_16C_peak_734
1	2104275	2104796	522	2104476	81.00	1140117	231769	915476	ATAC_seq_SE_dark_16C_peak_735
1	2104920	2105182	263	2105063	69.00	707545	196519	536899	ATAC_seq_SE_dark_16C_peak_736
1	2107352	2107507	156	2107485	65.00	448738	167513	310869	ATAC_seq_SE_dark_16C_peak_737
1	2107788	2108192	405	2108074	98.00	1569349	252229	1289201	ATAC_seq_SE_dark_16C_peak_738
1	2108489	2108645	157	2108579	70.00	644832	188030	482015	ATAC_seq_SE_dark_16C_peak_739
1	2111083	2111575	493	2111162	72.00	795193	203854	613362	ATAC_seq_SE_dark_16C_peak_740
1	2114437	2114888	452	2114682	61.00	754936	211966	577923	ATAC_seq_SE_dark_16C_peak_741
1	2115020	2115246	227	2115184	47.00	341282	165119	218704	ATAC_seq_SE_dark_16C_peak_742
1	2115367	2115646	280	2115484	50.00	416415	174957	282881	ATAC_seq_SE_dark_16C_peak_743
1	2120674	2120911	238	2120836	58.00	683935	206113	515625	ATAC_seq_SE_dark_16C_peak_744
1	2123881	2124116	236	2123964	62.00	677533	200254	510663	ATAC_seq_SE_dark_16C_peak_745
1	2125869	2126590	722	2126348	68.00	854750	215692	666134	ATAC_seq_SE_dark_16C_peak_746
1	2129772	2130373	602	2130103	71.00	1180609	251527	950734	ATAC_seq_SE_dark_16C_peak_747
1	2135596	2135987	392	2135674	65.00	937934	230567	738403	ATAC_seq_SE_dark_16C_peak_748
1	2141032	2141263	232	2141193	53.00	356355	162798	231188	ATAC_seq_SE_dark_16C_peak_749
1	2141459	2142240	782	2141893	81.00	1264365	245215	1024801	ATAC_seq_SE_dark_16C_peak_750
1	2142389	2143032	644	2142642	86.00	1403664	252687	1144855	ATAC_seq_SE_dark_16C_peak_751
1	2143810	2144092	283	2143925	87.00	1332242	243902	1083291	ATAC_seq_SE_dark_16C_peak_752
1	2148193	2148366	174	2148310	61.00	520307	180128	373236	ATAC_seq_SE_dark_16C_peak_753
1	2152273	2152938	666	2152644	87.00	1675628	279809	1381532	ATAC_seq_SE_dark_16C_peak_754
1	2155858	2156156	299	2156028	84.00	1641154	281643	1350671	ATAC_seq_SE_dark_16C_peak_755
1	2160661	2161076	416	2160720	63.00	675337	198820	508687	ATAC_seq_SE_dark_16C_peak_756
1	2163116	2163764	649	2163173	74.00	1073060	233791	857200	ATAC_seq_SE_dark_16C_peak_757
1	2163893	2164133	241	2164032	65.00	678771	197074	511777	ATAC_seq_SE_dark_16C_peak_758
1	2168420	2168539	120	2168465	78.00	684928	186014	516526	ATAC_seq_SE_dark_16C_peak_759
1	2171894	2173246	1353	2172725	101.00	1057186	203878	842865	ATAC_seq_SE_dark_16C_peak_760
1	2175011	2175110	100	2175046	75.00	413222	157415	280030	ATAC_seq_SE_dark_16C_peak_761
1	2176004	2176175	172	2176138	69.00	313337	147710	194954	ATAC_seq_SE_dark_16C_peak_762
1	2176308	2176454	147	2176444	72.00	386494	155650	257091	ATAC_seq_SE_dark_16C_peak_763
1	2176551	2176656	106	2176587	93.00	958434	201414	756862	ATAC_seq_SE_dark_16C_peak_764
1	2176888	2177053	166	2176916	77.00	537222	170492	387632	ATAC_seq_SE_dark_16C_peak_765
1	2177421	2177980	560	2177658	97.00	1418522	239609	1158119	ATAC_seq_SE_dark_16C_peak_766
1	2183887	2184378	492	2184219	82.00	1679327	289955	1383367	ATAC_seq_SE_dark_16C_peak_767
1	2187699	2188026	328	2187731	64.00	642062	193395	479524	ATAC_seq_SE_dark_16C_peak_768
1	2188382	2188514	133	2188440	57.00	418115	169096	284388	ATAC_seq_SE_dark_16C_peak_769
1	2189996	2190116	121	2190024	72.00	784058	202553	604174	ATAC_seq_SE_dark_16C_peak_770
1	2190537	2190730	194	2190707	62.00	488616	175000	345658	ATAC_seq_SE_dark_16C_peak_771
1	2190956	2191198	243	2191103	80.00	1006172	218623	798938	ATAC_seq_SE_dark_16C_peak_772
1	2193770	2194155	386	2193844	72.00	577093	178397	422650	ATAC_seq_SE_dark_16C_peak_773
1	2194617	2194746	130	2194682	74.00	636851	183779	474840	ATAC_seq_SE_dark_16C_peak_774
1	2196494	2197001	508	2196866	100.00	1552551	248157	1274149	ATAC_seq_SE_dark_16C_peak_775
1	2197365	2197689	325	2197415	84.00	977356	211338	772962	ATAC_seq_SE_dark_16C_peak_776
1	2200026	2200188	163	2200102	74.00	724497	193748	551341	ATAC_seq_SE_dark_16C_peak_777
1	2201651	2201813	163	2201739	67.00	670380	193953	504238	ATAC_seq_SE_dark_16C_peak_778
1	2203705	2204057	353	2203898	90.00	1801933	287702	1490267	ATAC_seq_SE_dark_16C_peak_779
1	2212567	2212747	181	2212673	52.00	370662	165832	243860	ATAC_seq_SE_dark_16C_peak_780
1	2213294	2213534	241	2213398	68.00	868984	217460	678110	ATAC_seq_SE_dark_16C_peak_781
1	2213779	2214667	889	2214294	73.00	1083602	236497	866679	ATAC_seq_SE_dark_16C_peak_782
1	2214925	2215262	338	2215002	79.00	1226338	243977	990668	ATAC_seq_SE_dark_16C_peak_783
1	2220297	2220459	163	2220418	59.00	473807	175439	332444	ATAC_seq_SE_dark_16C_peak_784
1	2223503	2223865	363	2223800	72.00	719133	194979	546510	ATAC_seq_SE_dark_16C_peak_785
1	2224462	2224795	334	2224660	84.00	1121674	226124	899934	ATAC_seq_SE_dark_16C_peak_786
1	2225503	2225748	246	2225727	63.00	488534	174197	345588	ATAC_seq_SE_dark_16C_peak_787
1	2225846	2225945	100	2225877	66.00	564293	181572	411143	ATAC_seq_SE_dark_16C_peak_788
1	2233282	2233431	150	2233348	59.00	718189	209606	545662	ATAC_seq_SE_dark_16C_peak_789
1	2233533	2233642	110	2233591	46.00	331049	164191	209673	ATAC_seq_SE_dark_16C_peak_790
1	2237663	2237984	322	2237934	69.00	1097284	244540	877952	ATAC_seq_SE_dark_16C_peak_791
1	2244883	2245150	268	2245017	81.00	1579964	280534	1298689	ATAC_seq_SE_dark_16C_peak_792
1	2248790	2249227	438	2249032	74.00	1280552	258442	1038222	ATAC_seq_SE_dark_16C_peak_793
1	2250229	2250464	236	2250401	46.00	331049	164191	209673	ATAC_seq_SE_dark_16C_peak_794
1	2250592	2250845	254	2250667	60.00	753137	213099	576302	ATAC_seq_SE_dark_16C_peak_795
1	2257255	2257766	512	2257438	54.00	554068	192139	401957	ATAC_seq_SE_dark_16C_peak_796
1	2259746	2259855	110	2259770	54.00	544582	190707	394241	ATAC_seq_SE_dark_16C_peak_797
1	2260016	2260263	248	2260088	71.00	1165513	249653	938276	ATAC_seq_SE_dark_16C_peak_798
1	2268875	2269241	367	2269144	72.00	1223156	255021	987799	ATAC_seq_SE_dark_16C_peak_799
1	2269472	2270075	604	2269661	66.00	976838	234060	772495	ATAC_seq_SE_dark_16C_peak_800
1	2270213	2270493	281	2270241	50.00	436180	178165	299660	ATAC_seq_SE_dark_16C_peak_801
1	2274696	2275083	388	2274810	70.00	983358	228811	778367	ATAC_seq_SE_dark_16C_peak_802
1	2277437	2277903	467	2277686	99.00	1947901	286369	1615983	ATAC_seq_SE_dark_16C_peak_803
1	2280170	2280325	156	2280237	74.00	683674	189107	515625	ATAC_seq_SE_dark_16C_peak_804
1	2280432	2280974	543	2280615	107.00	1862726	266469	1543125	ATAC_seq_SE_dark_16C_peak_805
1	2282969	2283237	269	2283078	100.00	1623822	254600	1336589	ATAC_seq_SE_dark_16C_peak_806
1	2284355	2284527	173	2284409	80.00	885845	205793	693274	ATAC_seq_SE_dark_16C_peak_807
1	2285158	2285505	348	2285434	75.00	807497	202181	624441	ATAC_seq_SE_dark_16C_peak_808
1	2285653	2285769	117	2285733	53.00	284392	151303	170456	ATAC_seq_SE_dark_16C_peak_809
1	2291357	2291557	201	2291436	63.00	862042	223580	671852	ATAC_seq_SE_dark_16C_peak_810
1	2295527	2295659	133	2295608	51.00	435929	177112	299660	ATAC_seq_SE_dark_16C_peak_811
1	2299468	2299567	100	2299496	60.00	565390	187231	412128	ATAC_seq_SE_dark_16C_peak_812
1	2299761	2299903	143	2299835	62.00	625528	193311	464638	ATAC_seq_SE_dark_16C_peak_813
1	2300867	2301091	225	2301003	66.00	673335	195335	506889	ATAC_seq_SE_dark_16C_peak_814
1	2303090	2303192	103	2303150	56.00	410677	168789	277765	ATAC_seq_SE_dark_16C_peak_815
1	2305059	2305493	435	2305208	85.00	1485007	262836	1216395	ATAC_seq_SE_dark_16C_peak_816
1	2311906	2312453	548	2312290	78.00	1306410	254592	1061357	ATAC_seq_SE_dark_16C_peak_817
1	2312865	2313536	672	2313020	74.00	1047792	230840	835414	ATAC_seq_SE_dark_16C_peak_818
1	2316328	2316603	276	2316389	75.00	1164325	242967	937206	ATAC_seq_SE_dark_16C_peak_819
1	2317412	2317544	133	2317459	64.00	742802	206480	567840	ATAC_seq_SE_dark_16C_peak_820
1	2321539	2322602	1064	2321866	72.00	1210585	253472	977644	ATAC_seq_SE_dark_16C_peak_821
1	2327090	2327235	146	2327150	68.00	1054882	240838	841775	ATAC_seq_SE_dark_16C_peak_822
1	2333371	2333880	510	2333778	79.00	930934	211640	732996	ATAC_seq_SE_dark_16C_peak_823
1	2334080	2334541	462	2334375	90.00	1280513	234899	1038193	ATAC_seq_SE_dark_16C_peak_824
1	2334782	2334887	106	2334834	78.00	827622	201479	641701	ATAC_seq_SE_dark_16C_peak_825
1	2335726	2336254	529	2335884	95.00	1443970	244399	1180029	ATAC_seq_SE_dark_16C_peak_826
1	2338424	2338849	426	2338504	89.00	1322896	240320	1074953	ATAC_seq_SE_dark_16C_peak_827
1	2344303	2344423	121	2344354	65.00	601422	187181	443742	ATAC_seq_SE_dark_16C_peak_828
1	2347399	2348866	1468	2348111	103.00	1784297	265036	1474383	ATAC_seq_SE_dark_16C_peak_829
1	2348987	2349109	123	2349078	71.00	581271	179641	426400	ATAC_seq_SE_dark_16C_peak_830
1	2351346	2351769	424	2351683	80.00	921916	209627	724875	ATAC_seq_SE_dark_16C_peak_831
1	2352037	2352232	196	2352066	58.00	330544	155550	209673	ATAC_seq_SE_dark_16C_peak_832
1	2358868	2359735	868	2359364	82.00	1380791	256410	1125562	ATAC_seq_SE_dark_16C_peak_833
1	2365215	2365741	527	2365368	83.00	815193	195713	631372	ATAC_seq_SE_dark_16C_peak_834
1	2366412	2367249	838	2366623	99.00	1479394	242777	1211356	ATAC_seq_SE_dark_16C_peak_835
1	2368402	2368997	596	2368697	95.00	1526899	252233	1252560	ATAC_seq_SE_dark_16C_peak_836
1	2374471	2375044	574	2374674	92.00	2034165	308355	1689378	ATAC_seq_SE_dark_16C_peak_837
1	2376698	2376825	128	2376733	55.00	478726	179775	336836	ATAC_seq_SE_dark_16C_peak_838
1	2379529	2379658	130	2379610	52.00	388291	168629	258685	ATAC_seq_SE_dark_16C_peak_839
1	2381378	2381773	396	2381531	56.00	617550	199126	457443	ATAC_seq_SE_dark_16C_peak_840
1	2389453	2389745	293	2389490	74.00	650808	185368	486601	ATAC_seq_SE_dark_16C_peak_841
1	2389954	2390378	425	2390357	77.00	591487	176511	434806	ATAC_seq_SE_dark_16C_peak_842
1	2390493	2390662	170	2390585	67.00	321429	149648	202061	ATAC_seq_SE_dark_16C_peak_843
1	2393034	2393169	136	2393099	89.00	927390	201794	729802	ATAC_seq_SE_dark_16C_peak_844
1	2393555	2394234	680	2393646	87.00	926859	203468	729325	ATAC_seq_SE_dark_16C_peak_845
1	2394997	2395559	563	2395374	98.00	1649979	259706	1358660	ATAC_seq_SE_dark_16C_peak_846
1	2402827	2403081	255	2402884	61.00	564967	186186	411750	ATAC_seq_SE_dark_16C_peak_847
1	2405878	2406019	142	2405959	70.00	568178	178841	414645	ATAC_seq_SE_dark_16C_peak_848
1	2406616	2407189	574	2406873	96.00	1440151	242804	1177504	ATAC_seq_SE_dark_16C_peak_849
1	2407278	2407697	420	2407631	81.00	851087	201178	662842	ATAC_seq_SE_dark_16C_peak_850
1	2407941	2408190	250	2408099	81.00	814561	197353	630804	ATAC_seq_SE_dark_16C_peak_851
1	2409465	2409835	371	2409644	100.00	1514384	244730	1241357	ATAC_seq_SE_dark_16C_peak_852
1	2412563	2413014	452	2412781	87.00	1495515	260741	1224470	ATAC_seq_SE_dark_16C_peak_853
1	2416066	2416398	333	2416287	69.00	1097284	244540	877952	ATAC_seq_SE_dark_16C_peak_854
1	2420885	2420991	107	2420925	51.00	461905	181248	322584	ATAC_seq_SE_dark_16C_peak_855
1	2421077	2421268	192	2421115	46.00	331049	164191	209673	ATAC_seq_SE_dark_16C_peak_856
1	2421757	2422379	623	2422049	94.00	2294096	331876	1915460	ATAC_seq_SE_dark_16C_peak_857
1	2423870	2424184	315	2423967	60.00	752340	212989	576302	ATAC_seq_SE_dark_16C_peak_858
1	2429516	2429749	234	2429550	56.00	460865	176198	321658	ATAC_seq_SE_dark_16C_peak_859
1	2431950	2432392	443	2432279	100.00	1813202	272017	1500290	ATAC_seq_SE_dark_16C_peak_860
1	2432475	2432930	456	2432644	79.00	867476	204813	676751	ATAC_seq_SE_dark_16C_peak_861
1	2433565	2433778	214	2433632	65.00	423243	164179	288957	ATAC_seq_SE_dark_16C_peak_862
1	2436910	2437577	668	2437262	96.00	1249312	225267	1011293	ATAC_seq_SE_dark_16C_peak_863
1	2439822	2440033	212	2439846	65.00	327094	151341	207034	ATAC_seq_SE_dark_16C_peak_864
1	2442442	2442543	102	2442520	76.00	581193	176040	426336	ATAC_seq_SE_dark_16C_peak_865
1	2443518	2443711	194	2443585	80.00	764630	192949	586662	ATAC_seq_SE_dark_16C_peak_866
1	2443831	2443931	101	2443852	74.00	611581	180897	452869	ATAC_seq_SE_dark_16C_peak_867
1	2444979	2445576	598	2445410	97.00	1684365	264365	1387937	ATAC_seq_SE_dark_16C_peak_868
1	2445670	2446306	637	2445950	76.00	946089	216657	745749	ATAC_seq_SE_dark_16C_peak_869
1	2454544	2455060	517	2454795	90.00	1744211	281647	1440085	ATAC_seq_SE_dark_16C_peak_870
1	2457020	2457155	136	2457131	60.00	421054	167261	287009	ATAC_seq_SE_dark_16C_peak_871
1	2457264	2457798	535	2457651	87.00	1203780	230911	971549	ATAC_seq_SE_dark_16C_peak_872
1	2457889	2457988	100	2457930	71.00	638245	186384	476092	ATAC_seq_SE_dark_16C_peak_873
1	2458086	2458336	251	2458167	81.00	937043	210203	738403	ATAC_seq_SE_dark_16C_peak_874
1	2462057	2462391	335	2462203	79.00	811938	198857	628448	ATAC_seq_SE_dark_16C_peak_875
1	2465360	2465685	326	2465521	76.00	918728	213592	722008	ATAC_seq_SE_dark_16C_peak_876
1	2466544	2466711	168	2466669	53.00	351084	161968	227345	ATAC_seq_SE_dark_16C_peak_877
1	2467023	2467294	272	2467119	69.00	870198	216316	679205	ATAC_seq_SE_dark_16C_peak_878
1	2474827	2475422	596	2475019	85.00	1826468	300435	1510593	ATAC_seq_SE_dark_16C_peak_879
1	2476392	2476755	364	2476631	62.00	780516	214067	600976	ATAC_seq_SE_dark_16C_peak_880
1	2476849	2477007	159	2476927	69.00	1027499	235770	817153	ATAC_seq_SE_dark_16C_peak_881
1	2482974	2483411	438	2483355	61.00	719600	207150	546930	ATAC_seq_SE_dark_16C_peak_882
1	2484975	2485312	338	2485229	61.00	533933	181978	384687	ATAC_seq_SE_dark_16C_peak_883
1	2485538	2485810	273	2485599	54.00	333755	158547	212059	ATAC_seq_SE_dark_16C_peak_884
1	2487930	2488124	195	2488057	70.00	757225	201476	579984	ATAC_seq_SE_dark_16C_peak_885
1	2488241	2488984	744	2488788	85.00	1313603	244735	1066606	ATAC_seq_SE_dark_16C_peak_886
1	2490499	2490661	163	2490523	61.00	500596	177447	355612	ATAC_seq_SE_dark_16C_peak_887
1	2494521	2494680	160	2494601	49.00	309539	158078	191610	ATAC_seq_SE_dark_16C_peak_888
1	2498444	2499061	618	2498974	86.00	1876514	303929	1553834	ATAC_seq_SE_dark_16C_peak_889
1	2501428	2501611	184	2501448	52.00	493580	185152	349312	ATAC_seq_SE_dark_16C_peak_890
1	2516560	2516830	271	2516736	46.00	331049	164191	209673	ATAC_seq_SE_dark_16C_peak_891
1	2520425	2521093	669	2520694	80.00	1529294	276639	1254685	ATAC_seq_SE_dark_16C_peak_892
1	2522575	2523049	475	2522665	69.00	1097284	244540	877952	ATAC_seq_SE_dark_16C_peak_893
1	2530127	2530815	689	2530352	77.00	1444435	272488	1180029	ATAC_seq_SE_dark_16C_peak_894
1	2535193	2535386	194	2535338	66.00	919614	226658	722796	ATAC_seq_SE_dark_16C_peak_895
1	2537827	2538628	802	2538404	90.00	1794184	286885	1483218	ATAC_seq_SE_dark_16C_peak_896
1	2542075	2542684	610	2542333	83.00	1503284	268199	1231452	ATAC_seq_SE_dark_16C_peak_897
1	2547871	2548730	860	2548311	82.00	1679327	289955	1383367	ATAC_seq_SE_dark_16C_peak_898
1	2561248	2561736	489	2561336	85.00	1565145	271465	1285426	ATAC_seq_SE_dark_16C_peak_899
1	2563741	2564096	356	2563923	73.00	786922	201855	606735	ATAC_seq_SE_dark_16C_peak_900
1	2564269	2564528	260	2564468	81.00	1067271	223983	851964	ATAC_seq_SE_dark_16C_peak_901
1	2565114	2565945	832	2565476	96.00	1605532	258322	1320194	ATAC_seq_SE_dark_16C_peak_902
1	2566221	2566433	213	2566272	65.00	529017	177898	380275	ATAC_seq_SE_dark_16C_peak_903
1	2566837	2566990	154	2566854	58.00	404658	166385	273208	ATAC_seq_SE_dark_16C_peak_904
1	2567215	2567445	231	2567373	77.00	1001515	221654	794748	ATAC_seq_SE_dark_16C_peak_905
1	2573239	2574532	1294	2573551	78.00	1136566	235399	913303	ATAC_seq_SE_dark_16C_peak_906
1	2576616	2577200	585	2576782	85.00	1278005	241031	1035926	ATAC_seq_SE_dark_16C_peak_907
1	2580614	2581065	452	2580861	61.00	645842	197138	482919	ATAC_seq_SE_dark_16C_peak_908
1	2583267	2583479	213	2583355	57.00	627924	199381	466802	ATAC_seq_SE_dark_16C_peak_909
1	2585684	2586233	550	2586138	78.00	1130924	234770	908234	ATAC_seq_SE_dark_16C_peak_910
1	2588478	2589084	607	2588705	90.00	1689964	276008	1392997	ATAC_seq_SE_dark_16C_peak_911
1	2590238	2590861	624	2590533	80.00	1385978	260283	1130252	ATAC_seq_SE_dark_16C_peak_912
1	2607325	2608152	828	2607835	108.00	3092961	380784	2619759	ATAC_seq_SE_dark_16C_peak_913
1	2614446	2614693	248	2614606	70.00	1138649	248034	914156	ATAC_seq_SE_dark_16C_peak_914
1	2614821	2614987	167	2614943	51.00	464488	181659	324108	ATAC_seq_SE_dark_16C_peak_915
1	2621480	2621806	327	2621563	80.00	928564	210335	730863	ATAC_seq_SE_dark_16C_peak_916
1	2622703	2622966	264	2622720	64.00	398272	161491	267556	ATAC_seq_SE_dark_16C_peak_917
1	2624005	2624125	121	2624027	73.00	549335	174446	398494	ATAC_seq_SE_dark_16C_peak_918
1	2627711	2628040	330	2627974	77.00	727458	191458	554013	ATAC_seq_SE_dark_16C_peak_919
1	2629247	2629495	249	2629401	75.00	797984	201111	615869	ATAC_seq_SE_dark_16C_peak_920
1	2629601	2629747	147	2629678	68.00	599739	184295	442231	ATAC_seq_SE_dark_16C_peak_921
1	2629840	2630011	172	2629928	65.00	522340	177039	375054	ATAC_seq_SE_dark_16C_peak_922
1	2630137	2630400	264	2630230	73.00	765686	199407	587618	ATAC_seq_SE_dark_16C_peak_923
1	2630543	2630647	105	2630560	60.00	406835	165267	275137	ATAC_seq_SE_dark_16C_peak_924
1	2635653	2636158	506	2635781	94.00	2063053	307244	1715542	ATAC_seq_SE_dark_16C_peak_925
1	2638001	2638130	130	2638076	62.00	548145	182980	397428	ATAC_seq_SE_dark_16C_peak_926
1	2640745	2640997	253	2640933	55.00	450764	175604	312673	ATAC_seq_SE_dark_16C_peak_927
1	2641636	2642246	611	2641885	72.00	1102480	240290	882637	ATAC_seq_SE_dark_16C_peak_928
1	2649078	2649238	161	2649172	49.00	408669	174672	275977	ATAC_seq_SE_dark_16C_peak_929
1	2649331	2649830	500	2649605	86.00	1876514	303929	1553834	ATAC_seq_SE_dark_16C_peak_930
1	2657109	2657208	100	2657158	54.00	554068	192139	401957	ATAC_seq_SE_dark_16C_peak_931
1	2657677	2658717	1041	2658402	70.00	1138649	248034	914156	ATAC_seq_SE_dark_16C_peak_932
1	2671544	2672579	1036	2672453	91.00	2133994	321396	1775550	ATAC_seq_SE_dark_16C_peak_933
1	2680332	2680609	278	2680454	56.00	562097	191019	409174	ATAC_seq_SE_dark_16C_peak_934
1	2681899	2682053	155	2681995	73.00	1064047	234177	849066	ATAC_seq_SE_dark_16C_peak_935
1	2684022	2684302	281	2684179	57.00	338584	157352	216323	ATAC_seq_SE_dark_16C_peak_936
1	2688553	2689212	660	2688885	97.00	968724	199227	766131	ATAC_seq_SE_dark_16C_peak_937
1	2689890	2690363	474	2690210	98.00	894510	191972	701072	ATAC_seq_SE_dark_16C_peak_938
1	2690567	2691322	756	2690957	107.00	1098979	202893	879478	ATAC_seq_SE_dark_16C_peak_939
1	2691411	2691730	320	2691479	105.00	1037379	199286	826076	ATAC_seq_SE_dark_16C_peak_940
1	2694369	2694473	105	2694406	85.00	700113	182551	530218	ATAC_seq_SE_dark_16C_peak_941
1	2694682	2694865	184	2694733	97.00	1113381	212075	892494	ATAC_seq_SE_dark_16C_peak_942
1	2695163	2695678	516	2695396	81.00	751392	190742	575572	ATAC_seq_SE_dark_16C_peak_943
1	2700746	2701331	586	2701120	88.00	1975657	310646	1640677	ATAC_seq_SE_dark_16C_peak_944
1	2702987	2703561	575	2703309	74.00	1309979	262008	1063347	ATAC_seq_SE_dark_16C_peak_945
1	2710787	2711393	607	2711164	73.00	1134301	242543	911263	ATAC_seq_SE_dark_16C_peak_946
1	2712070	2712343	274	2712223	85.00	1566727	271636	1286845	ATAC_seq_SE_dark_16C_peak_947
1	2712587	2713022	436	2712723	75.00	1099598	235440	880045	ATAC_seq_SE_dark_16C_peak_948
1	2714695	2714917	223	2714816	66.00	602677	186422	444878	ATAC_seq_SE_dark_16C_peak_949
1	2718132	2718375	244	2718220	66.00	755957	205774	578839	ATAC_seq_SE_dark_16C_peak_950
1	2718572	2718735	164	2718619	58.00	520163	182889	373107	ATAC_seq_SE_dark_16C_peak_951
1	2721929	2722135	207	2722098	63.00	862042	223580	671852	ATAC_seq_SE_dark_16C_peak_952
1	2735760	2736311	552	2735865	83.00	1727869	293448	1425416	ATAC_seq_SE_dark_16C_peak_953
1	2736504	2736986	483	2736591	79.00	1536804	279475	1260038	ATAC_seq_SE_dark_16C_peak_954
1	2737082	2737186	105	2737128	52.00	493580	185152	349312	ATAC_seq_SE_dark_16C_peak_955
1	2737418	2737577	160	2737538	50.00	436180	178165	299660	ATAC_seq_SE_dark_16C_peak_956
1	2743750	2744094	345	2744005	58.00	683935	206113	515625	ATAC_seq_SE_dark_16C_peak_957
1	2747934	2748199	266	2747997	54.00	427290	172956	292556	ATAC_seq_SE_dark_16C_peak_958
1	2751185	2751530	346	2751367	90.00	1199176	226989	967420	ATAC_seq_SE_dark_16C_peak_959
1	2754632	2754930	299	2754854	86.00	1087311	220365	870007	ATAC_seq_SE_dark_16C_peak_960
1	2755097	2755952	856	2755167	104.00	1783824	263620	1473946	ATAC_seq_SE_dark_16C_peak_961
1	2759745	2759936	192	2759860	62.00	526258	180051	377803	ATAC_seq_SE_dark_16C_peak_962
1	2762167	2762628	462	2762435	82.00	1679327	289955	1383367	ATAC_seq_SE_dark_16C_peak_963
1	2768793	2769005	213	2768830	53.00	523444	188645	375267	ATAC_seq_SE_dark_16C_peak_964
1	2771375	2771604	230	2771524	77.00	1389879	266030	1133770	ATAC_seq_SE_dark_16C_peak_965
1	2773436	2773941	506	2773639	61.00	788768	216593	607560	ATAC_seq_SE_dark_16C_peak_966
1	2804680	2804807	128	2804759	56.00	606941	197574	448698	ATAC_seq_SE_dark_16C_peak_967
1	2804961	2805396	436	2805162	83.00	1651468	284746	1359986	ATAC_seq_SE_dark_16C_peak_968
1	2808473	2808889	417	2808802	80.00	1235673	243536	999088	ATAC_seq_SE_dark_16C_peak_969
1	2810471	2810693	223	2810638	57.00	575239	191799	420986	ATAC_seq_SE_dark_16C_peak_970
1	2810939	2811048	110	2810988	57.00	596744	194892	439531	ATAC_seq_SE_dark_16C_peak_971
1	2811380	2811490	111	2811426	59.00	660167	201478	495042	ATAC_seq_SE_dark_16C_peak_972
1	2812793	2813104	312	2812864	57.00	517071	183428	370348	ATAC_seq_SE_dark_16C_peak_973
1	2817603	2818008	406	2817711	60.00	548468	184905	397719	ATAC_seq_SE_dark_16C_peak_974
1	2818385	2818909	525	2818577	89.00	1759510	285081	1453836	ATAC_seq_SE_dark_16C_peak_975
1	2821076	2821189	114	2821124	59.00	478206	176056	336376	ATAC_seq_SE_dark_16C_peak_976
1	2821323	2821663	341	2821500	72.00	850893	210375	662667	ATAC_seq_SE_dark_16C_peak_977
1	2825239	2825404	166	2825382	64.00	636316	192650	474357	ATAC_seq_SE_dark_16C_peak_978
1	2826868	2827158	291	2827075	69.00	1004864	232945	797764	ATAC_seq_SE_dark_16C_peak_979
1	2829243	2829501	259	2829409	60.00	725430	209262	552179	ATAC_seq_SE_dark_16C_peak_980
1	2829585	2829800	216	2829650	58.00	671643	204364	505370	ATAC_seq_SE_dark_16C_peak_981
1	2838793	2839180	388	2838975	66.00	976838	234060	772495	ATAC_seq_SE_dark_16C_peak_982
1	2842337	2842797	461	2842585	67.00	958334	230118	756774	ATAC_seq_SE_dark_16C_peak_983
1	2846728	2846846	119	2846772	58.00	461594	174556	322302	ATAC_seq_SE_dark_16C_peak_984
1	2847690	2848340	651	2847871	100.00	2005038	290147	1665315	ATAC_seq_SE_dark_16C_peak_985
1	2852187	2852540	354	2852224	82.00	979254	213587	774672	ATAC_seq_SE_dark_16C_peak_986
1	2852732	2852835	104	2852753	62.00	408541	164148	275977	ATAC_seq_SE_dark_16C_peak_987
1	2855066	2855177	112	2855159	58.00	487495	178248	344659	ATAC_seq_SE_dark_16C_peak_988
1	2855538	2856336	799	2855865	65.00	732990	204019	559003	ATAC_seq_SE_dark_16C_peak_989
1	2861207	2862127	921	2861899	73.00	1062173	233955	847370	ATAC_seq_SE_dark_16C_peak_990
1	2862733	2863164	432	2862898	69.00	877318	217189	685606	ATAC_seq_SE_dark_16C_peak_991
1	2864085	2864296	212	2864199	60.00	573803	188388	419695	ATAC_seq_SE_dark_16C_peak_992
1	2870627	2870741	115	2870696	77.00	878648	208055	686808	ATAC_seq_SE_dark_16C_peak_993
1	2870826	2871079	254	2871016	79.00	973847	216275	770737	ATAC_seq_SE_dark_16C_peak_994
1	2872443	2872891	449	2872796	79.00	863090	204342	672795	ATAC_seq_SE_dark_16C_peak_995
1	2873081	2873306	226	2873225	79.00	823075	200050	638452	ATAC_seq_SE_dark_16C_peak_996
1	2877320	2877775	456	2877589	79.00	850529	202994	662344	ATAC_seq_SE_dark_16C_peak_997
1	2878624	2878796	173	2878774	58.00	386167	163707	256798	ATAC_seq_SE_dark_16C_peak_998
1	2878933	2879616	684	2879335	74.00	862236	209439	672030	ATAC_seq_SE_dark_16C_peak_999
1	2882333	2882558	226	2882468	72.00	840100	209109	652964	ATAC_seq_SE_dark_16C_peak_1000
1	2884275	2884434	160	2884397	58.00	494347	179222	350000	ATAC_seq_SE_dark_16C_peak_1001
1	2886447	2886601	155	2886535	66.00	691140	197582	522123	ATAC_seq_SE_dark_16C_peak_1002
1	2888194	2888774	581	2888440	71.00	939240	222085	739588	ATAC_seq_SE_dark_16C_peak_1003
1	2889375	2889628	254	2889456	62.00	668536	199052	502575	ATAC_seq_SE_dark_16C_peak_1004
1	2899294	2899468	175	2899355	58.00	683935	206113	515625	ATAC_seq_SE_dark_16C_peak_1005
1	2899589	2899842	254	2899672	51.00	464488	181659	324108	ATAC_seq_SE_dark_16C_peak_1006
1	2910641	2910769	129	2910688	53.00	523444	188645	375267	ATAC_seq_SE_dark_16C_peak_1007
1	2915405	2915542	138	2915485	57.00	650385	202619	486221	ATAC_seq_SE_dark_16C_peak_1008
1	2915947	2916233	287	2916026	73.00	1266282	258514	1025367	ATAC_seq_SE_dark_16C_peak_1009
1	2916766	2916929	164	2916846	56.00	617550	199126	457443	ATAC_seq_SE_dark_16C_peak_1010
1	2920947	2921167	221	2921151	46.00	331049	164191	209673	ATAC_seq_SE_dark_16C_peak_1011
1	2925743	2925928	186	2925878	61.00	765082	213352	587067	ATAC_seq_SE_dark_16C_peak_1012
1	2926269	2927030	762	2926710	71.00	1180609	251527	950734	ATAC_seq_SE_dark_16C_peak_1013
1	2927159	2927798	640	2927652	61.00	684764	202416	516374	ATAC_seq_SE_dark_16C_peak_1014
1	2928670	2929152	483	2929003	72.00	1014353	229704	806270	ATAC_seq_SE_dark_16C_peak_1015
1	2931862	2932121	260	2931982	66.00	897833	223856	704053	ATAC_seq_SE_dark_16C_peak_1016
1	2932475	2932633	159	2932555	48.00	381968	171178	253067	ATAC_seq_SE_dark_16C_peak_1017
1	2939276	2939569	294	2939428	79.00	1454712	269906	1189215	ATAC_seq_SE_dark_16C_peak_1018
1	2942137	2942707	571	2942488	95.00	1848869	283520	1530717	ATAC_seq_SE_dark_16C_peak_1019
1	2945903	2946299	397	2946064	88.00	1349535	244304	1098793	ATAC_seq_SE_dark_16C_peak_1020
1	2949163	2949735	573	2949295	78.00	1101267	231468	881552	ATAC_seq_SE_dark_16C_peak_1021
1	2950921	2951123	203	2950990	54.00	379959	165713	252086	ATAC_seq_SE_dark_16C_peak_1022
1	2951418	2951526	109	2951445	51.00	341036	161843	218484	ATAC_seq_SE_dark_16C_peak_1023
1	2952628	2952837	210	2952680	65.00	766589	208333	588435	ATAC_seq_SE_dark_16C_peak_1024
1	2955618	2955849	232	2955759	61.00	788768	216593	607560	ATAC_seq_SE_dark_16C_peak_1025
1	2956305	2956605	301	2956476	79.00	1536804	279475	1260038	ATAC_seq_SE_dark_16C_peak_1026
1	2963052	2964183	1132	2963442	69.00	1080186	242382	863611	ATAC_seq_SE_dark_16C_peak_1027
1	2964609	2965052	444	2964902	75.00	1269659	255376	1028394	ATAC_seq_SE_dark_16C_peak_1028
1	2967762	2967884	123	2967853	55.00	403572	168522	272249	ATAC_seq_SE_dark_16C_peak_1029
1	2971493	2971625	133	2971573	61.00	713519	206323	542273	ATAC_seq_SE_dark_16C_peak_1030
1	2972190	2972881	692	2972599	76.00	1067846	230401	852482	ATAC_seq_SE_dark_16C_peak_1031
1	2976685	2977426	742	2976852	90.00	1736713	280864	1433358	ATAC_seq_SE_dark_16C_peak_1032
1	2982540	2982826	287	2982692	74.00	1309979	262008	1063347	ATAC_seq_SE_dark_16C_peak_1033
1	2983136	2983300	165	2983221	49.00	396833	172712	266276	ATAC_seq_SE_dark_16C_peak_1034
1	2987521	2987928	408	2987840	94.00	1665104	267004	1372252	ATAC_seq_SE_dark_16C_peak_1035
1	2988039	2988306	268	2988238	63.00	556820	183224	404425	ATAC_seq_SE_dark_16C_peak_1036
1	2988547	2988708	162	2988638	55.00	376745	164464	249244	ATAC_seq_SE_dark_16C_peak_1037
1	2989324	2989423	100	2989358	59.00	470894	175029	329836	ATAC_seq_SE_dark_16C_peak_1038
1	2990764	2991580	817	2991481	89.00	1547747	263004	1269817	ATAC_seq_SE_dark_16C_peak_1039
1	2991740	2992097	358	2991917	73.00	882340	212888	690121	ATAC_seq_SE_dark_16C_peak_1040
1	2994202	2994403	202	2994344	75.00	1187136	245637	956598	ATAC_seq_SE_dark_16C_peak_1041
1	3001109	3001596	488	3001325	62.00	825073	220086	639404	ATAC_seq_SE_dark_16C_peak_1042
1	3007976	3009509	1534	3008595	108.00	1963179	273801	1629564	ATAC_seq_SE_dark_16C_peak_1043
1	3009714	3010210	497	3009808	73.00	657601	186963	492729	ATAC_seq_SE_dark_16C_peak_1044
1	3015085	3015320	236	3015286	67.00	610947	186557	452304	ATAC_seq_SE_dark_16C_peak_1045
1	3018078	3018497	420	3018336	89.00	1448969	252951	1184084	ATAC_seq_SE_dark_16C_peak_1046
1	3018921	3019259	339	3019069	77.00	944725	215351	744525	ATAC_seq_SE_dark_16C_peak_1047
1	3019380	3019818	439	3019661	100.00	1886163	278851	1562459	ATAC_seq_SE_dark_16C_peak_1048
1	3030487	3030715	229	3030642	76.00	1252229	251634	1013913	ATAC_seq_SE_dark_16C_peak_1049
1	3030951	3031327	377	3031044	91.00	1988307	305546	1650266	ATAC_seq_SE_dark_16C_peak_1050
1	3031523	3032043	521	3031629	90.00	1975703	306294	1640706	ATAC_seq_SE_dark_16C_peak_1051
1	3038356	3038555	200	3038531	56.00	617550	199126	457443	ATAC_seq_SE_dark_16C_peak_1052
1	3041744	3042191	448	3041994	75.00	1354242	265501	1101760	ATAC_seq_SE_dark_16C_peak_1053
1	3048419	3048521	103	3048447	58.00	683935	206113	515625	ATAC_seq_SE_dark_16C_peak_1054
1	3048719	3048886	168	3048739	51.00	464488	181659	324108	ATAC_seq_SE_dark_16C_peak_1055
1	3053124	3053278	155	3053194	52.00	493580	185152	349312	ATAC_seq_SE_dark_16C_peak_1056
1	3053579	3053678	100	3053662	52.00	493580	185152	349312	ATAC_seq_SE_dark_16C_peak_1057
1	3057058	3057283	226	3057231	61.00	788768	216593	607560	ATAC_seq_SE_dark_16C_peak_1058
1	3057480	3057685	206	3057548	61.00	775351	214756	596333	ATAC_seq_SE_dark_16C_peak_1059
1	3058050	3058861	812	3058493	61.00	788768	216593	607560	ATAC_seq_SE_dark_16C_peak_1060
1	3059006	3059232	227	3059022	52.00	493580	185152	349312	ATAC_seq_SE_dark_16C_peak_1061
1	3063983	3064316	334	3064066	78.00	1401343	265546	1142768	ATAC_seq_SE_dark_16C_peak_1062
1	3064396	3064663	268	3064479	55.00	528005	187103	379371	ATAC_seq_SE_dark_16C_peak_1063
1	3065962	3066253	292	3066067	72.00	1085592	238251	868455	ATAC_seq_SE_dark_16C_peak_1064
1	3072026	3073269	1244	3072576	115.00	2296359	291971	1917540	ATAC_seq_SE_dark_16C_peak_1065
1	3075311	3076156	846	3075608	94.00	893702	194712	700349	ATAC_seq_SE_dark_16C_peak_1066
1	3079040	3080026	987	3079829	104.00	1223249	215473	987884	ATAC_seq_SE_dark_16C_peak_1067
1	3081339	3081459	121	3081406	78.00	537890	169966	388238	ATAC_seq_SE_dark_16C_peak_1068
1	3081579	3081727	149	3081665	77.00	531558	169861	382562	ATAC_seq_SE_dark_16C_peak_1069
1	3085682	3085938	257	3085874	90.00	1126393	219966	904164	ATAC_seq_SE_dark_16C_peak_1070
1	3087716	3088133	418	3087754	74.00	787469	200911	607223	ATAC_seq_SE_dark_16C_peak_1071
1	3093217	3093990	774	3093897	87.00	1389045	249716	1133010	ATAC_seq_SE_dark_16C_peak_1072
1	3094667	3095368	702	3095041	89.00	1572681	265565	1292209	ATAC_seq_SE_dark_16C_peak_1073
1	3100175	3100550	376	3100318	80.00	1054539	223819	841459	ATAC_seq_SE_dark_16C_peak_1074
1	3101102	3101771	670	3101305	75.00	930684	216093	732768	ATAC_seq_SE_dark_16C_peak_1075
1	3104038	3104177	140	3104114	63.00	416786	164609	283206	ATAC_seq_SE_dark_16C_peak_1076
1	3104400	3104539	140	3104481	79.00	875319	205656	683810	ATAC_seq_SE_dark_16C_peak_1077
1	3106306	3106552	247	3106359	69.00	801274	207900	618841	ATAC_seq_SE_dark_16C_peak_1078
1	3116612	3116817	206	3116687	66.00	976838	234060	772495	ATAC_seq_SE_dark_16C_peak_1079
1	3118020	3118124	105	3118112	51.00	460715	181059	321526	ATAC_seq_SE_dark_16C_peak_1080
1	3119532	3119965	434	3119731	76.00	1166430	241682	939090	ATAC_seq_SE_dark_16C_peak_1081
1	3122339	3123202	864	3122875	73.00	923825	217711	726594	ATAC_seq_SE_dark_16C_peak_1082
1	3125175	3125346	172	3125189	54.00	459313	177821	320281	ATAC_seq_SE_dark_16C_peak_1083
1	3130833	3131529	697	3131152	94.00	2189691	320621	1824219	ATAC_seq_SE_dark_16C_peak_1084
1	3135969	3136182	214	3136013	63.00	605058	189573	447011	ATAC_seq_SE_dark_16C_peak_1085
1	3137446	3137971	526	3137644	85.00	1686640	284768	1390007	ATAC_seq_SE_dark_16C_peak_1086
1	3140543	3140996	454	3140757	69.00	1097284	244540	877952	ATAC_seq_SE_dark_16C_peak_1087
1	3154294	3154526	233	3154372	68.00	995202	233266	789056	ATAC_seq_SE_dark_16C_peak_1088
1	3156215	3156429	215	3156308	67.00	896168	222222	702556	ATAC_seq_SE_dark_16C_peak_1089
1	3156509	3157140	632	3157062	77.00	1157611	239190	931185	ATAC_seq_SE_dark_16C_peak_1090
1	3157295	3157541	247	3157500	68.00	811733	210366	628268	ATAC_seq_SE_dark_16C_peak_1091
1	3161513	3162057	545	3161640	74.00	1308860	261872	1063347	ATAC_seq_SE_dark_16C_peak_1092
1	3167741	3168061	321	3167898	64.00	899665	227073	704835	ATAC_seq_SE_dark_16C_peak_1093
1	3168203	3168400	198	3168252	48.00	381968	171178	253067	ATAC_seq_SE_dark_16C_peak_1094
1	3171912	3172171	260	3172102	64.00	899665	227073	704835	ATAC_seq_SE_dark_16C_peak_1095
1	3180283	3180958	676	3180578	104.00	2714522	352113	2286374	ATAC_seq_SE_dark_16C_peak_1096
1	3184133	3184458	326	3184319	87.00	1461837	257235	1195591	ATAC_seq_SE_dark_16C_peak_1097
1	3186015	3186156	142	3186067	53.00	420138	172745	286195	ATAC_seq_SE_dark_16C_peak_1098
1	3186895	3187093	199	3187027	64.00	761641	208936	583963	ATAC_seq_SE_dark_16C_peak_1099
1	3188932	3189042	111	3188994	63.00	750015	208673	574333	ATAC_seq_SE_dark_16C_peak_1100
1	3189253	3189394	142	3189336	70.00	1086257	241497	869049	ATAC_seq_SE_dark_16C_peak_1101
1	3194914	3195186	273	3194965	68.00	1056522	241047	842265	ATAC_seq_SE_dark_16C_peak_1102
1	3195312	3195749	438	3195444	90.00	2051209	314552	1704802	ATAC_seq_SE_dark_16C_peak_1103
1	3201027	3201925	899	3201298	100.00	2313228	320431	1932943	ATAC_seq_SE_dark_16C_peak_1104
1	3205319	3205950	632	3205719	79.00	1536804	279475	1260038	ATAC_seq_SE_dark_16C_peak_1105
1	3212679	3212983	305	3212822	69.00	1097284	244540	877952	ATAC_seq_SE_dark_16C_peak_1106
1	3217800	3218201	402	3217922	57.00	650385	202619	486221	ATAC_seq_SE_dark_16C_peak_1107
1	3224392	3224654	263	3224596	67.00	1016371	237553	807128	ATAC_seq_SE_dark_16C_peak_1108
1	3226976	3227358	383	3227170	75.00	1354242	265501	1101760	ATAC_seq_SE_dark_16C_peak_1109
1	3239425	3239562	138	3239485	68.00	681740	194366	514450	ATAC_seq_SE_dark_16C_peak_1110
1	3240084	3240850	767	3240408	90.00	1503491	256990	1231634	ATAC_seq_SE_dark_16C_peak_1111
1	3242013	3242341	329	3242176	83.00	1313310	247569	1066338	ATAC_seq_SE_dark_16C_peak_1112
1	3242803	3243151	349	3243080	82.00	1122720	228650	900867	ATAC_seq_SE_dark_16C_peak_1113
1	3247759	3248371	613	3248021	88.00	1592056	269208	1308051	ATAC_seq_SE_dark_16C_peak_1114
1	3249159	3249454	296	3249401	63.00	725187	205392	551961	ATAC_seq_SE_dark_16C_peak_1115
1	3249897	3250385	489	3250327	74.00	1055744	231768	842265	ATAC_seq_SE_dark_16C_peak_1116
1	3252128	3252328	201	3252263	63.00	445511	168465	307982	ATAC_seq_SE_dark_16C_peak_1117
1	3255249	3256436	1188	3255923	83.00	1465695	264068	1199078	ATAC_seq_SE_dark_16C_peak_1118
1	3261448	3261935	488	3261796	86.00	1599446	273413	1314737	ATAC_seq_SE_dark_16C_peak_1119
1	3263504	3263978	475	3263675	73.00	1067179	234548	851883	ATAC_seq_SE_dark_16C_peak_1120
1	3269084	3269802	719	3269591	70.00	681037	192360	513818	ATAC_seq_SE_dark_16C_peak_1121
1	3269958	3270127	170	3270034	70.00	685845	192935	517349	ATAC_seq_SE_dark_16C_peak_1122
1	3272487	3272817	331	3272692	95.00	1625409	261652	1337995	ATAC_seq_SE_dark_16C_peak_1123
1	3273433	3273828	396	3273474	73.00	752262	197861	576302	ATAC_seq_SE_dark_16C_peak_1124
1	3278569	3279156	588	3278890	79.00	1354401	258398	1101904	ATAC_seq_SE_dark_16C_peak_1125
1	3283657	3284386	730	3283750	70.00	1007117	231723	799784	ATAC_seq_SE_dark_16C_peak_1126
1	3287339	3287671	333	3287387	61.00	635733	195769	473837	ATAC_seq_SE_dark_16C_peak_1127
1	3289809	3290439	631	3290148	63.00	810731	216729	627363	ATAC_seq_SE_dark_16C_peak_1128
1	3296096	3296839	744	3296577	113.00	2829666	342857	2388697	ATAC_seq_SE_dark_16C_peak_1129
1	3296991	3297351	361	3297172	69.00	787184	206186	606974	ATAC_seq_SE_dark_16C_peak_1130
1	3302015	3302578	564	3302307	99.00	2063791	297619	1716228	ATAC_seq_SE_dark_16C_peak_1131
1	3306921	3307026	106	3306949	62.00	501770	176768	356658	ATAC_seq_SE_dark_16C_peak_1132
1	3308901	3309120	220	3309064	70.00	966026	226692	763696	ATAC_seq_SE_dark_16C_peak_1133
1	3309846	3310008	163	3309905	60.00	618393	194515	458201	ATAC_seq_SE_dark_16C_peak_1134
1	3322374	3322800	427	3322592	80.00	1058567	224253	844116	ATAC_seq_SE_dark_16C_peak_1135
1	3323754	3323918	165	3323833	61.00	364054	158608	238012	ATAC_seq_SE_dark_16C_peak_1136
1	3324374	3325418	1045	3324628	90.00	1231129	230088	994997	ATAC_seq_SE_dark_16C_peak_1137
1	3327734	3327836	103	3327792	58.00	444147	172062	306770	ATAC_seq_SE_dark_16C_peak_1138
1	3327930	3328033	104	3328010	61.00	533147	181872	383981	ATAC_seq_SE_dark_16C_peak_1139
1	3328134	3328440	307	3328185	71.00	845515	210896	657839	ATAC_seq_SE_dark_16C_peak_1140
1	3333216	3333903	688	3333309	78.00	1490350	275981	1219813	ATAC_seq_SE_dark_16C_peak_1141
1	3337916	3338435	520	3338233	73.00	1250520	256588	1012378	ATAC_seq_SE_dark_16C_peak_1142
1	3341466	3342335	870	3341709	82.00	1674515	289400	1380567	ATAC_seq_SE_dark_16C_peak_1143
1	3346078	3346485	408	3346172	83.00	1342238	250671	1092223	ATAC_seq_SE_dark_16C_peak_1144
1	3347724	3347896	173	3347863	63.00	642284	194470	479727	ATAC_seq_SE_dark_16C_peak_1145
1	3348425	3348859	435	3348632	83.00	1227448	238433	991666	ATAC_seq_SE_dark_16C_peak_1146
1	3349023	3349278	256	3349177	84.00	1199236	234160	967473	ATAC_seq_SE_dark_16C_peak_1147
1	3353141	3353349	209	3353166	69.00	571678	180041	417792	ATAC_seq_SE_dark_16C_peak_1148
1	3355058	3355606	549	3355455	85.00	1254137	238558	1015638	ATAC_seq_SE_dark_16C_peak_1149
1	3356235	3356813	579	3356550	99.00	1952168	286779	1619732	ATAC_seq_SE_dark_16C_peak_1150
1	3359789	3359961	173	3359888	74.00	947610	219234	747116	ATAC_seq_SE_dark_16C_peak_1151
1	3361944	3362400	457	3362324	84.00	1776918	296942	1467773	ATAC_seq_SE_dark_16C_peak_1152
1	3363173	3363512	340	3363305	76.00	1399062	268994	1140700	ATAC_seq_SE_dark_16C_peak_1153
1	3369076	3369413	338	3369287	81.00	1631297	286462	1341792	ATAC_seq_SE_dark_16C_peak_1154
1	3369913	3370020	108	3369952	58.00	683935	206113	515625	ATAC_seq_SE_dark_16C_peak_1155
1	3370117	3370265	149	3370176	50.00	436180	178165	299660	ATAC_seq_SE_dark_16C_peak_1156
1	3377378	3377737	360	3377525	61.00	788768	216593	607560	ATAC_seq_SE_dark_16C_peak_1157
1	3388377	3388650	274	3388502	70.00	1138649	248034	914156	ATAC_seq_SE_dark_16C_peak_1158
1	3392543	3393078	536	3392698	69.00	859345	214988	670269	ATAC_seq_SE_dark_16C_peak_1159
1	3395039	3395201	163	3395108	72.00	897466	215849	703722	ATAC_seq_SE_dark_16C_peak_1160
1	3395350	3395508	159	3395438	68.00	760294	204021	582748	ATAC_seq_SE_dark_16C_peak_1161
1	3396229	3396683	455	3396304	86.00	1452307	257778	1187074	ATAC_seq_SE_dark_16C_peak_1162
1	3396834	3397191	358	3396912	69.00	807890	208706	624803	ATAC_seq_SE_dark_16C_peak_1163
1	3398612	3398758	147	3398664	46.00	286599	156250	172386	ATAC_seq_SE_dark_16C_peak_1164
1	3398897	3399183	287	3398930	56.00	566051	191597	412720	ATAC_seq_SE_dark_16C_peak_1165
1	3406770	3407230	461	3406864	65.00	937934	230567	738403	ATAC_seq_SE_dark_16C_peak_1166
1	3413232	3413613	382	3413391	71.00	1180609	251527	950734	ATAC_seq_SE_dark_16C_peak_1167
1	3415940	3416042	103	3416008	51.00	315569	157671	196914	ATAC_seq_SE_dark_16C_peak_1168
1	3416258	3416668	411	3416463	74.00	880827	211566	688757	ATAC_seq_SE_dark_16C_peak_1169
1	3419609	3419814	206	3419791	75.00	598649	178697	441248	ATAC_seq_SE_dark_16C_peak_1170
1	3420048	3420218	171	3420128	84.00	850011	198413	661884	ATAC_seq_SE_dark_16C_peak_1171
1	3420892	3421066	175	3420907	71.00	474917	166937	333435	ATAC_seq_SE_dark_16C_peak_1172
1	3421231	3421513	283	3421431	90.00	1088815	216358	871353	ATAC_seq_SE_dark_16C_peak_1173
1	3422637	3422935	299	3422834	85.00	966921	209297	764509	ATAC_seq_SE_dark_16C_peak_1174
1	3423767	3423969	203	3423834	81.00	814561	197353	630804	ATAC_seq_SE_dark_16C_peak_1175
1	3430524	3430743	220	3430686	73.00	1132310	242305	909465	ATAC_seq_SE_dark_16C_peak_1176
1	3430885	3431280	396	3430963	82.00	1543434	274471	1265953	ATAC_seq_SE_dark_16C_peak_1177
1	3431362	3431540	179	3431507	53.00	475011	181208	333525	ATAC_seq_SE_dark_16C_peak_1178
1	3431656	3431811	156	3431717	70.00	1075073	240108	859023	ATAC_seq_SE_dark_16C_peak_1179
1	3439476	3439741	266	3439648	71.00	793449	204720	611778	ATAC_seq_SE_dark_16C_peak_1180
1	3440788	3440945	158	3440874	68.00	611849	185784	453113	ATAC_seq_SE_dark_16C_peak_1181
1	3441612	3441876	265	3441787	69.00	548477	177215	397727	ATAC_seq_SE_dark_16C_peak_1182
1	3442139	3442351	213	3442319	67.00	436558	164649	299998	ATAC_seq_SE_dark_16C_peak_1183
1	3442496	3442617	122	3442593	62.00	305121	149715	188592	ATAC_seq_SE_dark_16C_peak_1184
1	3446411	3446603	193	3446571	74.00	542375	172970	392266	ATAC_seq_SE_dark_16C_peak_1185
1	3446833	3447020	188	3447000	76.00	590242	177052	433690	ATAC_seq_SE_dark_16C_peak_1186
1	3447524	3447849	326	3447794	70.00	421796	161034	287675	ATAC_seq_SE_dark_16C_peak_1187
1	3451531	3451700	170	3451623	81.00	930409	209504	732523	ATAC_seq_SE_dark_16C_peak_1188
1	3452091	3452612	522	3452143	87.00	1250472	235609	1012334	ATAC_seq_SE_dark_16C_peak_1189
1	3452751	3453252	502	3452876	65.00	613134	188679	454264	ATAC_seq_SE_dark_16C_peak_1190
1	3461294	3461685	392	3461616	71.00	1180609	251527	950734	ATAC_seq_SE_dark_16C_peak_1191
1	3469349	3469832	484	3469646	78.00	1481008	274878	1212809	ATAC_seq_SE_dark_16C_peak_1192
1	3472652	3472956	305	3472795	56.00	617550	199126	457443	ATAC_seq_SE_dark_16C_peak_1193
1	3478625	3478792	168	3478736	70.00	628361	186059	467196	ATAC_seq_SE_dark_16C_peak_1194
1	3479187	3479917	731	3479500	82.00	888814	204182	695947	ATAC_seq_SE_dark_16C_peak_1195
1	3480942	3481161	220	3481021	93.00	1232053	226834	995826	ATAC_seq_SE_dark_16C_peak_1196
1	3482289	3482448	160	3482399	67.00	374174	156610	246968	ATAC_seq_SE_dark_16C_peak_1197
1	3482760	3482880	121	3482798	80.00	672373	183175	506026	ATAC_seq_SE_dark_16C_peak_1198
1	3484121	3484593	473	3484336	100.00	1532351	246341	1257429	ATAC_seq_SE_dark_16C_peak_1199
1	3493813	3494293	481	3494019	58.00	683935	206113	515625	ATAC_seq_SE_dark_16C_peak_1200
1	3501570	3502027	458	3501697	57.00	650385	202619	486221	ATAC_seq_SE_dark_16C_peak_1201
1	3503351	3503805	455	3503477	75.00	1354242	265501	1101760	ATAC_seq_SE_dark_16C_peak_1202
1	3508805	3509507	703	3509416	86.00	1876514	303929	1553834	ATAC_seq_SE_dark_16C_peak_1203
1	3509605	3509763	159	3509743	51.00	464488	181659	324108	ATAC_seq_SE_dark_16C_peak_1204
1	3514642	3515228	587	3514781	62.00	825073	220086	639404	ATAC_seq_SE_dark_16C_peak_1205
1	3518444	3518653	210	3518606	67.00	669492	193843	503434	ATAC_seq_SE_dark_16C_peak_1206
1	3519031	3519153	123	3519110	67.00	569819	181430	416114	ATAC_seq_SE_dark_16C_peak_1207
1	3520731	3520842	112	3520795	58.00	342316	157291	219614	ATAC_seq_SE_dark_16C_peak_1208
1	3523563	3523985	423	3523837	101.00	1505329	242742	1233289	ATAC_seq_SE_dark_16C_peak_1209
1	3527435	3527870	436	3527678	77.00	819958	201602	635656	ATAC_seq_SE_dark_16C_peak_1210
1	3528051	3528168	118	3528108	66.00	501635	173620	356543	ATAC_seq_SE_dark_16C_peak_1211
1	3532248	3532445	198	3532365	62.00	559370	184480	406724	ATAC_seq_SE_dark_16C_peak_1212
1	3534829	3535593	765	3535051	74.00	1123350	239693	901429	ATAC_seq_SE_dark_16C_peak_1213
1	3538332	3538644	313	3538358	56.00	617550	199126	457443	ATAC_seq_SE_dark_16C_peak_1214
1	3545502	3546033	532	3545747	79.00	1536804	279475	1260038	ATAC_seq_SE_dark_16C_peak_1215
1	3546245	3546398	154	3546262	49.00	387567	171174	258044	ATAC_seq_SE_dark_16C_peak_1216
1	3546599	3546755	157	3546694	57.00	606829	196344	448597	ATAC_seq_SE_dark_16C_peak_1217
1	3547985	3548098	114	3548056	63.00	795966	214765	614057	ATAC_seq_SE_dark_16C_peak_1218
1	3548363	3548513	151	3548417	68.00	984022	231855	778962	ATAC_seq_SE_dark_16C_peak_1219
1	3550655	3550825	171	3550683	54.00	474304	180092	332889	ATAC_seq_SE_dark_16C_peak_1220
1	3553635	3554079	445	3554010	78.00	1487509	275645	1218605	ATAC_seq_SE_dark_16C_peak_1221
1	3558001	3558342	342	3558207	62.00	804597	217316	621842	ATAC_seq_SE_dark_16C_peak_1222
1	3565120	3565334	215	3565165	66.00	843494	216899	656018	ATAC_seq_SE_dark_16C_peak_1223
1	3567698	3568531	834	3568025	71.00	793449	204720	611778	ATAC_seq_SE_dark_16C_peak_1224
1	3570726	3571490	765	3571041	74.00	780405	200107	600878	ATAC_seq_SE_dark_16C_peak_1225
1	3571653	3571797	145	3571680	62.00	418325	165485	284578	ATAC_seq_SE_dark_16C_peak_1226
1	3575042	3575338	297	3575299	70.00	799251	206515	617014	ATAC_seq_SE_dark_16C_peak_1227
1	3576534	3576653	120	3576586	56.00	515231	184168	368702	ATAC_seq_SE_dark_16C_peak_1228
1	3590167	3590307	141	3590245	57.00	650385	202619	486221	ATAC_seq_SE_dark_16C_peak_1229
1	3590419	3590802	384	3590653	87.00	1927050	307422	1597222	ATAC_seq_SE_dark_16C_peak_1230
1	3590929	3591241	313	3590950	48.00	381968	171178	253067	ATAC_seq_SE_dark_16C_peak_1231
1	3605449	3605609	161	3605528	45.00	306856	160698	189254	ATAC_seq_SE_dark_16C_peak_1232
1	3610298	3610744	447	3610646	81.00	1361830	255930	1108594	ATAC_seq_SE_dark_16C_peak_1233
1	3610925	3611806	882	3611070	73.00	1001395	226785	794639	ATAC_seq_SE_dark_16C_peak_1234
1	3615995	3616398	404	3616174	74.00	1309979	262008	1063347	ATAC_seq_SE_dark_16C_peak_1235
1	3627489	3627789	301	3627620	68.00	1027525	237358	817171	ATAC_seq_SE_dark_16C_peak_1236
1	3637415	3637954	540	3637549	69.00	824903	210780	639404	ATAC_seq_SE_dark_16C_peak_1237
1	3638079	3638253	175	3638104	59.00	507239	180126	361551	ATAC_seq_SE_dark_16C_peak_1238
1	3638439	3638752	314	3638598	81.00	1289458	247959	1046155	ATAC_seq_SE_dark_16C_peak_1239
1	3638845	3639980	1136	3639824	85.00	1431164	257100	1169471	ATAC_seq_SE_dark_16C_peak_1240
1	3647441	3648443	1003	3647716	88.00	1978072	310916	1641036	ATAC_seq_SE_dark_16C_peak_1241
1	3658519	3659305	787	3659079	93.00	1982929	300896	1645425	ATAC_seq_SE_dark_16C_peak_1242
1	3663817	3664475	659	3664305	100.00	2555004	345299	2144763	ATAC_seq_SE_dark_16C_peak_1243
1	3669968	3670067	100	3669994	57.00	540459	186795	390540	ATAC_seq_SE_dark_16C_peak_1244
1	3671100	3671930	831	3671305	91.00	1701909	275532	1403710	ATAC_seq_SE_dark_16C_peak_1245
1	3672060	3672207	148	3672149	58.00	404009	166291	272633	ATAC_seq_SE_dark_16C_peak_1246
1	3676037	3676873	837	3676259	87.00	1387666	249575	1131767	ATAC_seq_SE_dark_16C_peak_1247
1	3678740	3678990	251	3678824	65.00	673272	196370	506836	ATAC_seq_SE_dark_16C_peak_1248
1	3681398	3681985	588	3681697	82.00	1633878	284734	1344088	ATAC_seq_SE_dark_16C_peak_1249
1	3684497	3684654	158	3684505	46.00	331049	164191	209673	ATAC_seq_SE_dark_16C_peak_1250
1	3700233	3700664	432	3700305	72.00	1125604	243090	903463	ATAC_seq_SE_dark_16C_peak_1251
1	3702066	3702623	558	3702260	83.00	1636180	283019	1346178	ATAC_seq_SE_dark_16C_peak_1252
1	3709550	3709655	106	3709565	47.00	356090	167685	230952	ATAC_seq_SE_dark_16C_peak_1253
1	3714552	3714712	161	3714646	66.00	540975	178619	391007	ATAC_seq_SE_dark_16C_peak_1254
1	3715895	3716273	379	3716017	80.00	920387	209465	723498	ATAC_seq_SE_dark_16C_peak_1255
1	3716356	3716478	123	3716415	70.00	582183	180524	427225	ATAC_seq_SE_dark_16C_peak_1256
1	3716773	3716909	137	3716804	70.00	535972	174963	386510	ATAC_seq_SE_dark_16C_peak_1257
1	3719422	3719674	253	3719497	78.00	784567	196811	604628	ATAC_seq_SE_dark_16C_peak_1258
1	3721519	3721688	170	3721577	79.00	1199267	240964	967501	ATAC_seq_SE_dark_16C_peak_1259
1	3722527	3722642	116	3722587	50.00	353543	164675	229518	ATAC_seq_SE_dark_16C_peak_1260
1	3732441	3733175	735	3732955	70.00	1138649	248034	914156	ATAC_seq_SE_dark_16C_peak_1261
1	3739605	3739780	176	3739725	62.00	825073	220086	639404	ATAC_seq_SE_dark_16C_peak_1262
1	3744334	3744666	333	3744430	64.00	665494	196434	499849	ATAC_seq_SE_dark_16C_peak_1263
1	3745442	3745611	170	3745514	70.00	865054	214437	674574	ATAC_seq_SE_dark_16C_peak_1264
1	3748494	3748640	147	3748577	71.00	787569	204024	607315	ATAC_seq_SE_dark_16C_peak_1265
1	3748838	3749013	176	3748981	70.00	747260	200282	571850	ATAC_seq_SE_dark_16C_peak_1266
1	3749337	3749462	126	3749387	56.00	383475	164740	254410	ATAC_seq_SE_dark_16C_peak_1267
1	3752896	3753044	149	3752983	63.00	438594	167539	301810	ATAC_seq_SE_dark_16C_peak_1268
1	3753396	3753495	100	3753458	61.00	394430	162858	264139	ATAC_seq_SE_dark_16C_peak_1269
1	3755524	3755873	350	3755603	61.00	488777	175837	345805	ATAC_seq_SE_dark_16C_peak_1270
1	3756897	3757430	534	3757092	109.00	2372012	308555	1984451	ATAC_seq_SE_dark_16C_peak_1271
1	3761214	3761347	134	3761297	61.00	668861	200258	502871	ATAC_seq_SE_dark_16C_peak_1272
1	3764509	3764933	425	3764806	64.00	899665	227073	704835	ATAC_seq_SE_dark_16C_peak_1273
1	3768254	3768448	195	3768341	68.00	1037867	238672	826515	ATAC_seq_SE_dark_16C_peak_1274
1	3770519	3770626	108	3770599	63.00	668332	197897	502398	ATAC_seq_SE_dark_16C_peak_1275
1	3773528	3773808	281	3773666	83.00	1141430	229383	916639	ATAC_seq_SE_dark_16C_peak_1276
1	3774450	3774698	249	3774594	72.00	658427	187902	493476	ATAC_seq_SE_dark_16C_peak_1277
1	3776521	3776734	214	3776720	63.00	382175	159920	253255	ATAC_seq_SE_dark_16C_peak_1278
1	3778316	3778962	647	3778917	76.00	974176	219812	771037	ATAC_seq_SE_dark_16C_peak_1279
1	3780263	3780396	134	3780346	60.00	602770	192368	444950	ATAC_seq_SE_dark_16C_peak_1280
1	3787154	3787440	287	3787182	58.00	683935	206113	515625	ATAC_seq_SE_dark_16C_peak_1281
1	3790502	3791116	615	3790919	90.00	2081549	317902	1730160	ATAC_seq_SE_dark_16C_peak_1282
1	3793888	3794411	524	3794252	65.00	937934	230567	738403	ATAC_seq_SE_dark_16C_peak_1283
1	3800163	3800415	253	3800249	50.00	436180	178165	299660	ATAC_seq_SE_dark_16C_peak_1284
1	3800534	3800977	444	3800785	53.00	523444	188645	375267	ATAC_seq_SE_dark_16C_peak_1285
1	3804041	3804312	272	3804232	68.00	754434	203300	577470	ATAC_seq_SE_dark_16C_peak_1286
1	3805305	3805428	124	3805420	56.00	313944	154221	195486	ATAC_seq_SE_dark_16C_peak_1287
1	3806046	3806222	177	3806173	60.00	421382	167307	287299	ATAC_seq_SE_dark_16C_peak_1288
1	3806321	3806530	210	3806490	64.00	536249	179657	386769	ATAC_seq_SE_dark_16C_peak_1289
1	3806698	3807031	334	3806833	63.00	511469	177236	365335	ATAC_seq_SE_dark_16C_peak_1290
1	3808994	3809274	281	3809151	68.00	674196	193440	507664	ATAC_seq_SE_dark_16C_peak_1291
1	3809495	3809783	289	3809666	67.00	684737	195740	516354	ATAC_seq_SE_dark_16C_peak_1292
1	3809941	3810467	527	3810179	81.00	1176021	235632	947712	ATAC_seq_SE_dark_16C_peak_1293
1	3813735	3813849	115	3813816	59.00	684758	204918	516372	ATAC_seq_SE_dark_16C_peak_1294
1	3817559	3817697	139	3817622	51.00	464488	181659	324108	ATAC_seq_SE_dark_16C_peak_1295
1	3820768	3820968	201	3820838	67.00	1016371	237553	807128	ATAC_seq_SE_dark_16C_peak_1296
1	3821369	3821509	141	3821393	46.00	331049	164191	209673	ATAC_seq_SE_dark_16C_peak_1297
1	3822948	3823122	175	3823080	54.00	554068	192139	401957	ATAC_seq_SE_dark_16C_peak_1298
1	3824421	3824916	496	3824753	67.00	1016371	237553	807128	ATAC_seq_SE_dark_16C_peak_1299
1	3825238	3825417	180	3825330	59.00	718189	209606	545662	ATAC_seq_SE_dark_16C_peak_1300
1	3831042	3831654	613	3831283	75.00	1354242	265501	1101760	ATAC_seq_SE_dark_16C_peak_1301
1	3831763	3831924	162	3831852	63.00	862042	223580	671852	ATAC_seq_SE_dark_16C_peak_1302
1	3832361	3832635	275	3832512	66.00	962780	232236	760779	ATAC_seq_SE_dark_16C_peak_1303
1	3837445	3838030	586	3837641	85.00	1688345	284957	1391539	ATAC_seq_SE_dark_16C_peak_1304
1	3838332	3838514	183	3838372	48.00	351048	165933	227316	ATAC_seq_SE_dark_16C_peak_1305
1	3840678	3841379	702	3841224	76.00	1353147	263518	1101760	ATAC_seq_SE_dark_16C_peak_1306
1	3847151	3847272	122	3847190	69.00	806359	208520	623417	ATAC_seq_SE_dark_16C_peak_1307
1	3848984	3849726	743	3849269	98.00	1981343	291348	1643986	ATAC_seq_SE_dark_16C_peak_1308
1	3850491	3851293	803	3851103	69.00	789685	206490	608386	ATAC_seq_SE_dark_16C_peak_1309
1	3859081	3859317	237	3859240	79.00	1536804	279475	1260038	ATAC_seq_SE_dark_16C_peak_1310
1	3862262	3862628	367	3862356	84.00	1642830	281830	1352180	ATAC_seq_SE_dark_16C_peak_1311
1	3863564	3863688	125	3863617	47.00	315309	160589	196684	ATAC_seq_SE_dark_16C_peak_1312
1	3864195	3864307	113	3864248	60.00	720771	208618	547988	ATAC_seq_SE_dark_16C_peak_1313
1	3866831	3867384	554	3867076	80.00	1583788	282968	1300679	ATAC_seq_SE_dark_16C_peak_1314
1	3874292	3874486	195	3874424	64.00	899665	227073	704835	ATAC_seq_SE_dark_16C_peak_1315
1	3878025	3878506	482	3878438	72.00	684136	190900	515808	ATAC_seq_SE_dark_16C_peak_1316
1	3878675	3878913	239	3878747	79.00	897709	208062	703949	ATAC_seq_SE_dark_16C_peak_1317
1	3879006	3879170	165	3879088	70.00	595302	182098	438244	ATAC_seq_SE_dark_16C_peak_1318
1	3880250	3880489	240	3880328	71.00	657677	188679	492799	ATAC_seq_SE_dark_16C_peak_1319
1	3880567	3881707	1141	3880702	94.00	1477758	248887	1209894	ATAC_seq_SE_dark_16C_peak_1320
1	3886275	3886454	180	3886435	54.00	554068	192139	401957	ATAC_seq_SE_dark_16C_peak_1321
1	3887861	3888007	147	3887928	61.00	788768	216593	607560	ATAC_seq_SE_dark_16C_peak_1322
1	3891717	3892039	323	3891843	76.00	1399062	268994	1140700	ATAC_seq_SE_dark_16C_peak_1323
1	3896840	3897126	287	3896947	76.00	1399062	268994	1140700	ATAC_seq_SE_dark_16C_peak_1324
1	3901548	3901734	187	3901583	50.00	436180	178165	299660	ATAC_seq_SE_dark_16C_peak_1325
1	3903661	3904059	399	3903754	59.00	718189	209606	545662	ATAC_seq_SE_dark_16C_peak_1326
1	3904316	3904424	109	3904351	52.00	493580	185152	349312	ATAC_seq_SE_dark_16C_peak_1327
1	3905084	3905193	110	3905121	56.00	617550	199126	457443	ATAC_seq_SE_dark_16C_peak_1328
1	3905417	3905633	217	3905512	57.00	650385	202619	486221	ATAC_seq_SE_dark_16C_peak_1329
1	3909682	3909954	273	3909855	55.00	585441	195632	429362	ATAC_seq_SE_dark_16C_peak_1330
1	3914334	3914978	645	3914655	78.00	1333922	257749	1084798	ATAC_seq_SE_dark_16C_peak_1331
1	3918172	3918664	493	3918329	89.00	1786970	288000	1476788	ATAC_seq_SE_dark_16C_peak_1332
1	3920255	3920650	396	3920553	63.00	702055	202340	531964	ATAC_seq_SE_dark_16C_peak_1333
1	3924415	3925190	776	3924919	74.00	977512	222684	773094	ATAC_seq_SE_dark_16C_peak_1334
1	3927647	3927765	119	3927715	73.00	858871	210168	669840	ATAC_seq_SE_dark_16C_peak_1335
1	3928716	3929019	304	3928941	83.00	1156479	230960	930167	ATAC_seq_SE_dark_16C_peak_1336
1	3929562	3930018	457	3929683	71.00	745129	199005	569929	ATAC_seq_SE_dark_16C_peak_1337
1	3930103	3930218	116	3930122	64.00	559934	182738	407237	ATAC_seq_SE_dark_16C_peak_1338
1	3931754	3931935	182	3931891	77.00	822334	201863	637789	ATAC_seq_SE_dark_16C_peak_1339
1	3933729	3933903	175	3933751	71.00	543040	175097	392855	ATAC_seq_SE_dark_16C_peak_1340
1	3935451	3935612	162	3935485	72.00	734461	196766	560327	ATAC_seq_SE_dark_16C_peak_1341
1	3936651	3936948	298	3936853	72.00	755177	199181	578135	ATAC_seq_SE_dark_16C_peak_1342
1	3937204	3937920	717	3937548	90.00	1437102	250344	1174793	ATAC_seq_SE_dark_16C_peak_1343
1	3938236	3938338	103	3938291	59.00	363383	159744	237419	ATAC_seq_SE_dark_16C_peak_1344
1	3943293	3943710	418	3943365	94.00	1219909	224639	986021	ATAC_seq_SE_dark_16C_peak_1345
1	3944242	3944357	116	3944291	89.00	957956	204732	756429	ATAC_seq_SE_dark_16C_peak_1346
1	3945121	3945366	246	3945192	90.00	984550	206396	779441	ATAC_seq_SE_dark_16C_peak_1347
1	3947011	3947288	278	3947081	84.00	682354	181430	514999	ATAC_seq_SE_dark_16C_peak_1348
1	3947385	3947517	133	3947424	77.00	496990	165993	352374	ATAC_seq_SE_dark_16C_peak_1349
1	3947678	3948092	415	3947765	119.00	1978238	260870	1641187	ATAC_seq_SE_dark_16C_peak_1350
1	3948206	3948331	126	3948265	85.00	786357	191196	606229	ATAC_seq_SE_dark_16C_peak_1351
1	3948433	3948727	295	3948519	114.00	1953676	264977	1621045	ATAC_seq_SE_dark_16C_peak_1352
1	3950920	3951422	503	3951143	70.00	801254	206756	618828	ATAC_seq_SE_dark_16C_peak_1353
1	3960294	3960642	349	3960361	65.00	698798	199637	529033	ATAC_seq_SE_dark_16C_peak_1354
1	3961731	3961923	193	3961763	54.00	371601	164425	244700	ATAC_seq_SE_dark_16C_peak_1355
1	3962102	3962346	245	3962281	63.00	604205	189461	446242	ATAC_seq_SE_dark_16C_peak_1356
1	3962486	3963056	571	3962757	74.00	913675	215332	717454	ATAC_seq_SE_dark_16C_peak_1357
1	3967200	3967594	395	3967496	81.00	1415474	261897	1155386	ATAC_seq_SE_dark_16C_peak_1358
1	3971802	3971947	146	3971882	66.00	937630	228982	738403	ATAC_seq_SE_dark_16C_peak_1359
1	3973247	3973486	240	3973332	54.00	554068	192139	401957	ATAC_seq_SE_dark_16C_peak_1360
1	3973739	3973880	142	3973802	52.00	493580	185152	349312	ATAC_seq_SE_dark_16C_peak_1361
1	3980901	3981401	501	3981257	70.00	1138649	248034	914156	ATAC_seq_SE_dark_16C_peak_1362
1	3987174	3987647	474	3987361	76.00	1399062	268994	1140700	ATAC_seq_SE_dark_16C_peak_1363
1	3993512	3993667	156	3993632	63.00	561212	183802	408382	ATAC_seq_SE_dark_16C_peak_1364
1	3993853	3994101	249	3994021	76.00	954821	217637	753612	ATAC_seq_SE_dark_16C_peak_1365
1	3994992	3995528	537	3995442	92.00	1526225	256340	1251961	ATAC_seq_SE_dark_16C_peak_1366
1	3997952	3998328	377	3998104	86.00	1189243	230647	958517	ATAC_seq_SE_dark_16C_peak_1367
1	4000586	4000724	139	4000627	62.00	592089	188849	435348	ATAC_seq_SE_dark_16C_peak_1368
1	4001144	4001435	292	4001209	63.00	669263	198020	503235	ATAC_seq_SE_dark_16C_peak_1369
1	4003436	4003921	486	4003728	79.00	1393836	262898	1137325	ATAC_seq_SE_dark_16C_peak_1370
1	4006837	4007085	249	4007026	53.00	447999	177049	310206	ATAC_seq_SE_dark_16C_peak_1371
1	4007188	4007699	512	4007579	71.00	1024831	232408	814752	ATAC_seq_SE_dark_16C_peak_1372
1	4010353	4011053	701	4010627	88.00	1524210	262150	1250133	ATAC_seq_SE_dark_16C_peak_1373
1	4014593	4014756	164	4014610	61.00	437380	168799	300732	ATAC_seq_SE_dark_16C_peak_1374
1	4016524	4016830	307	4016731	80.00	948759	212487	748153	ATAC_seq_SE_dark_16C_peak_1375
1	4020771	4021420	650	4021334	104.00	2414767	322185	2021205	ATAC_seq_SE_dark_16C_peak_1376
1	4027510	4027902	393	4027843	53.00	485790	182865	343138	ATAC_seq_SE_dark_16C_peak_1377
1	4028501	4028793	293	4028754	63.00	779845	212625	600372	ATAC_seq_SE_dark_16C_peak_1378
1	4031093	4031434	342	4031292	66.00	849565	217674	661481	ATAC_seq_SE_dark_16C_peak_1379
1	4034083	4034344	262	4034164	79.00	1497831	274914	1226527	ATAC_seq_SE_dark_16C_peak_1380
1	4038619	4039651	1033	4039018	65.00	937934	230567	738403	ATAC_seq_SE_dark_16C_peak_1381
1	4043804	4044530	727	4044383	81.00	1631297	286462	1341792	ATAC_seq_SE_dark_16C_peak_1382
1	4053777	4054319	543	4053851	83.00	1453623	262746	1188246	ATAC_seq_SE_dark_16C_peak_1383
1	4057801	4058189	389	4058091	77.00	998689	221339	792208	ATAC_seq_SE_dark_16C_peak_1384
1	4058966	4059431	466	4059127	58.00	472183	176067	330991	ATAC_seq_SE_dark_16C_peak_1385
1	4062306	4062445	140	4062369	70.00	830284	210246	644109	ATAC_seq_SE_dark_16C_peak_1386
1	4064495	4064762	268	4064573	66.00	934605	228591	736286	ATAC_seq_SE_dark_16C_peak_1387
1	4066956	4067136	181	4067035	64.00	899665	227073	704835	ATAC_seq_SE_dark_16C_peak_1388
1	4075997	4076428	432	4076276	73.00	1228116	253859	992269	ATAC_seq_SE_dark_16C_peak_1389
1	4076849	4077059	211	4077014	64.00	726841	204403	553453	ATAC_seq_SE_dark_16C_peak_1390
1	4077435	4077536	102	4077524	52.00	340087	160947	217652	ATAC_seq_SE_dark_16C_peak_1391
1	4080391	4080869	479	4080821	60.00	497972	177946	353263	ATAC_seq_SE_dark_16C_peak_1392
1	4081218	4081440	223	4081389	64.00	629741	191797	468440	ATAC_seq_SE_dark_16C_peak_1393
1	4081832	4082132	301	4082060	79.00	1152446	235780	926561	ATAC_seq_SE_dark_16C_peak_1394
1	4082567	4082726	160	4082642	74.00	979803	222949	775165	ATAC_seq_SE_dark_16C_peak_1395
1	4085639	4085864	226	4085689	82.00	1127494	229155	905163	ATAC_seq_SE_dark_16C_peak_1396
1	4086496	4086748	253	4086516	55.00	338929	158685	216628	ATAC_seq_SE_dark_16C_peak_1397
1	4087934	4088044	111	4087985	57.00	443013	172722	305755	ATAC_seq_SE_dark_16C_peak_1398
1	4088715	4088913	199	4088790	64.00	675626	197749	508948	ATAC_seq_SE_dark_16C_peak_1399
1	4090745	4090930	186	4090882	53.00	449507	177282	311552	ATAC_seq_SE_dark_16C_peak_1400
1	4092522	4092794	273	4092546	50.00	375366	168261	248025	ATAC_seq_SE_dark_16C_peak_1401
1	4097095	4097390	296	4097221	69.00	928067	223428	730413	ATAC_seq_SE_dark_16C_peak_1402
1	4100268	4100498	231	4100427	78.00	899826	209327	704974	ATAC_seq_SE_dark_16C_peak_1403
1	4101348	4101611	264	4101550	72.00	676464	190005	509708	ATAC_seq_SE_dark_16C_peak_1404
1	4102492	4102762	271	4102730	77.00	757105	194708	579868	ATAC_seq_SE_dark_16C_peak_1405
1	4103270	4103389	120	4103297	80.00	731381	189429	557551	ATAC_seq_SE_dark_16C_peak_1406
1	4106863	4106965	103	4106909	74.00	555327	174459	403089	ATAC_seq_SE_dark_16C_peak_1407
1	4107061	4107339	279	4107275	81.00	791697	194960	610197	ATAC_seq_SE_dark_16C_peak_1408
1	4107530	4107694	165	4107557	68.00	462960	167354	323520	ATAC_seq_SE_dark_16C_peak_1409
1	4107777	4108233	457	4107930	93.00	1346178	237614	1095793	ATAC_seq_SE_dark_16C_peak_1410
1	4108462	4108649	188	4108485	61.00	363765	158568	237759	ATAC_seq_SE_dark_16C_peak_1411
1	4108852	4109875	1024	4109296	89.00	1166734	224944	939373	ATAC_seq_SE_dark_16C_peak_1412
1	4113233	4113360	128	4113276	66.00	518457	175761	371588	ATAC_seq_SE_dark_16C_peak_1413
1	4113570	4113699	130	4113629	66.00	527223	176874	378666	ATAC_seq_SE_dark_16C_peak_1414
1	4114268	4114946	679	4114510	91.00	1606296	265819	1320888	ATAC_seq_SE_dark_16C_peak_1415
1	4117806	4118151	346	4117887	87.00	1256738	236242	1017953	ATAC_seq_SE_dark_16C_peak_1416
1	4125668	4126366	699	4126047	77.00	1399928	267215	1141478	ATAC_seq_SE_dark_16C_peak_1417
1	4130248	4130374	127	4130299	59.00	664048	202020	498545	ATAC_seq_SE_dark_16C_peak_1418
1	4132344	4132489	146	4132407	73.00	1266282	258514	1025367	ATAC_seq_SE_dark_16C_peak_1419
1	4137359	4137527	169	4137429	69.00	1097284	244540	877952	ATAC_seq_SE_dark_16C_peak_1420
1	4140049	4140253	205	4140117	76.00	1352388	263428	1101329	ATAC_seq_SE_dark_16C_peak_1421
1	4143709	4145027	1319	4144118	82.00	1463330	265515	1196951	ATAC_seq_SE_dark_16C_peak_1422
1	4151256	4151370	115	4151292	67.00	727970	201124	554473	ATAC_seq_SE_dark_16C_peak_1423
1	4151479	4151638	160	4151515	63.00	593625	188069	436723	ATAC_seq_SE_dark_16C_peak_1424
1	4151771	4151898	128	4151812	72.00	885080	214391	692590	ATAC_seq_SE_dark_16C_peak_1425
1	4152062	4152548	487	4152390	69.00	733904	199715	559825	ATAC_seq_SE_dark_16C_peak_1426
1	4154845	4155115	271	4154967	73.00	799907	203353	617606	ATAC_seq_SE_dark_16C_peak_1427
1	4156995	4157483	489	4157422	61.00	587199	189197	430949	ATAC_seq_SE_dark_16C_peak_1428
1	4157656	4157877	222	4157751	60.00	593124	191043	436277	ATAC_seq_SE_dark_16C_peak_1429
1	4167046	4167277	232	4167128	78.00	1490350	275981	1219813	ATAC_seq_SE_dark_16C_peak_1430
1	4168113	4168280	168	4168217	47.00	356090	167685	230952	ATAC_seq_SE_dark_16C_peak_1431
1	4171615	4172092	478	4171943	69.00	1097284	244540	877952	ATAC_seq_SE_dark_16C_peak_1432
1	4182318	4183054	737	4182720	84.00	1776918	296942	1467773	ATAC_seq_SE_dark_16C_peak_1433
1	4186150	4186303	154	4186184	54.00	302821	153674	186586	ATAC_seq_SE_dark_16C_peak_1434
1	4188011	4188200	190	4188113	72.00	702764	193071	532599	ATAC_seq_SE_dark_16C_peak_1435
1	4188316	4188664	349	4188531	80.00	944586	212042	744396	ATAC_seq_SE_dark_16C_peak_1436
1	4191581	4191773	193	4191620	81.00	839845	200000	652731	ATAC_seq_SE_dark_16C_peak_1437
1	4192288	4192506	219	4192351	86.00	953394	206995	752321	ATAC_seq_SE_dark_16C_peak_1438
1	4196105	4196311	207	4196138	65.00	472724	170631	331472	ATAC_seq_SE_dark_16C_peak_1439
1	4196428	4196660	233	4196518	79.00	909346	209315	713559	ATAC_seq_SE_dark_16C_peak_1440
1	4196751	4196954	204	4196818	81.00	1033289	220371	822381	ATAC_seq_SE_dark_16C_peak_1441
1	4200570	4200671	102	4200658	52.00	370336	165780	243571	ATAC_seq_SE_dark_16C_peak_1442
1	4200800	4201065	266	4200880	81.00	1369061	256731	1115088	ATAC_seq_SE_dark_16C_peak_1443
1	4206252	4206809	558	4206496	61.00	788768	216593	607560	ATAC_seq_SE_dark_16C_peak_1444
1	4208973	4209088	116	4209009	66.00	863511	219456	673174	ATAC_seq_SE_dark_16C_peak_1445
1	4210419	4210565	147	4210499	49.00	342597	163666	219864	ATAC_seq_SE_dark_16C_peak_1446
1	4210806	4210923	118	4210850	63.00	764539	210596	586583	ATAC_seq_SE_dark_16C_peak_1447
1	4211685	4212039	355	4211966	68.00	1056522	241047	842265	ATAC_seq_SE_dark_16C_peak_1448
1	4217127	4217334	208	4217225	85.00	1537712	268498	1260852	ATAC_seq_SE_dark_16C_peak_1449
1	4219939	4220279	341	4220124	78.00	1075906	228654	859777	ATAC_seq_SE_dark_16C_peak_1450
1	4222928	4223074	147	4222994	69.00	566747	179441	413346	ATAC_seq_SE_dark_16C_peak_1451
1	4225172	4225429	258	4225348	76.00	701827	189469	531760	ATAC_seq_SE_dark_16C_peak_1452
1	4229631	4230343	713	4229723	103.00	1657759	253782	1365663	ATAC_seq_SE_dark_16C_peak_1453
1	4230450	4230778	329	4230572	79.00	886204	206825	693600	ATAC_seq_SE_dark_16C_peak_1454
1	4231105	4231204	100	4231151	61.00	424509	167026	290088	ATAC_seq_SE_dark_16C_peak_1455
1	4238729	4239158	430	4238903	87.00	1321673	242826	1073855	ATAC_seq_SE_dark_16C_peak_1456
1	4242580	4242729	150	4242608	82.00	677503	182297	510641	ATAC_seq_SE_dark_16C_peak_1457
1	4242953	4243434	482	4243084	111.00	1666348	245130	1373336	ATAC_seq_SE_dark_16C_peak_1458
1	4243789	4243897	109	4243844	76.00	557839	173423	405344	ATAC_seq_SE_dark_16C_peak_1459
1	4244045	4244378	334	4244185	89.00	1010491	209790	802813	ATAC_seq_SE_dark_16C_peak_1460
1	4246013	4246381	369	4246204	98.00	1415928	238210	1155801	ATAC_seq_SE_dark_16C_peak_1461
1	4246680	4247062	383	4246995	74.00	608528	180549	450123	ATAC_seq_SE_dark_16C_peak_1462
1	4247142	4247328	187	4247201	78.00	721655	189995	548787	ATAC_seq_SE_dark_16C_peak_1463
1	4250575	4251025	451	4250945	74.00	1109772	238095	889213	ATAC_seq_SE_dark_16C_peak_1464
1	4262669	4262985	317	4262756	65.00	606001	187767	447855	ATAC_seq_SE_dark_16C_peak_1465
1	4265027	4265659	633	4265320	82.00	1152860	231844	926947	ATAC_seq_SE_dark_16C_peak_1466
1	4266664	4267141	478	4267047	84.00	1024769	216175	814693	ATAC_seq_SE_dark_16C_peak_1467
1	4271075	4271473	399	4271229	92.00	1445090	248397	1180620	ATAC_seq_SE_dark_16C_peak_1468
1	4275889	4276094	206	4276029	52.00	294925	153623	179676	ATAC_seq_SE_dark_16C_peak_1469
1	4278983	4279207	225	4279046	82.00	1083457	224506	866551	ATAC_seq_SE_dark_16C_peak_1470
1	4280096	4280207	112	4280116	58.00	397562	165359	266923	ATAC_seq_SE_dark_16C_peak_1471
1	4281459	4281724	266	4281677	76.00	872143	208390	680955	ATAC_seq_SE_dark_16C_peak_1472
1	4281838	4282015	178	4281998	57.00	325396	155371	205546	ATAC_seq_SE_dark_16C_peak_1473
1	4282119	4282549	431	4282210	98.00	1680203	262530	1384157	ATAC_seq_SE_dark_16C_peak_1474
1	4282680	4282942	263	4282714	73.00	707067	192658	536469	ATAC_seq_SE_dark_16C_peak_1475
1	4285593	4285736	144	4285678	66.00	538726	178334	388989	ATAC_seq_SE_dark_16C_peak_1476
1	4285870	4286068	199	4285937	77.00	889285	209227	696373	ATAC_seq_SE_dark_16C_peak_1477
1	4289381	4289588	208	4289526	61.00	560853	185629	408049	ATAC_seq_SE_dark_16C_peak_1478
1	4289969	4290259	291	4290136	67.00	760566	205190	582996	ATAC_seq_SE_dark_16C_peak_1479
1	4290987	4291219	233	4291069	94.00	2118025	313015	1763189	ATAC_seq_SE_dark_16C_peak_1480
1	4292619	4292859	241	4292764	52.00	421613	173885	287503	ATAC_seq_SE_dark_16C_peak_1481
1	4297016	4297181	166	4297138	56.00	617550	199126	457443	ATAC_seq_SE_dark_16C_peak_1482
1	4305668	4306081	414	4305810	93.00	2240273	328383	1868282	ATAC_seq_SE_dark_16C_peak_1483
1	4306205	4306318	114	4306287	52.00	493580	185152	349312	ATAC_seq_SE_dark_16C_peak_1484
1	4311421	4311659	239	4311647	53.00	389348	167963	259618	ATAC_seq_SE_dark_16C_peak_1485
1	4315501	4315623	123	4315545	63.00	447170	168687	309466	ATAC_seq_SE_dark_16C_peak_1486
1	4316548	4316879	332	4316600	72.00	745448	198047	570212	ATAC_seq_SE_dark_16C_peak_1487
1	4316958	4317125	168	4317048	69.00	676723	192784	509935	ATAC_seq_SE_dark_16C_peak_1488
1	4317734	4317856	123	4317766	56.00	361683	161473	235911	ATAC_seq_SE_dark_16C_peak_1489
1	4318004	4318106	103	4318052	63.00	534129	180231	384867	ATAC_seq_SE_dark_16C_peak_1490
1	4319502	4319664	163	4319572	66.00	612191	187623	453417	ATAC_seq_SE_dark_16C_peak_1491
1	4319748	4319965	218	4319954	57.00	382284	163842	253346	ATAC_seq_SE_dark_16C_peak_1492
1	4322897	4323027	131	4322981	72.00	950288	222087	749530	ATAC_seq_SE_dark_16C_peak_1493
1	4323137	4323247	111	4323193	56.00	457541	175709	318707	ATAC_seq_SE_dark_16C_peak_1494
1	4326223	4326486	264	4326310	71.00	1104261	242098	884236	ATAC_seq_SE_dark_16C_peak_1495
1	4326644	4327058	415	4326711	63.00	827427	218953	641532	ATAC_seq_SE_dark_16C_peak_1496
1	4328486	4329151	666	4328538	63.00	862042	223580	671852	ATAC_seq_SE_dark_16C_peak_1497
1	4329459	4329748	290	4329519	63.00	862042	223580	671852	ATAC_seq_SE_dark_16C_peak_1498
1	4334419	4334653	235	4334453	54.00	554068	192139	401957	ATAC_seq_SE_dark_16C_peak_1499
1	4338445	4338599	155	4338525	58.00	358822	159718	233376	ATAC_seq_SE_dark_16C_peak_1500
1	4338987	4339279	293	4339130	78.00	851111	204029	662865	ATAC_seq_SE_dark_16C_peak_1501
1	4340346	4340450	105	4340388	87.00	1068136	217391	852746	ATAC_seq_SE_dark_16C_peak_1502
1	4340819	4340998	180	4340864	69.00	522859	174086	375267	ATAC_seq_SE_dark_16C_peak_1503
1	4341347	4341533	187	4341370	73.00	621546	182806	461042	ATAC_seq_SE_dark_16C_peak_1504
1	4341744	4342287	544	4342241	75.00	642703	183664	480107	ATAC_seq_SE_dark_16C_peak_1505
1	4344702	4344854	153	4344780	69.00	530690	175044	381777	ATAC_seq_SE_dark_16C_peak_1506
1	4347991	4348616	626	4348553	79.00	1115850	231750	894708	ATAC_seq_SE_dark_16C_peak_1507
1	4350838	4351436	599	4350856	62.00	587018	188172	430789	ATAC_seq_SE_dark_16C_peak_1508
1	4353705	4353951	247	4353788	61.00	638018	196078	475894	ATAC_seq_SE_dark_16C_peak_1509
1	4355566	4355810	245	4355630	54.00	389793	167224	260018	ATAC_seq_SE_dark_16C_peak_1510
1	4358216	4358459	244	4358375	71.00	944393	222703	744214	ATAC_seq_SE_dark_16C_peak_1511
1	4358695	4358843	149	4358777	64.00	745323	206809	570111	ATAC_seq_SE_dark_16C_peak_1512
1	4361105	4361439	335	4361389	66.00	832011	215434	645664	ATAC_seq_SE_dark_16C_peak_1513
1	4365266	4365735	470	4365377	81.00	1530655	274891	1255917	ATAC_seq_SE_dark_16C_peak_1514
1	4368570	4368669	100	4368638	64.00	536249	179657	386769	ATAC_seq_SE_dark_16C_peak_1515
1	4371199	4371851	653	4371506	101.00	1856109	274489	1537194	ATAC_seq_SE_dark_16C_peak_1516
1	4373276	4373515	240	4373352	69.00	682883	193531	515471	ATAC_seq_SE_dark_16C_peak_1517
1	4375198	4375660	463	4375437	87.00	1208014	231335	975337	ATAC_seq_SE_dark_16C_peak_1518
1	4378384	4378757	374	4378718	66.00	865198	219672	674699	ATAC_seq_SE_dark_16C_peak_1519
1	4378857	4379075	219	4378920	65.00	831844	216749	645518	ATAC_seq_SE_dark_16C_peak_1520
1	4379401	4379693	293	4379511	61.00	696043	203947	526545	ATAC_seq_SE_dark_16C_peak_1521
1	4381524	4381739	216	4381699	57.00	650385	202619	486221	ATAC_seq_SE_dark_16C_peak_1522
1	4389607	4389787	181	4389753	64.00	899665	227073	704835	ATAC_seq_SE_dark_16C_peak_1523
1	4390236	4390522	287	4390280	55.00	585441	195632	429362	ATAC_seq_SE_dark_16C_peak_1524
1	4391108	4391371	264	4391295	54.00	554068	192139	401957	ATAC_seq_SE_dark_16C_peak_1525
1	4394463	4394562	100	4394546	51.00	371113	166720	244261	ATAC_seq_SE_dark_16C_peak_1526
1	4396214	4396351	138	4396267	69.00	1097284	244540	877952	ATAC_seq_SE_dark_16C_peak_1527
1	4398023	4398523	501	4398252	85.00	1826468	300435	1510593	ATAC_seq_SE_dark_16C_peak_1528
1	4411087	4411605	519	4411225	74.00	1309979	262008	1063347	ATAC_seq_SE_dark_16C_peak_1529
1	4412913	4413196	284	4412986	68.00	1056522	241047	842265	ATAC_seq_SE_dark_16C_peak_1530
1	4417247	4417362	116	4417333	47.00	356090	167685	230952	ATAC_seq_SE_dark_16C_peak_1531
1	4418584	4418861	278	4418663	51.00	464488	181659	324108	ATAC_seq_SE_dark_16C_peak_1532
1	4418951	4419686	736	4419162	96.00	2403090	338863	2010564	ATAC_seq_SE_dark_16C_peak_1533
1	4425581	4425929	349	4425769	102.00	2740528	359824	2308264	ATAC_seq_SE_dark_16C_peak_1534
1	4432071	4432888	818	4432573	73.00	896159	214493	702549	ATAC_seq_SE_dark_16C_peak_1535
1	4432965	4433678	714	4433423	102.00	2174636	302852	1812442	ATAC_seq_SE_dark_16C_peak_1536
1	4439229	4439365	137	4439274	52.00	387613	168521	258086	ATAC_seq_SE_dark_16C_peak_1537
1	4439461	4439766	306	4439623	67.00	871231	219072	680137	ATAC_seq_SE_dark_16C_peak_1538
1	4439939	4440487	549	4440265	78.00	1315038	255581	1067883	ATAC_seq_SE_dark_16C_peak_1539
1	4443716	4444029	314	4443864	93.00	2114583	314802	1760123	ATAC_seq_SE_dark_16C_peak_1540
1	4447362	4447698	337	4447442	60.00	753137	213099	576302	ATAC_seq_SE_dark_16C_peak_1541
1	4452127	4452295	169	4452200	60.00	753137	213099	576302	ATAC_seq_SE_dark_16C_peak_1542
1	4458084	4458589	506	4458298	66.00	836914	216059	650091	ATAC_seq_SE_dark_16C_peak_1543
1	4458821	4459089	269	4458949	71.00	868127	213586	677335	ATAC_seq_SE_dark_16C_peak_1544
1	4461584	4461901	318	4461642	81.00	925840	209024	728403	ATAC_seq_SE_dark_16C_peak_1545
1	4463440	4463917	478	4463771	95.00	1334158	234146	1085004	ATAC_seq_SE_dark_16C_peak_1546
1	4465816	4466412	597	4465903	77.00	682375	186514	515019	ATAC_seq_SE_dark_16C_peak_1547
1	4466557	4467204	648	4466862	94.00	1399850	241484	1141408	ATAC_seq_SE_dark_16C_peak_1548
1	4468769	4468966	198	4468797	67.00	539482	177638	389662	ATAC_seq_SE_dark_16C_peak_1549
1	4469069	4469181	113	4469143	65.00	521970	176991	374722	ATAC_seq_SE_dark_16C_peak_1550
1	4472974	4473117	144	4473093	53.00	421925	173021	287785	ATAC_seq_SE_dark_16C_peak_1551
1	4473207	4473420	214	4473305	69.00	921725	222646	724704	ATAC_seq_SE_dark_16C_peak_1552
1	4473562	4473700	139	4473641	58.00	554233	187719	402102	ATAC_seq_SE_dark_16C_peak_1553
1	4476013	4476121	109	4476054	56.00	570918	192308	417099	ATAC_seq_SE_dark_16C_peak_1554
1	4477378	4477508	131	4477446	51.00	407601	172585	275815	ATAC_seq_SE_dark_16C_peak_1555
1	4480642	4480918	277	4480825	67.00	1016371	237553	807128	ATAC_seq_SE_dark_16C_peak_1556
1	4484404	4484581	178	4484492	53.00	523444	188645	375267	ATAC_seq_SE_dark_16C_peak_1557
1	4492499	4493305	807	4492956	87.00	1916099	306193	1589288	ATAC_seq_SE_dark_16C_peak_1558
1	4494448	4495190	743	4494705	83.00	1498630	267686	1227238	ATAC_seq_SE_dark_16C_peak_1559
1	4498715	4498954	240	4498894	61.00	599241	190828	441781	ATAC_seq_SE_dark_16C_peak_1560
1	4501315	4501769	455	4501540	63.00	805234	215997	622412	ATAC_seq_SE_dark_16C_peak_1561
1	4503481	4503581	101	4503500	47.00	346548	166033	223351	ATAC_seq_SE_dark_16C_peak_1562
1	4503666	4503940	275	4503906	59.00	718189	209606	545662	ATAC_seq_SE_dark_16C_peak_1563
1	4508746	4509258	513	4508921	59.00	718189	209606	545662	ATAC_seq_SE_dark_16C_peak_1564
1	4513922	4515712	1791	4515212	90.00	1924221	300727	1596503	ATAC_seq_SE_dark_16C_peak_1565
1	4522587	4523545	959	4522748	83.00	920368	206490	723481	ATAC_seq_SE_dark_16C_peak_1566
1	4524049	4524327	279	4524125	92.00	884829	195378	692362	ATAC_seq_SE_dark_16C_peak_1567
1	4524453	4524681	229	4524601	89.00	751179	184881	575384	ATAC_seq_SE_dark_16C_peak_1568
1	4524983	4525086	104	4525064	80.00	496332	164300	351790	ATAC_seq_SE_dark_16C_peak_1569
1	4528380	4528631	252	4528574	107.00	1060913	199815	846235	ATAC_seq_SE_dark_16C_peak_1570
1	4528719	4529048	330	4528847	85.00	473656	159466	332309	ATAC_seq_SE_dark_16C_peak_1571
1	4535037	4535260	224	4535115	103.00	1187642	213333	957061	ATAC_seq_SE_dark_16C_peak_1572
1	4537341	4537596	256	4537541	80.00	538693	168891	388958	ATAC_seq_SE_dark_16C_peak_1573
1	4541750	4542346	597	4542092	96.00	1251038	225424	1012845	ATAC_seq_SE_dark_16C_peak_1574
1	4544207	4544332	126	4544243	76.00	624158	180836	463403	ATAC_seq_SE_dark_16C_peak_1575
1	4547411	4547560	150	4547480	73.00	886572	213379	693937	ATAC_seq_SE_dark_16C_peak_1576
1	4548490	4548837	348	4548636	76.00	1059989	229508	845402	ATAC_seq_SE_dark_16C_peak_1577
1	4554025	4554465	441	4554301	84.00	1776918	296942	1467773	ATAC_seq_SE_dark_16C_peak_1578
1	4554643	4554837	195	4554767	61.00	778074	215128	598782	ATAC_seq_SE_dark_16C_peak_1579
1	4559302	4559753	452	4559680	76.00	1079426	231718	862931	ATAC_seq_SE_dark_16C_peak_1580
1	4560173	4560546	374	4560272	67.00	782660	207951	602907	ATAC_seq_SE_dark_16C_peak_1581
1	4560669	4560857	189	4560761	60.00	583181	189677	428121	ATAC_seq_SE_dark_16C_peak_1582
1	4562882	4563061	180	4563029	50.00	299775	155725	183916	ATAC_seq_SE_dark_16C_peak_1583
1	4563241	4563465	225	4563371	70.00	859704	213791	670585	ATAC_seq_SE_dark_16C_peak_1584
1	4563575	4563679	105	4563609	56.00	427460	171274	292703	ATAC_seq_SE_dark_16C_peak_1585
1	4567731	4567956	226	4567881	90.00	1975703	306294	1640706	ATAC_seq_SE_dark_16C_peak_1586
1	4568177	4568316	140	4568188	51.00	446245	178756	308633	ATAC_seq_SE_dark_16C_peak_1587
1	4571537	4571847	311	4571569	54.00	554068	192139	401957	ATAC_seq_SE_dark_16C_peak_1588
1	4576619	4577158	540	4576908	88.00	1271962	236513	1030472	ATAC_seq_SE_dark_16C_peak_1589
1	4577761	4578031	271	4577947	84.00	1205449	234807	973039	ATAC_seq_SE_dark_16C_peak_1590
1	4578171	4578315	145	4578247	65.00	570179	183181	416437	ATAC_seq_SE_dark_16C_peak_1591
1	4579292	4579391	100	4579314	66.00	561575	181228	408706	ATAC_seq_SE_dark_16C_peak_1592
1	4579753	4580493	741	4580126	96.00	1501552	248527	1229885	ATAC_seq_SE_dark_16C_peak_1593
1	4580853	4581023	171	4580999	64.00	374856	158343	247568	ATAC_seq_SE_dark_16C_peak_1594
1	4584185	4584370	186	4584298	90.00	1248607	231788	1010662	ATAC_seq_SE_dark_16C_peak_1595
1	4584510	4584758	249	4584684	75.00	763162	197198	585340	ATAC_seq_SE_dark_16C_peak_1596
1	4585409	4585772	364	4585488	84.00	1188742	233068	958057	ATAC_seq_SE_dark_16C_peak_1597
1	4586524	4586655	132	4586566	66.00	523921	176455	375696	ATAC_seq_SE_dark_16C_peak_1598
1	4587371	4587486	116	4587428	76.00	714951	190925	543560	ATAC_seq_SE_dark_16C_peak_1599
1	4587573	4587674	102	4587600	73.00	608358	181284	449971	ATAC_seq_SE_dark_16C_peak_1600
1	4588853	4589002	150	4588926	76.00	608312	179070	449931	ATAC_seq_SE_dark_16C_peak_1601
1	4590427	4590724	298	4590661	80.00	871666	204288	680530	ATAC_seq_SE_dark_16C_peak_1602
1	4591084	4591334	251	4591173	80.00	888803	206107	695937	ATAC_seq_SE_dark_16C_peak_1603
1	4592105	4592400	296	4592310	69.00	578178	180832	423628	ATAC_seq_SE_dark_16C_peak_1604
1	4596159	4596272	114	4596206	64.00	687773	199325	519082	ATAC_seq_SE_dark_16C_peak_1605
1	4599011	4599165	155	4599091	69.00	1097284	244540	877952	ATAC_seq_SE_dark_16C_peak_1606
1	4604513	4604868	356	4604757	83.00	1182793	233723	952691	ATAC_seq_SE_dark_16C_peak_1607
1	4605865	4606398	534	4606290	92.00	1350658	239259	1099796	ATAC_seq_SE_dark_16C_peak_1608
1	4607700	4607912	213	4607821	82.00	742394	189023	567464	ATAC_seq_SE_dark_16C_peak_1609
1	4608464	4608564	101	4608512	68.00	371584	155756	244687	ATAC_seq_SE_dark_16C_peak_1610
1	4610708	4610897	190	4610874	80.00	628699	178532	467501	ATAC_seq_SE_dark_16C_peak_1611
1	4611267	4611652	386	4611407	94.00	1152888	218441	926970	ATAC_seq_SE_dark_16C_peak_1612
1	4612025	4612246	222	4612177	65.00	370636	157218	243841	ATAC_seq_SE_dark_16C_peak_1613
1	4612347	4612499	153	4612474	61.00	298578	149254	182869	ATAC_seq_SE_dark_16C_peak_1614
1	4615119	4615766	648	4615411	77.00	913503	211899	717295	ATAC_seq_SE_dark_16C_peak_1615
1	4621582	4622146	565	4621842	85.00	1826468	300435	1510593	ATAC_seq_SE_dark_16C_peak_1616
1	4631484	4631689	206	4631556	56.00	617550	199126	457443	ATAC_seq_SE_dark_16C_peak_1617
1	4631814	4631944	131	4631859	49.00	408669	174672	275977	ATAC_seq_SE_dark_16C_peak_1618
1	4638263	4638574	312	4638487	64.00	899665	227073	704835	ATAC_seq_SE_dark_16C_peak_1619
1	4641965	4642249	285	4642064	64.00	745828	206875	570565	ATAC_seq_SE_dark_16C_peak_1620
1	4644398	4644748	351	4644682	65.00	665545	195382	499885	ATAC_seq_SE_dark_16C_peak_1621
1	4647271	4647810	540	4647320	71.00	867064	213460	676385	ATAC_seq_SE_dark_16C_peak_1622
1	4648732	4648834	103	4648764	61.00	564967	186186	411750	ATAC_seq_SE_dark_16C_peak_1623
1	4649602	4649735	134	4649662	54.00	405957	169701	274355	ATAC_seq_SE_dark_16C_peak_1624
1	4655687	4656091	405	4655951	71.00	1180609	251527	950734	ATAC_seq_SE_dark_16C_peak_1625
1	4656344	4656509	166	4656411	51.00	464488	181659	324108	ATAC_seq_SE_dark_16C_peak_1626
1	4676601	4676722	122	4676648	62.00	784846	214651	604870	ATAC_seq_SE_dark_16C_peak_1627
1	4679384	4680566	1183	4680230	101.00	2659274	353798	2237034	ATAC_seq_SE_dark_16C_peak_1628
1	4681174	4681396	223	4681225	67.00	1016371	237553	807128	ATAC_seq_SE_dark_16C_peak_1629
1	4681486	4681740	255	4681645	71.00	1180609	251527	950734	ATAC_seq_SE_dark_16C_peak_1630
1	4694907	4695074	168	4694915	60.00	344161	156370	221249	ATAC_seq_SE_dark_16C_peak_1631
1	4696000	4696121	122	4696054	70.00	577231	179929	422774	ATAC_seq_SE_dark_16C_peak_1632
1	4696402	4696543	142	4696462	60.00	335598	155137	213685	ATAC_seq_SE_dark_16C_peak_1633
1	4697750	4698072	323	4697983	90.00	1315710	238345	1068497	ATAC_seq_SE_dark_16C_peak_1634
1	4698467	4698989	523	4698910	79.00	1009542	220143	801961	ATAC_seq_SE_dark_16C_peak_1635
1	4707580	4707812	233	4707662	48.00	381968	171178	253067	ATAC_seq_SE_dark_16C_peak_1636
1	4708485	4708620	136	4708548	58.00	514991	182155	368495	ATAC_seq_SE_dark_16C_peak_1637
1	4709304	4709532	229	4709382	84.00	1340975	249048	1091091	ATAC_seq_SE_dark_16C_peak_1638
1	4709640	4709828	189	4709669	60.00	487910	176556	345026	ATAC_seq_SE_dark_16C_peak_1639
1	4709937	4710119	183	4709992	58.00	439610	171412	302719	ATAC_seq_SE_dark_16C_peak_1640
1	4712577	4713359	783	4712819	103.00	2286644	311751	1910435	ATAC_seq_SE_dark_16C_peak_1641
1	4713484	4713746	263	4713554	74.00	978656	222816	774129	ATAC_seq_SE_dark_16C_peak_1642
1	4718451	4718718	268	4718577	59.00	718189	209606	545662	ATAC_seq_SE_dark_16C_peak_1643
1	4719943	4720048	106	4720021	45.00	306856	160698	189254	ATAC_seq_SE_dark_16C_peak_1644
1	4721547	4721656	110	4721577	52.00	493580	185152	349312	ATAC_seq_SE_dark_16C_peak_1645
1	4724388	4724491	104	4724441	62.00	825073	220086	639404	ATAC_seq_SE_dark_16C_peak_1646
1	4733777	4734168	392	4733938	60.00	753137	213099	576302	ATAC_seq_SE_dark_16C_peak_1647
1	4735435	4735614	180	4735523	73.00	1251250	256677	1013034	ATAC_seq_SE_dark_16C_peak_1648
1	4739749	4740033	285	4739815	78.00	1096395	230927	877952	ATAC_seq_SE_dark_16C_peak_1649
1	4740904	4741404	501	4741216	82.00	1364977	254679	1111439	ATAC_seq_SE_dark_16C_peak_1650
1	4743004	4743218	215	4743057	66.00	673335	195335	506889	ATAC_seq_SE_dark_16C_peak_1651
1	4746864	4747419	556	4746919	62.00	588704	188397	432299	ATAC_seq_SE_dark_16C_peak_1652
1	4748643	4748922	280	4748753	94.00	1923619	292848	1595956	ATAC_seq_SE_dark_16C_peak_1653
1	4751195	4751372	178	4751344	64.00	603170	188351	445314	ATAC_seq_SE_dark_16C_peak_1654
1	4755541	4755833	293	4755608	79.00	1366931	259825	1113179	ATAC_seq_SE_dark_16C_peak_1655
1	4760198	4760719	522	4760312	77.00	1288897	254237	1045662	ATAC_seq_SE_dark_16C_peak_1656
1	4760866	4761047	182	4760996	66.00	966512	232720	764130	ATAC_seq_SE_dark_16C_peak_1657
1	4761900	4762008	109	4761915	47.00	308923	159468	191070	ATAC_seq_SE_dark_16C_peak_1658
1	4762606	4762782	177	4762632	60.00	657324	199869	492474	ATAC_seq_SE_dark_16C_peak_1659
1	4766552	4766896	345	4766610	67.00	802715	210461	620148	ATAC_seq_SE_dark_16C_peak_1660
1	4767636	4767826	191	4767797	64.00	739285	206022	564665	ATAC_seq_SE_dark_16C_peak_1661
1	4768835	4769038	204	4768916	78.00	1076504	228720	860316	ATAC_seq_SE_dark_16C_peak_1662
1	4770861	4771034	174	4770989	59.00	326927	154440	206890	ATAC_seq_SE_dark_16C_peak_1663
1	4771423	4771576	154	4771497	66.00	473687	170051	332334	ATAC_seq_SE_dark_16C_peak_1664
1	4772713	4773022	310	4772769	90.00	1334287	240169	1085121	ATAC_seq_SE_dark_16C_peak_1665
1	4773384	4773671	288	4773472	79.00	991277	218162	785513	ATAC_seq_SE_dark_16C_peak_1666
1	4775153	4775398	246	4775306	58.00	396922	165266	266352	ATAC_seq_SE_dark_16C_peak_1667
1	4775521	4775760	240	4775678	81.00	1115946	229178	894795	ATAC_seq_SE_dark_16C_peak_1668
1	4781950	4782270	321	4782108	56.00	617550	199126	457443	ATAC_seq_SE_dark_16C_peak_1669
1	4783199	4783537	339	4783500	55.00	429810	172467	294794	ATAC_seq_SE_dark_16C_peak_1670
1	4787275	4788786	1512	4788474	84.00	1776918	296942	1467773	ATAC_seq_SE_dark_16C_peak_1671
1	4794407	4794850	444	4794608	74.00	1309979	262008	1063347	ATAC_seq_SE_dark_16C_peak_1672
1	4796631	4797071	441	4796854	83.00	1546608	272993	1268799	ATAC_seq_SE_dark_16C_peak_1673
1	4797205	4797477	273	4797397	75.00	1025154	226866	815036	ATAC_seq_SE_dark_16C_peak_1674
1	4801766	4802669	904	4801973	91.00	1888929	294966	1564917	ATAC_seq_SE_dark_16C_peak_1675
1	4807893	4808120	228	4807954	56.00	509160	183280	363276	ATAC_seq_SE_dark_16C_peak_1676
1	4809183	4809320	138	4809207	54.00	469648	179387	328720	ATAC_seq_SE_dark_16C_peak_1677
1	4809600	4809773	174	4809624	59.00	606066	193924	447912	ATAC_seq_SE_dark_16C_peak_1678
1	4809909	4810018	110	4810014	49.00	314862	158983	196289	ATAC_seq_SE_dark_16C_peak_1679
1	4810182	4810498	317	4810418	83.00	1493993	267176	1223083	ATAC_seq_SE_dark_16C_peak_1680
1	4811089	4811305	217	4811240	64.00	740288	206153	565573	ATAC_seq_SE_dark_16C_peak_1681
1	4818012	4818539	528	4818219	77.00	1335494	259654	1086200	ATAC_seq_SE_dark_16C_peak_1682
1	4820419	4820536	118	4820509	51.00	437065	177293	300447	ATAC_seq_SE_dark_16C_peak_1683
1	4821559	4821766	208	4821685	64.00	890441	225851	697413	ATAC_seq_SE_dark_16C_peak_1684
1	4822085	4822651	567	4822386	64.00	883941	224991	691565	ATAC_seq_SE_dark_16C_peak_1685
1	4827442	4827656	215	4827501	54.00	554068	192139	401957	ATAC_seq_SE_dark_16C_peak_1686
1	4832762	4833092	331	4832809	61.00	660795	199165	495606	ATAC_seq_SE_dark_16C_peak_1687
1	4833226	4833536	311	4833369	74.00	1112990	238474	892135	ATAC_seq_SE_dark_16C_peak_1688
1	4833627	4833897	271	4833880	56.00	478936	178852	337029	ATAC_seq_SE_dark_16C_peak_1689
1	4835042	4835337	296	4835252	78.00	1109228	232353	888723	ATAC_seq_SE_dark_16C_peak_1690
1	4837670	4837805	136	4837776	61.00	385897	161669	256563	ATAC_seq_SE_dark_16C_peak_1691
1	4839596	4839837	242	4839669	83.00	1112447	226354	891638	ATAC_seq_SE_dark_16C_peak_1692
1	4842145	4843193	1049	4842355	111.00	2254551	294659	1881153	ATAC_seq_SE_dark_16C_peak_1693
1	4846577	4846710	134	4846676	66.00	474024	170094	332637	ATAC_seq_SE_dark_16C_peak_1694
1	4849743	4850430	688	4850199	87.00	1392498	250071	1136128	ATAC_seq_SE_dark_16C_peak_1695
1	4855163	4855547	385	4855253	77.00	1146032	237877	920789	ATAC_seq_SE_dark_16C_peak_1696
1	4857759	4857858	100	4857793	66.00	712186	200239	541067	ATAC_seq_SE_dark_16C_peak_1697
1	4860733	4861221	489	4861097	70.00	848565	212448	660577	ATAC_seq_SE_dark_16C_peak_1698
1	4864072	4864915	844	4864261	80.00	1303160	251007	1058458	ATAC_seq_SE_dark_16C_peak_1699
1	4872646	4872815	170	4872734	67.00	974330	232161	771176	ATAC_seq_SE_dark_16C_peak_1700
1	4877177	4877816	640	4877345	84.00	1183221	232495	953071	ATAC_seq_SE_dark_16C_peak_1701
1	4879093	4879945	853	4879646	91.00	1365769	241978	1112151	ATAC_seq_SE_dark_16C_peak_1702
1	4884756	4884930	175	4884861	62.00	492242	175487	348891	ATAC_seq_SE_dark_16C_peak_1703
1	4887950	4888309	360	4888116	72.00	950859	222155	750040	ATAC_seq_SE_dark_16C_peak_1704
1	4889701	4889827	127	4889733	79.00	1006199	219780	798962	ATAC_seq_SE_dark_16C_peak_1705
1	4893160	4893897	738	4893280	79.00	873843	205497	682487	ATAC_seq_SE_dark_16C_peak_1706
1	4894507	4895196	690	4894781	81.00	956154	212215	754809	ATAC_seq_SE_dark_16C_peak_1707
1	4897210	4897428	219	4897401	75.00	732719	193779	558766	ATAC_seq_SE_dark_16C_peak_1708
1	4899876	4900006	131	4899909	71.00	710014	194858	539117	ATAC_seq_SE_dark_16C_peak_1709
1	4903087	4903288	202	4903113	66.00	538351	178286	388654	ATAC_seq_SE_dark_16C_peak_1710
1	4904680	4904842	163	4904799	72.00	753315	198964	576469	ATAC_seq_SE_dark_16C_peak_1711
1	4905407	4905776	370	4905660	64.00	563899	183253	410788	ATAC_seq_SE_dark_16C_peak_1712
1	4906437	4906591	155	4906508	71.00	777371	202817	598146	ATAC_seq_SE_dark_16C_peak_1713
1	4906796	4906940	145	4906873	75.00	915099	214326	718733	ATAC_seq_SE_dark_16C_peak_1714
1	4913150	4913369	220	4913275	84.00	1114118	225345	893157	ATAC_seq_SE_dark_16C_peak_1715
1	4913650	4914102	453	4913951	67.00	554100	179467	401986	ATAC_seq_SE_dark_16C_peak_1716
1	4914648	4914990	343	4914787	75.00	824868	204136	639404	ATAC_seq_SE_dark_16C_peak_1717
1	4915344	4915842	499	4915402	78.00	930314	212651	732441	ATAC_seq_SE_dark_16C_peak_1718
1	4921445	4922526	1082	4921843	98.00	1884012	281891	1560537	ATAC_seq_SE_dark_16C_peak_1719
1	4923348	4923477	130	4923408	57.00	377286	163105	249718	ATAC_seq_SE_dark_16C_peak_1720
1	4923655	4923762	108	4923704	63.00	501898	175969	356775	ATAC_seq_SE_dark_16C_peak_1721
1	4927854	4928338	485	4928082	66.00	735247	203153	561029	ATAC_seq_SE_dark_16C_peak_1722
1	4928474	4929017	544	4928688	88.00	1654762	275798	1362946	ATAC_seq_SE_dark_16C_peak_1723
1	4933768	4934860	1093	4934692	95.00	1885397	287167	1561771	ATAC_seq_SE_dark_16C_peak_1724
1	4935326	4935451	126	4935366	75.00	1046624	229330	834367	ATAC_seq_SE_dark_16C_peak_1725
1	4935865	4936053	189	4935965	86.00	1522237	265163	1248380	ATAC_seq_SE_dark_16C_peak_1726
1	4941710	4941819	110	4941750	70.00	743024	199775	568034	ATAC_seq_SE_dark_16C_peak_1727
1	4942389	4942614	226	4942423	60.00	445873	170725	308303	ATAC_seq_SE_dark_16C_peak_1728
1	4943250	4943364	115	4943266	57.00	346059	158470	222922	ATAC_seq_SE_dark_16C_peak_1729
1	4943828	4944027	200	4943934	69.00	642842	188679	480221	ATAC_seq_SE_dark_16C_peak_1730
1	4944499	4944701	203	4944552	69.00	616856	185529	457443	ATAC_seq_SE_dark_16C_peak_1731
1	4945435	4945538	104	4945506	66.00	536484	178049	386972	ATAC_seq_SE_dark_16C_peak_1732
1	4946012	4946350	339	4946219	70.00	688481	193250	519725	ATAC_seq_SE_dark_16C_peak_1733
1	4947577	4947878	302	4947640	66.00	698561	198519	528812	ATAC_seq_SE_dark_16C_peak_1734
1	4953230	4954134	905	4953925	80.00	1583788	282968	1300679	ATAC_seq_SE_dark_16C_peak_1735
1	4959383	4959739	357	4959491	74.00	1309979	262008	1063347	ATAC_seq_SE_dark_16C_peak_1736
1	4959941	4960275	335	4960219	65.00	937934	230567	738403	ATAC_seq_SE_dark_16C_peak_1737
1	4961773	4961877	105	4961798	48.00	356693	166894	231486	ATAC_seq_SE_dark_16C_peak_1738
1	4965609	4966095	487	4966004	85.00	1614936	276883	1328622	ATAC_seq_SE_dark_16C_peak_1739
1	4970192	4970612	421	4970417	78.00	1194445	241886	963201	ATAC_seq_SE_dark_16C_peak_1740
1	4973742	4974132	391	4973894	89.00	1673983	276074	1380077	ATAC_seq_SE_dark_16C_peak_1741
1	4975701	4975931	231	4975779	59.00	614655	195122	455621	ATAC_seq_SE_dark_16C_peak_1742
1	4976274	4976411	138	4976345	80.00	1451231	267680	1186113	ATAC_seq_SE_dark_16C_peak_1743
1	4980490	4980770	281	4980560	73.00	1238185	255084	1001352	ATAC_seq_SE_dark_16C_peak_1744
1	4983247	4983632	386	4983432	75.00	1354242	265501	1101760	ATAC_seq_SE_dark_16C_peak_1745
1	4987339	4987800	462	4987607	80.00	1583788	282968	1300679	ATAC_seq_SE_dark_16C_peak_1746
1	4987957	4988104	148	4988023	54.00	554068	192139	401957	ATAC_seq_SE_dark_16C_peak_1747
1	4989539	4989668	130	4989578	56.00	617550	199126	457443	ATAC_seq_SE_dark_16C_peak_1748
1	4991397	4991542	146	4991475	48.00	381968	171178	253067	ATAC_seq_SE_dark_16C_peak_1749
1	4994541	4994759	219	4994672	69.00	1097284	244540	877952	ATAC_seq_SE_dark_16C_peak_1750
1	4995993	4996136	144	4996064	54.00	494527	183150	350166	ATAC_seq_SE_dark_16C_peak_1751
1	4997951	4998070	120	4997979	58.00	574351	190568	420187	ATAC_seq_SE_dark_16C_peak_1752
1	4998389	4998505	117	4998459	54.00	433035	173831	297654	ATAC_seq_SE_dark_16C_peak_1753
1	4998638	4998815	178	4998716	87.00	1623459	274229	1336274	ATAC_seq_SE_dark_16C_peak_1754
1	5000579	5000890	312	5000784	59.00	578324	190054	423755	ATAC_seq_SE_dark_16C_peak_1755
1	5003604	5003971	368	5003816	56.00	487802	180152	344937	ATAC_seq_SE_dark_16C_peak_1756
1	5006518	5007096	579	5006749	55.00	585441	195632	429362	ATAC_seq_SE_dark_16C_peak_1757
1	5007847	5008077	231	5007900	53.00	523444	188645	375267	ATAC_seq_SE_dark_16C_peak_1758
1	5014618	5014765	148	5014697	55.00	585441	195632	429362	ATAC_seq_SE_dark_16C_peak_1759
1	5016935	5017465	531	5017025	58.00	683935	206113	515625	ATAC_seq_SE_dark_16C_peak_1760
1	5017650	5017850	201	5017795	46.00	324789	163081	205014	ATAC_seq_SE_dark_16C_peak_1761
1	5018078	5018315	238	5018173	65.00	916980	227822	720428	ATAC_seq_SE_dark_16C_peak_1762
1	5022298	5022606	309	5022463	73.00	1266282	258514	1025367	ATAC_seq_SE_dark_16C_peak_1763
1	5023254	5023458	205	5023377	65.00	937934	230567	738403	ATAC_seq_SE_dark_16C_peak_1764
1	5027161	5027735	575	5027636	81.00	1631297	286462	1341792	ATAC_seq_SE_dark_16C_peak_1765
1	5031528	5031877	350	5031627	68.00	1056522	241047	842265	ATAC_seq_SE_dark_16C_peak_1766
1	5036451	5036558	108	5036508	55.00	506094	183848	360530	ATAC_seq_SE_dark_16C_peak_1767
1	5036670	5037159	490	5036729	58.00	622506	197390	461904	ATAC_seq_SE_dark_16C_peak_1768
1	5037515	5037660	146	5037597	49.00	327877	161186	207719	ATAC_seq_SE_dark_16C_peak_1769
1	5040422	5040797	376	5040698	89.00	1456020	253664	1190385	ATAC_seq_SE_dark_16C_peak_1770
1	5042174	5042650	477	5042559	66.00	702766	199049	532599	ATAC_seq_SE_dark_16C_peak_1771
1	5044179	5044371	193	5044334	68.00	709874	197821	538987	ATAC_seq_SE_dark_16C_peak_1772
1	5048436	5048871	436	5048832	59.00	631682	197498	470182	ATAC_seq_SE_dark_16C_peak_1773
1	5049311	5049496	186	5049351	49.00	388981	171409	259297	ATAC_seq_SE_dark_16C_peak_1774
1	5055331	5055609	279	5055524	78.00	930840	212709	732912	ATAC_seq_SE_dark_16C_peak_1775
1	5056330	5056701	372	5056632	85.00	954836	208081	753623	ATAC_seq_SE_dark_16C_peak_1776
1	5056858	5057320	463	5056942	79.00	736226	190749	561917	ATAC_seq_SE_dark_16C_peak_1777
1	5057437	5057623	187	5057546	77.00	658744	183919	493761	ATAC_seq_SE_dark_16C_peak_1778
1	5057763	5058147	385	5057836	83.00	836368	197880	649602	ATAC_seq_SE_dark_16C_peak_1779
1	5060307	5060431	125	5060378	78.00	620920	179057	460479	ATAC_seq_SE_dark_16C_peak_1780
1	5060593	5060955	363	5060750	92.00	1041493	209980	829781	ATAC_seq_SE_dark_16C_peak_1781
1	5061178	5061529	352	5061471	87.00	784266	189492	604346	ATAC_seq_SE_dark_16C_peak_1782
1	5061656	5061772	117	5061732	84.00	703580	183585	533334	ATAC_seq_SE_dark_16C_peak_1783
1	5065054	5065231	178	5065153	78.00	606530	177488	448328	ATAC_seq_SE_dark_16C_peak_1784
1	5065497	5065605	109	5065552	82.00	734941	188251	560756	ATAC_seq_SE_dark_16C_peak_1785
1	5065718	5065863	146	5065769	79.00	645671	181036	482770	ATAC_seq_SE_dark_16C_peak_1786
1	5066107	5066596	490	5066182	104.00	1525762	241102	1251556	ATAC_seq_SE_dark_16C_peak_1787
1	5066702	5066838	137	5066787	71.00	515730	171838	369154	ATAC_seq_SE_dark_16C_peak_1788
1	5067160	5067272	113	5067252	69.00	466728	167184	326108	ATAC_seq_SE_dark_16C_peak_1789
1	5070548	5070821	274	5070780	88.00	1000490	209757	793830	ATAC_seq_SE_dark_16C_peak_1790
1	5072320	5072625	306	5072535	66.00	595726	185544	438622	ATAC_seq_SE_dark_16C_peak_1791
1	5077703	5078869	1167	5078651	93.00	1830640	285194	1514347	ATAC_seq_SE_dark_16C_peak_1792
1	5082517	5082690	174	5082539	65.00	719820	202330	547126	ATAC_seq_SE_dark_16C_peak_1793
1	5084507	5084615	109	5084591	51.00	427300	175735	292564	ATAC_seq_SE_dark_16C_peak_1794
1	5088812	5089154	343	5088877	74.00	959921	220653	758205	ATAC_seq_SE_dark_16C_peak_1795
1	5089501	5089677	177	5089615	69.00	784691	205882	604724	ATAC_seq_SE_dark_16C_peak_1796
1	5089822	5090113	292	5089887	62.00	570376	185950	416619	ATAC_seq_SE_dark_16C_peak_1797
1	5091484	5091923	440	5091652	77.00	1171258	240741	943422	ATAC_seq_SE_dark_16C_peak_1798
1	5092031	5092177	147	5092118	56.00	456070	175493	317395	ATAC_seq_SE_dark_16C_peak_1799
1	5092914	5093051	138	5092930	58.00	473659	176277	332309	ATAC_seq_SE_dark_16C_peak_1800
1	5097850	5098468	619	5098134	73.00	1266282	258514	1025367	ATAC_seq_SE_dark_16C_peak_1801
1	5102334	5102498	165	5102421	54.00	554068	192139	401957	ATAC_seq_SE_dark_16C_peak_1802
1	5104666	5105072	407	5104821	63.00	862042	223580	671852	ATAC_seq_SE_dark_16C_peak_1803
1	5106717	5107453	737	5106945	69.00	1020533	234899	810865	ATAC_seq_SE_dark_16C_peak_1804
1	5107580	5107687	108	5107612	53.00	469110	180301	328235	ATAC_seq_SE_dark_16C_peak_1805
1	5111509	5111985	477	5111757	74.00	1098255	236742	878833	ATAC_seq_SE_dark_16C_peak_1806
1	5115403	5116357	955	5115553	76.00	1399062	268994	1140700	ATAC_seq_SE_dark_16C_peak_1807
1	5124116	5124511	396	5124389	100.00	1894357	279623	1569859	ATAC_seq_SE_dark_16C_peak_1808
1	5124730	5124841	112	5124809	61.00	437046	168753	300433	ATAC_seq_SE_dark_16C_peak_1809
1	5126248	5126712	465	5126419	103.00	1738918	260979	1435329	ATAC_seq_SE_dark_16C_peak_1810
1	5126802	5126936	135	5126876	83.00	844598	198722	657010	ATAC_seq_SE_dark_16C_peak_1811
1	5127342	5127660	319	5127411	82.00	739074	188679	564481	ATAC_seq_SE_dark_16C_peak_1812
1	5131316	5131715	400	5131459	104.00	1579435	245729	1298232	ATAC_seq_SE_dark_16C_peak_1813
1	5131829	5131985	157	5131866	71.00	527494	173244	378914	ATAC_seq_SE_dark_16C_peak_1814
1	5134968	5135160	193	5135089	66.00	450883	167124	312779	ATAC_seq_SE_dark_16C_peak_1815
1	5135993	5136262	270	5136059	75.00	750051	195725	574363	ATAC_seq_SE_dark_16C_peak_1816
1	5136840	5137035	196	5137007	62.00	485373	174564	342766	ATAC_seq_SE_dark_16C_peak_1817
1	5138027	5138495	469	5138060	67.00	692927	196759	523736	ATAC_seq_SE_dark_16C_peak_1818
1	5139330	5139854	525	5139531	83.00	1123015	227457	901140	ATAC_seq_SE_dark_16C_peak_1819
1	5144342	5144496	155	5144440	78.00	596726	176418	439515	ATAC_seq_SE_dark_16C_peak_1820
1	5144717	5144931	215	5144886	74.00	544110	173170	393818	ATAC_seq_SE_dark_16C_peak_1821
1	5145102	5145285	184	5145145	68.00	407182	160316	275442	ATAC_seq_SE_dark_16C_peak_1822
1	5145683	5145870	188	5145813	84.00	799630	193314	617354	ATAC_seq_SE_dark_16C_peak_1823
1	5146677	5146789	113	5146752	69.00	308161	147028	190401	ATAC_seq_SE_dark_16C_peak_1824
1	5147109	5147262	154	5147178	78.00	456322	160896	317618	ATAC_seq_SE_dark_16C_peak_1825
1	5147434	5147745	312	5147731	80.00	477641	162260	335872	ATAC_seq_SE_dark_16C_peak_1826
1	5147847	5148082	236	5147904	103.00	1123291	207917	901379	ATAC_seq_SE_dark_16C_peak_1827
1	5150936	5151101	166	5151007	73.00	517896	170782	371083	ATAC_seq_SE_dark_16C_peak_1828
1	5151197	5151930	734	5151772	97.00	1396299	237576	1139498	ATAC_seq_SE_dark_16C_peak_1829
1	5160376	5160574	199	5160440	55.00	585441	195632	429362	ATAC_seq_SE_dark_16C_peak_1830
1	5160712	5161295	584	5161122	64.00	899665	227073	704835	ATAC_seq_SE_dark_16C_peak_1831
1	5166703	5166884	182	5166785	73.00	959054	221823	757422	ATAC_seq_SE_dark_16C_peak_1832
1	5168144	5168262	119	5168191	63.00	558414	183434	405861	ATAC_seq_SE_dark_16C_peak_1833
1	5168396	5168627	232	5168473	63.00	554833	182962	402642	ATAC_seq_SE_dark_16C_peak_1834
1	5170575	5171235	661	5170721	86.00	1498821	262681	1227405	ATAC_seq_SE_dark_16C_peak_1835
1	5176165	5176452	288	5176256	79.00	1367671	259909	1113841	ATAC_seq_SE_dark_16C_peak_1836
1	5176588	5176833	246	5176745	67.00	809500	211311	626254	ATAC_seq_SE_dark_16C_peak_1837
1	5177372	5177596	225	5177406	62.00	604931	190563	446899	ATAC_seq_SE_dark_16C_peak_1838
1	5181342	5181877	536	5181690	84.00	1543587	270873	1266090	ATAC_seq_SE_dark_16C_peak_1839
1	5186885	5187018	134	5186944	75.00	1169656	243590	941996	ATAC_seq_SE_dark_16C_peak_1840
1	5189503	5189959	457	5189703	84.00	1264020	240930	1024490	ATAC_seq_SE_dark_16C_peak_1841
1	5190574	5190721	148	5190669	77.00	875127	207668	683637	ATAC_seq_SE_dark_16C_peak_1842
1	5192806	5192960	155	5192910	87.00	987951	209474	782518	ATAC_seq_SE_dark_16C_peak_1843
1	5193136	5193349	214	5193276	93.00	1162190	220295	935280	ATAC_seq_SE_dark_16C_peak_1844
1	5194126	5194229	104	5194215	65.00	344217	153667	221296	ATAC_seq_SE_dark_16C_peak_1845
1	5195576	5195703	128	5195668	68.00	509105	173106	363224	ATAC_seq_SE_dark_16C_peak_1846
1	5195815	5196136	322	5195924	89.00	1211839	229358	978771	ATAC_seq_SE_dark_16C_peak_1847
1	5196786	5197020	235	5196957	71.00	621285	184379	460807	ATAC_seq_SE_dark_16C_peak_1848
1	5202229	5202927	699	5202724	88.00	1488796	258495	1219760	ATAC_seq_SE_dark_16C_peak_1849
1	5203027	5203211	185	5203046	57.00	443722	172825	306392	ATAC_seq_SE_dark_16C_peak_1850
1	5205860	5206192	333	5206020	65.00	659241	194575	494207	ATAC_seq_SE_dark_16C_peak_1851
1	5209897	5210484	588	5209968	75.00	1354242	265501	1101760	ATAC_seq_SE_dark_16C_peak_1852
1	5212048	5212534	487	5212098	62.00	825073	220086	639404	ATAC_seq_SE_dark_16C_peak_1853
1	5220014	5220433	420	5220200	72.00	1223156	255021	987799	ATAC_seq_SE_dark_16C_peak_1854
1	5220534	5220703	170	5220575	59.00	718189	209606	545662	ATAC_seq_SE_dark_16C_peak_1855
1	5223470	5223580	111	5223500	53.00	458261	178631	319345	ATAC_seq_SE_dark_16C_peak_1856
1	5223765	5223897	133	5223824	47.00	299101	157739	183324	ATAC_seq_SE_dark_16C_peak_1857
1	5224019	5224439	421	5224198	78.00	1337583	258170	1088067	ATAC_seq_SE_dark_16C_peak_1858
1	5227941	5228326	386	5228013	69.00	1097284	244540	877952	ATAC_seq_SE_dark_16C_peak_1859
1	5231037	5231146	110	5231099	50.00	436180	178165	299660	ATAC_seq_SE_dark_16C_peak_1860
1	5236756	5238115	1360	5237759	77.00	1376083	264407	1121383	ATAC_seq_SE_dark_16C_peak_1861
1	5241458	5241698	241	5241529	70.00	908379	219678	712680	ATAC_seq_SE_dark_16C_peak_1862
1	5243175	5243577	403	5243333	74.00	1309979	262008	1063347	ATAC_seq_SE_dark_16C_peak_1863
1	5249417	5249787	371	5249619	82.00	1641581	285616	1351040	ATAC_seq_SE_dark_16C_peak_1864
1	5250191	5250302	112	5250212	50.00	425357	176410	290839	ATAC_seq_SE_dark_16C_peak_1865
1	5250484	5250663	180	5250593	54.00	538912	189852	389150	ATAC_seq_SE_dark_16C_peak_1866
1	5251936	5252413	478	5252150	88.00	1935337	306158	1604623	ATAC_seq_SE_dark_16C_peak_1867
1	5257215	5257350	136	5257301	45.00	306856	160698	189254	ATAC_seq_SE_dark_16C_peak_1868
1	5264143	5264359	217	5264265	72.00	1223156	255021	987799	ATAC_seq_SE_dark_16C_peak_1869
1	5265112	5265238	127	5265143	49.00	408669	174672	275977	ATAC_seq_SE_dark_16C_peak_1870
1	5268392	5268657	266	5268609	67.00	1016371	237553	807128	ATAC_seq_SE_dark_16C_peak_1871
1	5271982	5272377	396	5272099	72.00	1223156	255021	987799	ATAC_seq_SE_dark_16C_peak_1872
1	5274171	5274288	118	5274209	63.00	636467	193705	474496	ATAC_seq_SE_dark_16C_peak_1873
1	5277423	5278498	1076	5277819	109.00	1929930	269542	1599779	ATAC_seq_SE_dark_16C_peak_1874
1	5279844	5280267	424	5280049	88.00	1084598	217977	867567	ATAC_seq_SE_dark_16C_peak_1875
1	5281769	5282012	244	5281804	78.00	707851	188499	537177	ATAC_seq_SE_dark_16C_peak_1876
1	5282304	5282645	342	5282376	91.00	1088623	215356	871184	ATAC_seq_SE_dark_16C_peak_1877
1	5286696	5287028	333	5286721	60.00	481661	175691	339456	ATAC_seq_SE_dark_16C_peak_1878
1	5288687	5288889	203	5288764	55.00	485742	180820	343095	ATAC_seq_SE_dark_16C_peak_1879
1	5289017	5289142	126	5289077	58.00	552128	187421	400998	ATAC_seq_SE_dark_16C_peak_1880
1	5290103	5290250	148	5290190	61.00	520692	180180	373582	ATAC_seq_SE_dark_16C_peak_1881
1	5294457	5294670	214	5294617	74.00	561362	175152	408511	ATAC_seq_SE_dark_16C_peak_1882
1	5295432	5295556	125	5295493	65.00	374294	157706	247078	ATAC_seq_SE_dark_16C_peak_1883
1	5295798	5295906	109	5295840	72.00	545115	174641	394708	ATAC_seq_SE_dark_16C_peak_1884
1	5296801	5297188	388	5297046	77.00	641178	181988	478726	ATAC_seq_SE_dark_16C_peak_1885
1	5297550	5298348	799	5297957	92.00	1113005	216682	892142	ATAC_seq_SE_dark_16C_peak_1886
1	5298714	5299049	336	5298794	81.00	673955	182628	507449	ATAC_seq_SE_dark_16C_peak_1887
1	5303305	5303835	531	5303378	77.00	1048312	226876	835878	ATAC_seq_SE_dark_16C_peak_1888
1	5304152	5304420	269	5304283	93.00	1941872	296624	1610531	ATAC_seq_SE_dark_16C_peak_1889
1	5309484	5309872	389	5309556	78.00	1490350	275981	1219813	ATAC_seq_SE_dark_16C_peak_1890
1	5314131	5314292	162	5314218	54.00	511310	185685	365193	ATAC_seq_SE_dark_16C_peak_1891
1	5314606	5315669	1064	5314958	74.00	1309979	262008	1063347	ATAC_seq_SE_dark_16C_peak_1892
1	5317854	5317989	136	5317868	48.00	381968	171178	253067	ATAC_seq_SE_dark_16C_peak_1893
1	5323934	5324625	692	5324184	72.00	1223156	255021	987799	ATAC_seq_SE_dark_16C_peak_1894
1	5324727	5325664	938	5325195	83.00	1727869	293448	1425416	ATAC_seq_SE_dark_16C_peak_1895
1	5325743	5326392	650	5326329	65.00	937934	230567	738403	ATAC_seq_SE_dark_16C_peak_1896
1	5338837	5339910	1074	5339836	85.00	1448654	258958	1183822	ATAC_seq_SE_dark_16C_peak_1897
1	5342008	5342447	440	5342097	67.00	578011	182452	423474	ATAC_seq_SE_dark_16C_peak_1898
1	5343869	5344043	175	5343886	67.00	539111	177592	389331	ATAC_seq_SE_dark_16C_peak_1899
1	5344210	5344394	185	5344377	61.00	425815	167206	291248	ATAC_seq_SE_dark_16C_peak_1900
1	5344507	5344750	244	5344689	62.00	481432	174033	339256	ATAC_seq_SE_dark_16C_peak_1901
1	5344906	5345112	207	5344962	63.00	525726	179121	377319	ATAC_seq_SE_dark_16C_peak_1902
1	5349564	5349901	338	5349808	71.00	1089106	240240	871615	ATAC_seq_SE_dark_16C_peak_1903
1	5360595	5361284	690	5361187	76.00	1377658	266436	1122775	ATAC_seq_SE_dark_16C_peak_1904
1	5361764	5361864	101	5361834	55.00	485742	180820	343095	ATAC_seq_SE_dark_16C_peak_1905
1	5366459	5367132	674	5366770	101.00	2247337	311831	1874660	ATAC_seq_SE_dark_16C_peak_1906
1	5368518	5368647	130	5368599	53.00	346791	161290	223569	ATAC_seq_SE_dark_16C_peak_1907
1	5374710	5374865	156	5374786	79.00	1038938	223339	827473	ATAC_seq_SE_dark_16C_peak_1908
1	5376689	5376947	259	5376813	67.00	603179	185590	445321	ATAC_seq_SE_dark_16C_peak_1909
1	5378721	5378994	274	5378913	74.00	910449	214961	714547	ATAC_seq_SE_dark_16C_peak_1910
1	5379072	5379207	136	5379124	58.00	426905	169589	292216	ATAC_seq_SE_dark_16C_peak_1911
1	5380761	5380994	234	5380826	71.00	913303	218978	717120	ATAC_seq_SE_dark_16C_peak_1912
1	5386164	5386338	175	5386287	71.00	541969	174970	391900	ATAC_seq_SE_dark_16C_peak_1913
1	5386440	5386822	383	5386608	80.00	781725	194758	602064	ATAC_seq_SE_dark_16C_peak_1914
1	5387326	5387727	402	5387571	84.00	898256	203301	704437	ATAC_seq_SE_dark_16C_peak_1915
1	5387863	5388263	401	5388161	88.00	952801	205116	751792	ATAC_seq_SE_dark_16C_peak_1916
1	5388403	5388952	550	5388496	92.00	1080127	213597	863559	ATAC_seq_SE_dark_16C_peak_1917
1	5389162	5389335	174	5389266	80.00	713163	187500	541942	ATAC_seq_SE_dark_16C_peak_1918
1	5390974	5391189	216	5391138	74.00	600200	179598	442641	ATAC_seq_SE_dark_16C_peak_1919
1	5396096	5396935	840	5396657	103.00	1942967	279420	1611523	ATAC_seq_SE_dark_16C_peak_1920
1	5397695	5397881	187	5397804	80.00	861040	203160	671796	ATAC_seq_SE_dark_16C_peak_1921
1	5398436	5399030	595	5398912	102.00	1600849	250000	1316004	ATAC_seq_SE_dark_16C_peak_1922
1	5402316	5402509	194	5402377	62.00	357512	157107	232212	ATAC_seq_SE_dark_16C_peak_1923
1	5402597	5403026	430	5402799	69.00	564484	179166	411314	ATAC_seq_SE_dark_16C_peak_1924
1	5403805	5403910	106	5403865	63.00	530295	179725	381421	ATAC_seq_SE_dark_16C_peak_1925
1	5404186	5404396	211	5404333	68.00	747648	202465	572200	ATAC_seq_SE_dark_16C_peak_1926
1	5405853	5406073	221	5405921	78.00	960631	215965	758847	ATAC_seq_SE_dark_16C_peak_1927
1	5410573	5411111	539	5410796	93.00	1696453	271676	1398839	ATAC_seq_SE_dark_16C_peak_1928
1	5414288	5415118	831	5414941	72.00	972773	224754	769770	ATAC_seq_SE_dark_16C_peak_1929
1	5415197	5415333	137	5415315	62.00	648097	196323	484956	ATAC_seq_SE_dark_16C_peak_1930
1	5420785	5421708	924	5421372	97.00	1879807	283155	1556747	ATAC_seq_SE_dark_16C_peak_1931
1	5422084	5422271	188	5422214	68.00	724781	199653	551596	ATAC_seq_SE_dark_16C_peak_1932
1	5423084	5423731	648	5423257	86.00	1405778	252907	1146727	ATAC_seq_SE_dark_16C_peak_1933
1	5423820	5423925	106	5423859	67.00	679322	195066	512274	ATAC_seq_SE_dark_16C_peak_1934
1	5429514	5430022	509	5429694	82.00	1679327	289955	1383367	ATAC_seq_SE_dark_16C_peak_1935
1	5436426	5436567	142	5436535	60.00	753137	213099	576302	ATAC_seq_SE_dark_16C_peak_1936
1	5440051	5440169	119	5440103	63.00	489248	174292	346230	ATAC_seq_SE_dark_16C_peak_1937
1	5442103	5442783	681	5442621	101.00	1736495	263498	1433156	ATAC_seq_SE_dark_16C_peak_1938
1	5443684	5444042	359	5443828	93.00	1349341	237914	1098628	ATAC_seq_SE_dark_16C_peak_1939
1	5444204	5444453	250	5444294	79.00	878275	205973	686462	ATAC_seq_SE_dark_16C_peak_1940
1	5447700	5447975	276	5447924	82.00	1392403	257684	1136048	ATAC_seq_SE_dark_16C_peak_1941
1	5450432	5450605	174	5450508	51.00	404392	172071	272968	ATAC_seq_SE_dark_16C_peak_1942
1	5450963	5451062	100	5451027	54.00	490906	182603	347705	ATAC_seq_SE_dark_16C_peak_1943
1	5451166	5451368	203	5451217	65.00	855240	219780	666579	ATAC_seq_SE_dark_16C_peak_1944
1	5452320	5452471	152	5452399	50.00	382882	169492	253881	ATAC_seq_SE_dark_16C_peak_1945
1	5454372	5454564	193	5454423	52.00	402045	170802	270890	ATAC_seq_SE_dark_16C_peak_1946
1	5454673	5454950	278	5454763	72.00	1025305	231013	815182	ATAC_seq_SE_dark_16C_peak_1947
1	5458294	5458480	187	5458357	54.00	396798	168299	266245	ATAC_seq_SE_dark_16C_peak_1948
1	5460388	5460625	238	5460474	99.00	2217748	312891	1849623	ATAC_seq_SE_dark_16C_peak_1949
1	5460768	5460870	103	5460846	55.00	458183	176712	319275	ATAC_seq_SE_dark_16C_peak_1950
1	5461014	5461406	393	5461229	70.00	966620	226765	764231	ATAC_seq_SE_dark_16C_peak_1951
1	5464871	5465040	170	5464904	52.00	493580	185152	349312	ATAC_seq_SE_dark_16C_peak_1952
1	5465187	5465456	270	5465369	50.00	436180	178165	299660	ATAC_seq_SE_dark_16C_peak_1953
1	5471084	5471597	514	5471306	81.00	1631297	286462	1341792	ATAC_seq_SE_dark_16C_peak_1954
1	5472970	5473132	163	5473011	48.00	381968	171178	253067	ATAC_seq_SE_dark_16C_peak_1955
1	5473275	5473569	295	5473345	58.00	683935	206113	515625	ATAC_seq_SE_dark_16C_peak_1956
1	5478144	5478766	623	5478287	65.00	780508	210124	600972	ATAC_seq_SE_dark_16C_peak_1957
1	5479206	5479469	264	5479332	62.00	719594	205882	546928	ATAC_seq_SE_dark_16C_peak_1958
1	5479654	5480079	426	5479906	73.00	1100906	238556	881216	ATAC_seq_SE_dark_16C_peak_1959
1	5480985	5481250	266	5481141	79.00	1172118	237954	944192	ATAC_seq_SE_dark_16C_peak_1960
1	5481370	5481583	214	5481459	81.00	1223350	240752	987975	ATAC_seq_SE_dark_16C_peak_1961
1	5485675	5485985	311	5485769	69.00	897308	219642	703579	ATAC_seq_SE_dark_16C_peak_1962
1	5486081	5486180	100	5486164	49.00	340371	163292	217904	ATAC_seq_SE_dark_16C_peak_1963
1	5488842	5489291	450	5488949	78.00	1490350	275981	1219813	ATAC_seq_SE_dark_16C_peak_1964
1	5494366	5494575	210	5494517	65.00	937934	230567	738403	ATAC_seq_SE_dark_16C_peak_1965
1	5497575	5498438	864	5497871	90.00	2081549	317902	1730160	ATAC_seq_SE_dark_16C_peak_1966
1	5504445	5504854	410	5504664	73.00	1228833	253946	992916	ATAC_seq_SE_dark_16C_peak_1967
1	5506843	5507042	200	5506928	70.00	924767	221667	727442	ATAC_seq_SE_dark_16C_peak_1968
1	5507162	5507616	455	5507231	67.00	826953	213501	641096	ATAC_seq_SE_dark_16C_peak_1969
1	5510994	5511220	227	5511163	63.00	769260	211221	590837	ATAC_seq_SE_dark_16C_peak_1970
1	5514113	5514425	313	5514289	63.00	813492	217096	629848	ATAC_seq_SE_dark_16C_peak_1971
1	5517729	5518494	766	5518253	73.00	1170701	246914	942922	ATAC_seq_SE_dark_16C_peak_1972
1	5522436	5522614	179	5522528	61.00	581679	188450	426766	ATAC_seq_SE_dark_16C_peak_1973
1	5525046	5525685	640	5525361	105.00	2745658	352863	2312996	ATAC_seq_SE_dark_16C_peak_1974
1	5528712	5528844	133	5528786	52.00	481086	183201	338944	ATAC_seq_SE_dark_16C_peak_1975
1	5531893	5532444	552	5532158	99.00	2569881	349343	2156772	ATAC_seq_SE_dark_16C_peak_1976
1	5535553	5535892	340	5535640	67.00	856792	217252	667965	ATAC_seq_SE_dark_16C_peak_1977
[truncated: 32,462 more rows]

## Sheet: ATAC_seq_Light_2C_peaks
# This file is generated by MACS version 2.1.1.20160309
# Command line: callpeak -t light_2C_first_R3.fq.gz_mapped_SE_sorted.bam Light_2C.L3.fq_mapped_SE_sorted.bam --nomodel --shift -50 --extsize 100 -f BAM -B -g 1.2e8 -n ATAC_seq_light_WT_2C --keep-dup=1 --outdir=MACS2_combined_reps
# ARGUMENTS LIST:
# name = ATAC_seq_light_WT_2C
# format = BAM
# ChIP-seq file = ['light_2C_first_R3.fq.gz_mapped_SE_sorted.bam', 'Light_2C.L3.fq_mapped_SE_sorted.bam']
# control file = None
# effective genome size = 1.20e+08
# band width = 300
# model fold = [5, 50]
# qvalue cutoff = 5.00e-02
# Larger dataset will be scaled towards smaller dataset.
# Range for calculating regional lambda is: 10000 bps
# Broad region calling is off
# Paired-End mode is off
# tag size is determined as 75 bps
# total tags in treatment: 90052141
# tags after filtering in treatment: 34326929
# maximum duplicate tags at the same position in treatment = 1
# Redundant rate in treatment: 0.62
# Sequencing ends will be shifted towards 5' by 50 bp(s)
# d = 100
chr	start	end	length	abs_summit	pileup	#NAME?	fold_enrichment	#NAME?	name
1	3119	3251	133	3142	56.00	572439	192530	341204	ATAC_seq_light_WT_2C_peak_1
1	33427	33582	156	33505	56.00	572439	192530	341204	ATAC_seq_light_WT_2C_peak_2
1	37939	38235	297	38117	79.00	1457407	270218	1077549	ATAC_seq_light_WT_2C_peak_3
1	49851	50041	191	49880	54.00	511901	185775	295603	ATAC_seq_light_WT_2C_peak_4
1	51339	51503	165	51425	65.00	879478	222929	577970	ATAC_seq_light_WT_2C_peak_5
1	55312	55523	212	55476	59.00	668645	202663	414152	ATAC_seq_light_WT_2C_peak_6
1	68810	68965	156	68825	56.00	572439	192530	341204	ATAC_seq_light_WT_2C_peak_7
1	77594	77732	139	77617	54.00	511901	185775	295603	ATAC_seq_light_WT_2C_peak_8
1	81815	81932	118	81859	54.00	511901	185775	295603	ATAC_seq_light_WT_2C_peak_9
1	88482	88696	215	88599	56.00	572439	192530	341204	ATAC_seq_light_WT_2C_peak_10
1	99242	99525	284	99449	74.00	1238079	253329	878630	ATAC_seq_light_WT_2C_peak_11
1	99725	99886	162	99792	56.00	572439	192530	341204	ATAC_seq_light_WT_2C_peak_12
1	107694	107907	214	107736	56.00	572251	192503	341204	ATAC_seq_light_WT_2C_peak_13
1	112296	112524	229	112361	60.00	702112	206041	439696	ATAC_seq_light_WT_2C_peak_14
1	112716	112866	151	112725	49.00	373806	168886	193092	ATAC_seq_light_WT_2C_peak_15
1	120633	120821	189	120727	71.00	1113198	243196	770120	ATAC_seq_light_WT_2C_peak_16
1	130584	130787	204	130604	56.00	572439	192530	341204	ATAC_seq_light_WT_2C_peak_17
1	131182	131342	161	131281	55.00	541803	189152	318109	ATAC_seq_light_WT_2C_peak_18
1	156521	156697	177	156615	60.00	702112	206041	439696	ATAC_seq_light_WT_2C_peak_19
1	156880	157022	143	156990	49.00	373806	168886	193092	ATAC_seq_light_WT_2C_peak_20
1	159409	159603	195	159576	57.00	603799	195908	364959	ATAC_seq_light_WT_2C_peak_21
1	162786	163033	248	162986	55.00	541803	189152	318109	ATAC_seq_light_WT_2C_peak_22
1	168007	168111	105	168025	50.00	399864	172264	212158	ATAC_seq_light_WT_2C_peak_23
1	172915	173066	152	172987	52.00	454344	179019	252505	ATAC_seq_light_WT_2C_peak_24
1	173238	173584	347	173328	71.00	1113198	243196	770120	ATAC_seq_light_WT_2C_peak_25
1	183312	183639	328	183365	55.00	541803	189152	318109	ATAC_seq_light_WT_2C_peak_26
1	190277	190511	235	190412	60.00	702112	206041	439696	ATAC_seq_light_WT_2C_peak_27
1	194326	194448	123	194395	61.00	720618	207289	454954	ATAC_seq_light_WT_2C_peak_28
1	194574	194682	109	194635	59.00	628430	197044	385168	ATAC_seq_light_WT_2C_peak_29
1	195525	195741	217	195667	56.00	566934	191726	338658	ATAC_seq_light_WT_2C_peak_30
1	198488	198884	397	198570	56.00	572439	192530	341204	ATAC_seq_light_WT_2C_peak_31
1	206429	206528	100	206435	50.00	378767	168818	197078	ATAC_seq_light_WT_2C_peak_32
1	206644	207244	601	206773	72.00	1137675	244556	791892	ATAC_seq_light_WT_2C_peak_33
1	207738	208022	285	207944	66.00	916893	226307	607816	ATAC_seq_light_WT_2C_peak_34
1	220110	220399	290	220259	68.00	993594	233063	670261	ATAC_seq_light_WT_2C_peak_35
1	225475	225706	232	225559	65.00	812788	214286	525688	ATAC_seq_light_WT_2C_peak_36
1	228254	228446	193	228348	69.00	939114	224791	626911	ATAC_seq_light_WT_2C_peak_37
1	228555	229005	451	228931	59.00	599360	192988	363312	ATAC_seq_light_WT_2C_peak_38
1	254607	254725	119	254679	60.00	702112	206041	439696	ATAC_seq_light_WT_2C_peak_39
1	266321	266424	104	266398	55.00	541803	189152	318109	ATAC_seq_light_WT_2C_peak_40
1	291099	291316	218	291153	53.00	482744	182397	273739	ATAC_seq_light_WT_2C_peak_41
1	292992	293091	100	293052	57.00	603799	195908	364959	ATAC_seq_light_WT_2C_peak_42
1	298129	298303	175	298227	59.00	668645	202663	414152	ATAC_seq_light_WT_2C_peak_43
1	298389	298598	210	298478	51.00	426714	175641	231965	ATAC_seq_light_WT_2C_peak_44
1	302425	302757	333	302577	62.00	771080	212796	492752	ATAC_seq_light_WT_2C_peak_45
1	309159	309350	192	309330	57.00	603799	195908	364959	ATAC_seq_light_WT_2C_peak_46
1	310075	310258	184	310106	59.00	668645	202663	414152	ATAC_seq_light_WT_2C_peak_47
1	324990	325287	298	325170	67.00	954935	229685	638556	ATAC_seq_light_WT_2C_peak_48
1	337847	338029	183	337922	52.00	454344	179019	252505	ATAC_seq_light_WT_2C_peak_49
1	342307	342522	216	342369	61.00	736260	209419	465826	ATAC_seq_light_WT_2C_peak_50
1	356849	357002	154	356930	65.00	879478	222929	577970	ATAC_seq_light_WT_2C_peak_51
1	364210	364476	267	364332	59.00	668645	202663	414152	ATAC_seq_light_WT_2C_peak_52
1	368195	368310	116	368257	59.00	635885	198085	389235	ATAC_seq_light_WT_2C_peak_53
1	373282	373437	156	373296	52.00	454344	179019	252505	ATAC_seq_light_WT_2C_peak_54
1	395472	395734	263	395549	58.00	635871	199285	389235	ATAC_seq_light_WT_2C_peak_55
1	401866	402071	206	401949	54.00	511901	185775	295603	ATAC_seq_light_WT_2C_peak_56
1	410548	410771	224	410744	58.00	635871	199285	389235	ATAC_seq_light_WT_2C_peak_57
1	414803	415008	206	414864	48.00	348555	165508	174739	ATAC_seq_light_WT_2C_peak_58
1	418393	418779	387	418733	64.00	842699	219552	548852	ATAC_seq_light_WT_2C_peak_59
1	452755	453146	392	453062	67.00	954935	229685	638556	ATAC_seq_light_WT_2C_peak_60
1	455350	455728	379	455655	60.00	702112	206041	439696	ATAC_seq_light_WT_2C_peak_61
1	461627	461822	196	461698	66.00	916893	226307	607816	ATAC_seq_light_WT_2C_peak_62
1	463691	463790	100	463760	51.00	399442	171278	212158	ATAC_seq_light_WT_2C_peak_63
1	467798	467977	180	467848	54.00	478998	180802	272522	ATAC_seq_light_WT_2C_peak_64
1	469293	469470	178	469433	57.00	558262	189357	331596	ATAC_seq_light_WT_2C_peak_65
1	469582	469793	212	469744	63.00	752591	209014	479402	ATAC_seq_light_WT_2C_peak_66
1	483870	484063	194	483926	69.00	909726	221169	603589	ATAC_seq_light_WT_2C_peak_67
1	493261	493482	222	493360	62.00	771080	212796	492752	ATAC_seq_light_WT_2C_peak_68
1	498820	499113	294	498893	57.00	603799	195908	364959	ATAC_seq_light_WT_2C_peak_69
1	511347	511447	101	511357	51.00	426714	175641	231965	ATAC_seq_light_WT_2C_peak_70
1	518122	518268	147	518186	67.00	923523	225689	613411	ATAC_seq_light_WT_2C_peak_71
1	521825	522118	294	522034	65.00	879478	222929	577970	ATAC_seq_light_WT_2C_peak_72
1	537554	537710	157	537638	58.00	635871	199285	389235	ATAC_seq_light_WT_2C_peak_73
1	552615	552826	212	552779	54.00	511901	185775	295603	ATAC_seq_light_WT_2C_peak_74
1	557020	557208	189	557093	55.00	517571	185553	300258	ATAC_seq_light_WT_2C_peak_75
1	565414	565565	152	565482	64.00	713122	202618	448758	ATAC_seq_light_WT_2C_peak_76
1	565825	565964	140	565918	63.00	686201	200250	428606	ATAC_seq_light_WT_2C_peak_77
1	575127	575240	114	575193	61.00	736260	209419	465826	ATAC_seq_light_WT_2C_peak_78
1	575506	575733	228	575657	64.00	842699	219552	548852	ATAC_seq_light_WT_2C_peak_79
1	580436	580651	216	580571	63.00	806563	216174	520437	ATAC_seq_light_WT_2C_peak_80
1	583897	584210	314	584077	58.00	635871	199285	389235	ATAC_seq_light_WT_2C_peak_81
1	591166	591419	254	591229	59.00	668645	202663	414152	ATAC_seq_light_WT_2C_peak_82
1	598785	598925	141	598853	53.00	482744	182397	273739	ATAC_seq_light_WT_2C_peak_83
1	602327	602504	178	602384	60.00	702112	206041	439696	ATAC_seq_light_WT_2C_peak_84
1	616663	617048	386	616919	62.00	703683	203752	440986	ATAC_seq_light_WT_2C_peak_85
1	621176	621488	313	621431	69.00	890042	218750	586894	ATAC_seq_light_WT_2C_peak_86
1	625732	625967	236	625817	52.00	454344	179019	252505	ATAC_seq_light_WT_2C_peak_87
1	652554	652757	204	652678	55.00	541803	189152	318109	ATAC_seq_light_WT_2C_peak_88
1	669800	669957	158	669877	54.00	511901	185775	295603	ATAC_seq_light_WT_2C_peak_89
1	673147	673294	148	673225	52.00	454344	179019	252505	ATAC_seq_light_WT_2C_peak_90
1	701097	701657	561	701426	64.00	842699	219552	548852	ATAC_seq_light_WT_2C_peak_91
1	729718	729867	150	729790	57.00	603799	195908	364959	ATAC_seq_light_WT_2C_peak_92
1	739422	739630	209	739542	63.00	806563	216174	520437	ATAC_seq_light_WT_2C_peak_93
1	748100	748270	171	748176	56.00	572439	192530	341204	ATAC_seq_light_WT_2C_peak_94
1	754213	754377	165	754220	51.00	426714	175641	231965	ATAC_seq_light_WT_2C_peak_95
1	760547	760698	152	760625	59.00	668645	202663	414152	ATAC_seq_light_WT_2C_peak_96
1	769522	769628	107	769556	49.00	373806	168886	193092	ATAC_seq_light_WT_2C_peak_97
1	785563	786127	565	785670	56.00	572439	192530	341204	ATAC_seq_light_WT_2C_peak_98
1	786693	786794	102	786728	57.00	571721	191293	341204	ATAC_seq_light_WT_2C_peak_99
1	807195	807390	196	807283	68.00	993594	233063	670261	ATAC_seq_light_WT_2C_peak_100
1	813195	813443	249	813363	62.00	771080	212796	492752	ATAC_seq_light_WT_2C_peak_101
1	847734	847913	180	847765	56.00	572439	192530	341204	ATAC_seq_light_WT_2C_peak_102
1	867824	867942	119	867879	61.00	721637	207427	455795	ATAC_seq_light_WT_2C_peak_103
1	868085	868299	215	868188	72.00	1135655	244311	790099	ATAC_seq_light_WT_2C_peak_104
1	871365	871566	202	871455	61.00	736260	209419	465826	ATAC_seq_light_WT_2C_peak_105
1	877655	877833	179	877810	63.00	806563	216174	520437	ATAC_seq_light_WT_2C_peak_106
1	889998	890130	133	890120	48.00	348555	165508	174739	ATAC_seq_light_WT_2C_peak_107
1	898555	898853	299	898722	59.00	611932	194742	371617	ATAC_seq_light_WT_2C_peak_108
1	899852	900065	214	899980	59.00	586573	191205	352805	ATAC_seq_light_WT_2C_peak_109
1	907476	907650	175	907563	56.00	572439	192530	341204	ATAC_seq_light_WT_2C_peak_110
1	909608	909909	302	909867	54.00	511901	185775	295603	ATAC_seq_light_WT_2C_peak_111
1	918045	918288	244	918097	58.00	635871	199285	389235	ATAC_seq_light_WT_2C_peak_112
1	933508	933724	217	933584	48.00	319604	160550	155444	ATAC_seq_light_WT_2C_peak_113
1	937594	937810	217	937733	58.00	635871	199285	389235	ATAC_seq_light_WT_2C_peak_114
1	951838	952195	358	952098	62.00	771080	212796	492752	ATAC_seq_light_WT_2C_peak_115
1	956961	957090	130	957030	50.00	399864	172264	212158	ATAC_seq_light_WT_2C_peak_116
1	975476	975655	180	975530	58.00	570883	190077	341204	ATAC_seq_light_WT_2C_peak_117
1	978335	978441	107	978422	66.00	748997	204893	476397	ATAC_seq_light_WT_2C_peak_118
1	982094	982223	130	982185	57.00	431108	170991	235564	ATAC_seq_light_WT_2C_peak_119
1	983388	983747	360	983699	63.00	687153	200376	429384	ATAC_seq_light_WT_2C_peak_120
1	983890	984455	566	984038	63.00	699633	202020	439696	ATAC_seq_light_WT_2C_peak_121
1	993209	993444	236	993273	61.00	736260	209419	465826	ATAC_seq_light_WT_2C_peak_122
1	1011242	1011342	101	1011297	55.00	541803	189152	318109	ATAC_seq_light_WT_2C_peak_123
1	1017759	1017892	134	1017815	57.00	603799	195908	364959	ATAC_seq_light_WT_2C_peak_124
1	1022124	1022354	231	1022265	54.00	511901	185775	295603	ATAC_seq_light_WT_2C_peak_125
1	1023863	1024186	324	1024014	66.00	916893	226307	607816	ATAC_seq_light_WT_2C_peak_126
1	1024402	1024566	165	1024491	59.00	635416	198020	389235	ATAC_seq_light_WT_2C_peak_127
1	1029052	1029186	135	1029113	55.00	541803	189152	318109	ATAC_seq_light_WT_2C_peak_128
1	1036171	1036320	150	1036184	51.00	426714	175641	231965	ATAC_seq_light_WT_2C_peak_129
1	1049853	1050229	377	1049998	57.00	603799	195908	364959	ATAC_seq_light_WT_2C_peak_130
1	1051231	1051410	180	1051326	63.00	806563	216174	520437	ATAC_seq_light_WT_2C_peak_131
1	1064330	1064563	234	1064415	69.00	1032862	236440	702553	ATAC_seq_light_WT_2C_peak_132
1	1071404	1071558	155	1071469	51.00	426714	175641	231965	ATAC_seq_light_WT_2C_peak_133
1	1072895	1073157	263	1072992	54.00	511901	185775	295603	ATAC_seq_light_WT_2C_peak_134
1	1073246	1073387	142	1073268	60.00	702112	206041	439696	ATAC_seq_light_WT_2C_peak_135
1	1080835	1081168	334	1081031	72.00	1154249	246574	805288	ATAC_seq_light_WT_2C_peak_136
1	1084533	1084703	171	1084540	49.00	373806	168886	193092	ATAC_seq_light_WT_2C_peak_137
1	1084789	1084911	123	1084851	55.00	541803	189152	318109	ATAC_seq_light_WT_2C_peak_138
1	1085713	1085844	132	1085808	54.00	511901	185775	295603	ATAC_seq_light_WT_2C_peak_139
1	1125160	1125295	136	1125173	51.00	375772	167472	194654	ATAC_seq_light_WT_2C_peak_140
1	1141393	1141573	181	1141461	64.00	586536	186193	352779	ATAC_seq_light_WT_2C_peak_141
1	1143117	1143302	186	1143257	71.00	719900	196025	454355	ATAC_seq_light_WT_2C_peak_142
1	1143684	1143816	133	1143743	64.00	517830	177257	300478	ATAC_seq_light_WT_2C_peak_143
1	1154892	1155054	163	1154965	53.00	482744	182397	273739	ATAC_seq_light_WT_2C_peak_144
1	1188366	1188986	621	1188612	72.00	1065773	235864	731370	ATAC_seq_light_WT_2C_peak_145
1	1191363	1191629	267	1191507	72.00	982726	225936	662614	ATAC_seq_light_WT_2C_peak_146
1	1197991	1198103	113	1198008	51.00	382171	168503	199845	ATAC_seq_light_WT_2C_peak_147
1	1202049	1202218	170	1202059	51.00	426714	175641	231965	ATAC_seq_light_WT_2C_peak_148
1	1206526	1206660	135	1206583	61.00	736260	209419	465826	ATAC_seq_light_WT_2C_peak_149
1	1215682	1216144	463	1215874	65.00	879478	222929	577970	ATAC_seq_light_WT_2C_peak_150
1	1224527	1224762	236	1224696	65.00	879478	222929	577970	ATAC_seq_light_WT_2C_peak_151
1	1240331	1240463	133	1240385	53.00	475406	181269	269607	ATAC_seq_light_WT_2C_peak_152
1	1244754	1244920	167	1244844	53.00	482744	182397	273739	ATAC_seq_light_WT_2C_peak_153
1	1261412	1261722	311	1261588	58.00	635871	199285	389235	ATAC_seq_light_WT_2C_peak_154
1	1291070	1291299	230	1291209	66.00	916893	226307	607816	ATAC_seq_light_WT_2C_peak_155
1	1299365	1299512	148	1299423	51.00	426714	175641	231965	ATAC_seq_light_WT_2C_peak_156
1	1312814	1312982	169	1312873	63.00	613216	190646	372711	ATAC_seq_light_WT_2C_peak_157
1	1313490	1313589	100	1313568	55.00	440546	174075	243194	ATAC_seq_light_WT_2C_peak_158
1	1315744	1315844	101	1315832	52.00	454344	179019	252505	ATAC_seq_light_WT_2C_peak_159
1	1321074	1321253	180	1321219	56.00	572439	192530	341204	ATAC_seq_light_WT_2C_peak_160
1	1321726	1321933	208	1321782	67.00	954935	229685	638556	ATAC_seq_light_WT_2C_peak_161
1	1337851	1338179	329	1338100	67.00	954935	229685	638556	ATAC_seq_light_WT_2C_peak_162
1	1338447	1338630	184	1338550	59.00	668645	202663	414152	ATAC_seq_light_WT_2C_peak_163
1	1338936	1339111	176	1339075	56.00	572439	192530	341204	ATAC_seq_light_WT_2C_peak_164
1	1343650	1343758	109	1343733	55.00	541803	189152	318109	ATAC_seq_light_WT_2C_peak_165
1	1344892	1345098	207	1344942	60.00	702112	206041	439696	ATAC_seq_light_WT_2C_peak_166
1	1349791	1350147	357	1350027	65.00	879478	222929	577970	ATAC_seq_light_WT_2C_peak_167
1	1355609	1356179	571	1355693	61.00	736260	209419	465826	ATAC_seq_light_WT_2C_peak_168
1	1362067	1362516	450	1362448	67.00	954935	229685	638556	ATAC_seq_light_WT_2C_peak_169
1	1368760	1369013	254	1368844	67.00	954935	229685	638556	ATAC_seq_light_WT_2C_peak_170
1	1375723	1375853	131	1375773	56.00	572439	192530	341204	ATAC_seq_light_WT_2C_peak_171
1	1391229	1391329	101	1391248	52.00	454344	179019	252505	ATAC_seq_light_WT_2C_peak_172
1	1407477	1407667	191	1407648	52.00	454344	179019	252505	ATAC_seq_light_WT_2C_peak_173
1	1410859	1411143	285	1410945	66.00	916893	226307	607816	ATAC_seq_light_WT_2C_peak_174
1	1418548	1418669	122	1418633	52.00	448421	178091	249534	ATAC_seq_light_WT_2C_peak_175
1	1422231	1422345	115	1422288	67.00	765041	205749	489783	ATAC_seq_light_WT_2C_peak_176
1	1422758	1422899	142	1422870	57.00	467634	176292	263298	ATAC_seq_light_WT_2C_peak_177
1	1424042	1424144	103	1424059	56.00	465703	176909	261745	ATAC_seq_light_WT_2C_peak_178
1	1434528	1434919	392	1434590	63.00	804139	215852	520420	ATAC_seq_light_WT_2C_peak_179
1	1455304	1455433	130	1455345	61.00	596644	190476	361094	ATAC_seq_light_WT_2C_peak_180
1	1456648	1456800	153	1456679	57.00	501959	181250	289393	ATAC_seq_light_WT_2C_peak_181
1	1458774	1459013	240	1458921	71.00	853343	211827	557816	ATAC_seq_light_WT_2C_peak_182
1	1462216	1462425	210	1462388	66.00	802072	211624	518726	ATAC_seq_light_WT_2C_peak_183
1	1462969	1463124	156	1463048	53.00	401227	169811	213256	ATAC_seq_light_WT_2C_peak_184
1	1479912	1480068	157	1479936	57.00	497264	180573	285573	ATAC_seq_light_WT_2C_peak_185
1	1482386	1482624	239	1482450	63.00	720210	204734	454613	ATAC_seq_light_WT_2C_peak_186
1	1486954	1487125	172	1487089	62.00	771080	212796	492752	ATAC_seq_light_WT_2C_peak_187
1	1494697	1494839	143	1494728	55.00	469884	178458	265124	ATAC_seq_light_WT_2C_peak_188
1	1496580	1496757	178	1496605	52.00	419080	173486	227678	ATAC_seq_light_WT_2C_peak_189
1	1497553	1497675	123	1497589	61.00	686226	202614	428618	ATAC_seq_light_WT_2C_peak_190
1	1498009	1498195	187	1498124	53.00	444621	176528	246488	ATAC_seq_light_WT_2C_peak_191
1	1503789	1504050	262	1503961	70.00	1072733	239818	735908	ATAC_seq_light_WT_2C_peak_192
1	1504687	1504901	215	1504865	65.00	879478	222929	577970	ATAC_seq_light_WT_2C_peak_193
1	1520008	1520135	128	1520107	54.00	511901	185775	295603	ATAC_seq_light_WT_2C_peak_194
1	1534367	1534512	146	1534454	51.00	426714	175641	231965	ATAC_seq_light_WT_2C_peak_195
1	1545131	1545289	159	1545207	61.00	736260	209419	465826	ATAC_seq_light_WT_2C_peak_196
1	1559786	1560080	295	1559999	62.00	693897	202442	434993	ATAC_seq_light_WT_2C_peak_197
1	1564183	1564579	397	1564520	67.00	905396	223390	599942	ATAC_seq_light_WT_2C_peak_198
1	1569414	1569528	115	1569434	59.00	610122	194489	370150	ATAC_seq_light_WT_2C_peak_199
1	1569804	1570170	367	1569951	74.00	1195693	248262	841488	ATAC_seq_light_WT_2C_peak_200
1	1576599	1576784	186	1576680	52.00	454344	179019	252505	ATAC_seq_light_WT_2C_peak_201
1	1583751	1583891	141	1583818	64.00	842699	219552	548852	ATAC_seq_light_WT_2C_peak_202
1	1587667	1587916	250	1587864	56.00	572439	192530	341204	ATAC_seq_light_WT_2C_peak_203
1	1595773	1595968	196	1595858	62.00	771080	212796	492752	ATAC_seq_light_WT_2C_peak_204
1	1635830	1635932	103	1635851	52.00	454344	179019	252505	ATAC_seq_light_WT_2C_peak_205
1	1663261	1663456	196	1663354	62.00	771080	212796	492752	ATAC_seq_light_WT_2C_peak_206
1	1701093	1701238	146	1701197	58.00	635871	199285	389235	ATAC_seq_light_WT_2C_peak_207
1	1702734	1702929	196	1702901	64.00	842699	219552	548852	ATAC_seq_light_WT_2C_peak_208
1	1704833	1705008	176	1704916	56.00	572439	192530	341204	ATAC_seq_light_WT_2C_peak_209
1	1713264	1713552	289	1713400	55.00	541803	189152	318109	ATAC_seq_light_WT_2C_peak_210
1	1744540	1744749	210	1744726	64.00	828477	217683	538977	ATAC_seq_light_WT_2C_peak_211
1	1745556	1745681	126	1745616	58.00	620181	197061	378414	ATAC_seq_light_WT_2C_peak_212
1	1745795	1746078	284	1746011	59.00	658233	201207	407612	ATAC_seq_light_WT_2C_peak_213
1	1768679	1769064	386	1768791	82.00	1481800	267569	1100524	ATAC_seq_light_WT_2C_peak_214
1	1773612	1774052	441	1773700	68.00	862388	216641	565467	ATAC_seq_light_WT_2C_peak_215
1	1804016	1804172	157	1804090	62.00	771080	212796	492752	ATAC_seq_light_WT_2C_peak_216
1	1815591	1815739	149	1815669	60.00	702112	206041	439696	ATAC_seq_light_WT_2C_peak_217
1	1817235	1817378	144	1817309	58.00	635871	199285	389235	ATAC_seq_light_WT_2C_peak_218
1	1820330	1820482	153	1820399	47.00	291542	156403	135198	ATAC_seq_light_WT_2C_peak_219
1	1821933	1822400	468	1822009	63.00	806563	216174	520437	ATAC_seq_light_WT_2C_peak_220
1	1829732	1830048	317	1829845	67.00	954069	229575	638556	ATAC_seq_light_WT_2C_peak_221
1	1830137	1830373	237	1830341	56.00	570030	192178	341174	ATAC_seq_light_WT_2C_peak_222
1	1837571	1837802	232	1837741	62.00	741473	208817	470143	ATAC_seq_light_WT_2C_peak_223
1	1838075	1838291	217	1838221	65.00	837914	217535	546838	ATAC_seq_light_WT_2C_peak_224
1	1838535	1838697	163	1838535	48.00	331704	162629	163207	ATAC_seq_light_WT_2C_peak_225
1	1855494	1855749	256	1855592	57.00	603799	195908	364959	ATAC_seq_light_WT_2C_peak_226
1	1860699	1860862	164	1860722	52.00	454344	179019	252505	ATAC_seq_light_WT_2C_peak_227
1	1877685	1877865	181	1877781	63.00	691451	200942	432962	ATAC_seq_light_WT_2C_peak_228
1	1879231	1879341	111	1879320	56.00	507149	182986	293618	ATAC_seq_light_WT_2C_peak_229
1	1879495	1879611	117	1879589	55.00	476405	179430	270410	ATAC_seq_light_WT_2C_peak_230
1	1882664	1882772	109	1882726	54.00	431593	173611	235960	ATAC_seq_light_WT_2C_peak_231
1	1887953	1888192	240	1888122	56.00	466077	176964	262054	ATAC_seq_light_WT_2C_peak_232
1	1888313	1888526	214	1888377	61.00	617255	193267	375996	ATAC_seq_light_WT_2C_peak_233
1	1897042	1897160	119	1897106	55.00	538189	188616	317089	ATAC_seq_light_WT_2C_peak_234
1	1899832	1900002	171	1899905	61.00	736260	209419	465826	ATAC_seq_light_WT_2C_peak_235
1	1922173	1922277	105	1922211	55.00	541803	189152	318109	ATAC_seq_light_WT_2C_peak_236
1	1926549	1926649	101	1926580	58.00	635871	199285	389235	ATAC_seq_light_WT_2C_peak_237
1	1932508	1932656	149	1932599	48.00	348555	165508	174739	ATAC_seq_light_WT_2C_peak_238
1	1933058	1933289	232	1933127	56.00	572439	192530	341204	ATAC_seq_light_WT_2C_peak_239
1	1934421	1934669	249	1934652	54.00	510895	185623	295603	ATAC_seq_light_WT_2C_peak_240
1	1946578	1946796	219	1946619	58.00	558462	188318	331748	ATAC_seq_light_WT_2C_peak_241
1	1953540	1954317	778	1954051	76.00	1140373	238686	794280	ATAC_seq_light_WT_2C_peak_242
1	1958787	1958886	100	1958857	52.00	454344	179019	252505	ATAC_seq_light_WT_2C_peak_243
1	1977922	1978323	402	1978162	67.00	954935	229685	638556	ATAC_seq_light_WT_2C_peak_244
1	1989254	1989553	300	1989305	61.00	736260	209419	465826	ATAC_seq_light_WT_2C_peak_245
1	2000666	2000951	286	2000785	61.00	728807	208403	461762	ATAC_seq_light_WT_2C_peak_246
1	2001245	2001441	197	2001255	53.00	462497	179283	259148	ATAC_seq_light_WT_2C_peak_247
1	2007044	2007683	640	2007443	78.00	1412454	266840	1035908	ATAC_seq_light_WT_2C_peak_248
1	2013611	2013794	184	2013669	73.00	1195878	249951	841488	ATAC_seq_light_WT_2C_peak_249
1	2027633	2027735	103	2027647	54.00	406642	169806	217669	ATAC_seq_light_WT_2C_peak_250
1	2035498	2035838	341	2035749	59.00	668645	202663	414152	ATAC_seq_light_WT_2C_peak_251
1	2047550	2047896	347	2047748	61.00	736260	209419	465826	ATAC_seq_light_WT_2C_peak_252
1	2052107	2052274	168	2052131	60.00	609869	193344	369927	ATAC_seq_light_WT_2C_peak_253
1	2055716	2056080	365	2056005	77.00	1368038	263462	995304	ATAC_seq_light_WT_2C_peak_254
1	2070508	2070747	240	2070675	64.00	842699	219552	548852	ATAC_seq_light_WT_2C_peak_255
1	2077700	2077925	226	2077775	55.00	541803	189152	318109	ATAC_seq_light_WT_2C_peak_256
1	2083006	2083437	432	2083186	69.00	1024961	235452	697448	ATAC_seq_light_WT_2C_peak_257
1	2089610	2089947	338	2089789	59.00	645313	199402	397009	ATAC_seq_light_WT_2C_peak_258
1	2103309	2103479	171	2103385	50.00	399864	172264	212158	ATAC_seq_light_WT_2C_peak_259
1	2104426	2104575	150	2104489	57.00	600395	195418	364158	ATAC_seq_light_WT_2C_peak_260
1	2107878	2108167	290	2108084	67.00	851295	216561	556074	ATAC_seq_light_WT_2C_peak_261
1	2114574	2114816	243	2114737	52.00	454344	179019	252505	ATAC_seq_light_WT_2C_peak_262
1	2129819	2129977	159	2129961	57.00	603799	195908	364959	ATAC_seq_light_WT_2C_peak_263
1	2135652	2135784	133	2135720	49.00	373806	168886	193092	ATAC_seq_light_WT_2C_peak_264
1	2141875	2142078	204	2141891	52.00	454344	179019	252505	ATAC_seq_light_WT_2C_peak_265
1	2143827	2144029	203	2143940	66.00	833642	215642	543286	ATAC_seq_light_WT_2C_peak_266
1	2152463	2152709	247	2152629	57.00	535463	186076	314878	ATAC_seq_light_WT_2C_peak_267
1	2155982	2156110	129	2156022	70.00	1032668	234866	702553	ATAC_seq_light_WT_2C_peak_268
1	2163349	2163617	269	2163581	55.00	495631	182292	284238	ATAC_seq_light_WT_2C_peak_269
1	2163904	2164055	152	2163985	52.00	409426	171966	219919	ATAC_seq_light_WT_2C_peak_270
1	2172071	2172288	218	2172118	61.00	562907	185907	335384	ATAC_seq_light_WT_2C_peak_271
1	2172565	2172745	181	2172725	62.00	536328	181399	315575	ATAC_seq_light_WT_2C_peak_272
1	2177492	2177702	211	2177654	69.00	862588	215385	565653	ATAC_seq_light_WT_2C_peak_273
1	2177818	2177959	142	2177900	66.00	794738	210692	512633	ATAC_seq_light_WT_2C_peak_274
1	2184136	2184361	226	2184216	67.00	954935	229685	638556	ATAC_seq_light_WT_2C_peak_275
1	2191079	2191191	113	2191113	62.00	703683	203752	440986	ATAC_seq_light_WT_2C_peak_276
1	2196645	2196925	281	2196850	77.00	1134562	236579	789115	ATAC_seq_light_WT_2C_peak_277
1	2197415	2197536	122	2197513	54.00	394118	167888	209390	ATAC_seq_light_WT_2C_peak_278
1	2203742	2203989	248	2203811	63.00	780910	212766	501020	ATAC_seq_light_WT_2C_peak_279
1	2213299	2213415	117	2213397	55.00	541803	189152	318109	ATAC_seq_light_WT_2C_peak_280
1	2214104	2214399	296	2214250	62.00	771080	212796	492752	ATAC_seq_light_WT_2C_peak_281
1	2214967	2215233	267	2214997	55.00	501241	183126	288811	ATAC_seq_light_WT_2C_peak_282
1	2244960	2245088	129	2245008	54.00	511901	185775	295603	ATAC_seq_light_WT_2C_peak_283
1	2248889	2249163	275	2249097	71.00	1095671	241045	756154	ATAC_seq_light_WT_2C_peak_284
1	2274714	2274912	199	2274800	62.00	751328	210140	478370	ATAC_seq_light_WT_2C_peak_285
1	2280465	2280654	190	2280531	66.00	713135	200359	448763	ATAC_seq_light_WT_2C_peak_286
1	2283015	2283140	126	2283085	66.00	739643	203709	468654	ATAC_seq_light_WT_2C_peak_287
1	2284364	2284544	181	2284386	56.00	443006	173569	245196	ATAC_seq_light_WT_2C_peak_288
1	2299782	2299890	109	2299847	55.00	521723	186170	303650	ATAC_seq_light_WT_2C_peak_289
1	2305083	2305462	380	2305179	69.00	1021164	234978	694154	ATAC_seq_light_WT_2C_peak_290
1	2312043	2312369	327	2312289	57.00	603799	195908	364959	ATAC_seq_light_WT_2C_peak_291
1	2321677	2321947	271	2321801	69.00	1032862	236440	702553	ATAC_seq_light_WT_2C_peak_292
1	2322316	2322659	344	2322566	66.00	916893	226307	607816	ATAC_seq_light_WT_2C_peak_293
1	2335777	2336033	257	2335864	67.00	759575	205066	485229	ATAC_seq_light_WT_2C_peak_294
1	2341349	2341521	173	2341492	60.00	673679	202121	418266	ATAC_seq_light_WT_2C_peak_295
1	2347995	2348142	148	2348070	68.00	861294	216505	564553	ATAC_seq_light_WT_2C_peak_296
1	2348618	2348858	241	2348654	57.00	492993	179957	282098	ATAC_seq_light_WT_2C_peak_297
1	2365206	2365379	174	2365254	65.00	735945	204398	465826	ATAC_seq_light_WT_2C_peak_298
1	2365572	2365734	163	2365586	54.00	409048	170173	219627	ATAC_seq_light_WT_2C_peak_299
1	2366550	2366751	202	2366617	71.00	940383	222222	628009	ATAC_seq_light_WT_2C_peak_300
1	2368443	2368762	320	2368697	62.00	677057	200191	421056	ATAC_seq_light_WT_2C_peak_301
1	2374513	2375010	498	2374965	68.00	993594	233063	670261	ATAC_seq_light_WT_2C_peak_302
1	2390497	2390677	181	2390660	52.00	351186	162726	176843	ATAC_seq_light_WT_2C_peak_303
1	2393522	2393682	161	2393644	55.00	425576	171832	231965	ATAC_seq_light_WT_2C_peak_304
1	2395038	2395530	493	2395366	70.00	1012056	232330	686215	ATAC_seq_light_WT_2C_peak_305
1	2406631	2406927	297	2406750	66.00	781792	209048	501755	ATAC_seq_light_WT_2C_peak_306
1	2409555	2409823	269	2409650	63.00	591109	187738	356542	ATAC_seq_light_WT_2C_peak_307
1	2412636	2412992	357	2412775	68.00	847173	214753	552622	ATAC_seq_light_WT_2C_peak_308
1	2416087	2416302	216	2416151	55.00	541803	189152	318109	ATAC_seq_light_WT_2C_peak_309
1	2421922	2422321	400	2422186	63.00	806563	216174	520437	ATAC_seq_light_WT_2C_peak_310
1	2429476	2429621	146	2429551	48.00	337733	163661	168000	ATAC_seq_light_WT_2C_peak_311
1	2432094	2432320	227	2432227	52.00	376574	166772	195299	ATAC_seq_light_WT_2C_peak_312
1	2437176	2437485	310	2437402	65.00	648551	193208	399647	ATAC_seq_light_WT_2C_peak_313
1	2445004	2445236	233	2445078	58.00	450492	172970	251216	ATAC_seq_light_WT_2C_peak_314
1	2445329	2445448	120	2445411	70.00	828733	210059	539192	ATAC_seq_light_WT_2C_peak_315
1	2445996	2446153	158	2446080	63.00	655882	196259	405692	ATAC_seq_light_WT_2C_peak_316
1	2454655	2454917	263	2454738	60.00	699383	205664	439501	ATAC_seq_light_WT_2C_peak_317
1	2457409	2457694	286	2457652	67.00	753160	204266	479872	ATAC_seq_light_WT_2C_peak_318
1	2458134	2458248	115	2458218	64.00	635436	192536	389235	ATAC_seq_light_WT_2C_peak_319
1	2462055	2462221	167	2462204	59.00	473077	175336	267720	ATAC_seq_light_WT_2C_peak_320
1	2474986	2475174	189	2475075	55.00	541803	189152	318109	ATAC_seq_light_WT_2C_peak_321
1	2475270	2475378	109	2475314	60.00	702112	206041	439696	ATAC_seq_light_WT_2C_peak_322
1	2476874	2477008	135	2476930	53.00	482744	182397	273739	ATAC_seq_light_WT_2C_peak_323
1	2488598	2488944	347	2488914	56.00	555992	190127	329722	ATAC_seq_light_WT_2C_peak_324
1	2498693	2499012	320	2498930	73.00	1195878	249951	841488	ATAC_seq_light_WT_2C_peak_325
1	2520610	2521093	484	2521023	61.00	736260	209419	465826	ATAC_seq_light_WT_2C_peak_326
1	2530192	2530503	312	2530352	51.00	426714	175641	231965	ATAC_seq_light_WT_2C_peak_327
1	2538066	2538491	426	2538406	60.00	661619	200460	410411	ATAC_seq_light_WT_2C_peak_328
1	2542234	2542664	431	2542518	68.00	965040	229465	647306	ATAC_seq_light_WT_2C_peak_329
1	2547881	2548021	141	2548008	49.00	373806	168886	193092	ATAC_seq_light_WT_2C_peak_330
1	2548157	2548404	248	2548334	65.00	879478	222929	577970	ATAC_seq_light_WT_2C_peak_331
1	2548527	2548697	171	2548683	51.00	426714	175641	231965	ATAC_seq_light_WT_2C_peak_332
1	2561314	2561414	101	2561337	61.00	665055	199742	413255	ATAC_seq_light_WT_2C_peak_333
1	2563890	2564012	123	2563921	68.00	775117	205847	496151	ATAC_seq_light_WT_2C_peak_334
1	2565356	2565517	162	2565408	71.00	891821	216411	588433	ATAC_seq_light_WT_2C_peak_335
1	2573751	2573993	243	2573900	54.00	511901	185775	295603	ATAC_seq_light_WT_2C_peak_336
1	2576629	2576816	188	2576774	59.00	623348	196335	381013	ATAC_seq_light_WT_2C_peak_337
1	2588526	2588802	277	2588703	62.00	753418	210421	480100	ATAC_seq_light_WT_2C_peak_338
1	2590333	2590529	197	2590362	57.00	603799	195908	364959	ATAC_seq_light_WT_2C_peak_339
1	2607540	2607934	395	2607845	73.00	1195878	249951	841488	ATAC_seq_light_WT_2C_peak_340
1	2614486	2614676	191	2614608	53.00	482744	182397	273739	ATAC_seq_light_WT_2C_peak_341
1	2630548	2630651	104	2630590	57.00	543392	187218	319401	ATAC_seq_light_WT_2C_peak_342
1	2635743	2636099	357	2635789	66.00	904258	224681	598973	ATAC_seq_light_WT_2C_peak_343
1	2641804	2641912	109	2641878	62.00	771080	212796	492752	ATAC_seq_light_WT_2C_peak_344
1	2671848	2672089	242	2671866	52.00	454344	179019	252505	ATAC_seq_light_WT_2C_peak_345
1	2672387	2672515	129	2672448	68.00	993594	233063	670261	ATAC_seq_light_WT_2C_peak_346
1	2680791	2680897	107	2680855	50.00	392627	171084	208211	ATAC_seq_light_WT_2C_peak_347
1	2688708	2689010	303	2688829	67.00	755621	204573	481918	ATAC_seq_light_WT_2C_peak_348
1	2690205	2690304	100	2690298	53.00	332389	159011	163755	ATAC_seq_light_WT_2C_peak_349
1	2695064	2695197	134	2695081	49.00	329726	161499	161619	ATAC_seq_light_WT_2C_peak_350
1	2700996	2701201	206	2701120	70.00	1072733	239818	735908	ATAC_seq_light_WT_2C_peak_351
1	2703120	2703322	203	2703257	56.00	572439	192530	341204	ATAC_seq_light_WT_2C_peak_352
1	2711125	2711374	250	2711244	53.00	476198	181391	270252	ATAC_seq_light_WT_2C_peak_353
1	2712143	2712390	248	2712224	60.00	658276	200000	407633	ATAC_seq_light_WT_2C_peak_354
1	2712527	2712857	331	2712717	55.00	484175	180587	274901	ATAC_seq_light_WT_2C_peak_355
1	2721974	2722124	151	2722107	53.00	482744	182397	273739	ATAC_seq_light_WT_2C_peak_356
1	2735789	2735893	105	2735866	54.00	511901	185775	295603	ATAC_seq_light_WT_2C_peak_357
1	2736075	2736297	223	2736259	59.00	668645	202663	414152	ATAC_seq_light_WT_2C_peak_358
1	2736523	2736837	315	2736592	67.00	954935	229685	638556	ATAC_seq_light_WT_2C_peak_359
1	2747928	2748072	145	2747997	56.00	530467	186396	310777	ATAC_seq_light_WT_2C_peak_360
1	2751243	2751503	261	2751386	65.00	659241	194575	408431	ATAC_seq_light_WT_2C_peak_361
1	2755664	2755799	136	2755753	59.00	509561	180451	295593	ATAC_seq_light_WT_2C_peak_362
1	2762378	2762573	196	2762434	57.00	603799	195908	364959	ATAC_seq_light_WT_2C_peak_363
1	2771298	2771595	298	2771550	59.00	668439	202634	414152	ATAC_seq_light_WT_2C_peak_364
1	2804982	2805240	259	2805167	60.00	702112	206041	439696	ATAC_seq_light_WT_2C_peak_365
1	2808514	2808720	207	2808592	51.00	390038	169768	206141	ATAC_seq_light_WT_2C_peak_366
1	2818640	2818772	133	2818685	53.00	448375	177107	249513	ATAC_seq_light_WT_2C_peak_367
1	2821327	2821656	330	2821351	60.00	562470	186830	335036	ATAC_seq_light_WT_2C_peak_368
1	2838855	2838980	126	2838975	48.00	348555	165508	174739	ATAC_seq_light_WT_2C_peak_369
1	2847762	2847947	186	2847862	69.00	856650	214658	560636	ATAC_seq_light_WT_2C_peak_370
1	2848094	2848354	261	2848182	57.00	470976	176775	266006	ATAC_seq_light_WT_2C_peak_371
1	2855659	2855763	105	2855736	53.00	437931	175496	241100	ATAC_seq_light_WT_2C_peak_372
1	2856006	2856116	111	2856081	54.00	456664	177419	254388	ATAC_seq_light_WT_2C_peak_373
1	2861810	2861950	141	2861906	57.00	527221	184890	308137	ATAC_seq_light_WT_2C_peak_374
1	2862459	2862714	256	2862588	60.00	587918	190328	353905	ATAC_seq_light_WT_2C_peak_375
1	2872522	2872748	227	2872728	58.00	453691	173427	252505	ATAC_seq_light_WT_2C_peak_376
1	2910671	2910836	166	2910759	60.00	702112	206041	439696	ATAC_seq_light_WT_2C_peak_377
1	2915963	2916226	264	2916102	60.00	702112	206041	439696	ATAC_seq_light_WT_2C_peak_378
1	2926685	2927000	316	2926903	55.00	541803	189152	318109	ATAC_seq_light_WT_2C_peak_379
1	2931912	2932120	209	2932042	63.00	806563	216174	520437	ATAC_seq_light_WT_2C_peak_380
1	2942262	2942638	377	2942353	73.00	1030764	230243	702409	ATAC_seq_light_WT_2C_peak_381
1	2945918	2946254	337	2946036	75.00	1049035	229607	716632	ATAC_seq_light_WT_2C_peak_382
1	2963752	2963855	104	2963771	55.00	528005	187103	308773	ATAC_seq_light_WT_2C_peak_383
1	2964665	2965030	366	2964893	60.00	702112	206041	439696	ATAC_seq_light_WT_2C_peak_384
1	2972327	2972471	145	2972373	53.00	473825	181026	268319	ATAC_seq_light_WT_2C_peak_385
1	2976715	2977114	400	2976856	70.00	1018262	233093	691640	ATAC_seq_light_WT_2C_peak_386
1	2982593	2982870	278	2982633	56.00	572439	192530	341204	ATAC_seq_light_WT_2C_peak_387
1	2987729	2987868	140	2987775	66.00	741603	203957	470266	ATAC_seq_light_WT_2C_peak_388
1	2991132	2991294	163	2991225	53.00	416581	172194	225671	ATAC_seq_light_WT_2C_peak_389
1	3008273	3008739	467	3008377	71.00	900579	217457	595887	ATAC_seq_light_WT_2C_peak_390
1	3008931	3009102	172	3009028	61.00	591047	189718	356503	ATAC_seq_light_WT_2C_peak_391
1	3018160	3018547	388	3018327	65.00	714994	201711	450317	ATAC_seq_light_WT_2C_peak_392
1	3019058	3019265	208	3019079	60.00	545216	184457	320902	ATAC_seq_light_WT_2C_peak_393
1	3019439	3019755	317	3019662	68.00	799874	208901	516920	ATAC_seq_light_WT_2C_peak_394
1	3030407	3030659	253	3030637	56.00	546942	188804	322335	ATAC_seq_light_WT_2C_peak_395
1	3031559	3031865	307	3031609	62.00	747684	209651	475325	ATAC_seq_light_WT_2C_peak_396
1	3041902	3042009	108	3041979	57.00	603799	195908	364959	ATAC_seq_light_WT_2C_peak_397
1	3063989	3064132	144	3064043	57.00	599937	195352	363788	ATAC_seq_light_WT_2C_peak_398
1	3066015	3066155	141	3066041	53.00	482744	182397	273739	ATAC_seq_light_WT_2C_peak_399
1	3072048	3072340	293	3072143	67.00	797529	209812	514981	ATAC_seq_light_WT_2C_peak_400
1	3072498	3072830	333	3072574	69.00	864756	215650	567471	ATAC_seq_light_WT_2C_peak_401
1	3075639	3075981	343	3075968	57.00	429035	170689	233869	ATAC_seq_light_WT_2C_peak_402
1	3082393	3082557	165	3082510	54.00	421607	172090	229686	ATAC_seq_light_WT_2C_peak_403
1	3085792	3085937	146	3085835	68.00	914132	223084	607354	ATAC_seq_light_WT_2C_peak_404
1	3093278	3093509	232	3093314	58.00	625307	197787	382587	ATAC_seq_light_WT_2C_peak_405
1	3093816	3093928	113	3093888	56.00	572439	192530	341204	ATAC_seq_light_WT_2C_peak_406
1	3094896	3095024	129	3094988	60.00	702112	206041	439696	ATAC_seq_light_WT_2C_peak_407
1	3100167	3100379	213	3100318	59.00	621510	196078	379502	ATAC_seq_light_WT_2C_peak_408
1	3106314	3106471	158	3106361	52.00	416559	173089	225658	ATAC_seq_light_WT_2C_peak_409
1	3122634	3122995	362	3122880	62.00	674206	199810	418692	ATAC_seq_light_WT_2C_peak_410
1	3130958	3131562	605	3131151	68.00	939269	226230	627045	ATAC_seq_light_WT_2C_peak_411
1	3137469	3137810	342	3137546	62.00	711599	204811	447515	ATAC_seq_light_WT_2C_peak_412
1	3140557	3140839	283	3140696	57.00	603799	195908	364959	ATAC_seq_light_WT_2C_peak_413
1	3156579	3156722	144	3156610	56.00	546942	188804	322335	ATAC_seq_light_WT_2C_peak_414
1	3180341	3180884	544	3180652	88.00	1862729	298157	1457409	ATAC_seq_light_WT_2C_peak_415
1	3184152	3184439	288	3184312	66.00	778712	208658	499173	ATAC_seq_light_WT_2C_peak_416
1	3186909	3187041	133	3187025	55.00	506907	183968	293418	ATAC_seq_light_WT_2C_peak_417
1	3195323	3195649	327	3195587	65.00	879478	222929	577970	ATAC_seq_light_WT_2C_peak_418
1	3201084	3201393	310	3201295	65.00	824718	215827	535765	ATAC_seq_light_WT_2C_peak_419
1	3227036	3227212	177	3227173	59.00	668645	202663	414152	ATAC_seq_light_WT_2C_peak_420
1	3240095	3240571	477	3240302	60.00	552145	185410	326565	ATAC_seq_light_WT_2C_peak_421
1	3242023	3242174	152	3242084	59.00	555415	186858	329260	ATAC_seq_light_WT_2C_peak_422
1	3247834	3248114	281	3248020	58.00	595091	193506	359815	ATAC_seq_light_WT_2C_peak_423
1	3251957	3252056	100	3252008	56.00	519312	184765	301701	ATAC_seq_light_WT_2C_peak_424
1	3255886	3256124	239	3255922	59.00	668645	202663	414152	ATAC_seq_light_WT_2C_peak_425
1	3261639	3261915	277	3261817	67.00	915881	224719	607816	ATAC_seq_light_WT_2C_peak_426
1	3272607	3272776	170	3272714	71.00	942673	222497	629970	ATAC_seq_light_WT_2C_peak_427
1	3278591	3278918	328	3278769	54.00	511901	185775	295603	ATAC_seq_light_WT_2C_peak_428
1	3296171	3296681	511	3296584	64.00	786713	212210	505901	ATAC_seq_light_WT_2C_peak_429
1	3302007	3302486	480	3302316	75.00	1110995	236760	769648	ATAC_seq_light_WT_2C_peak_430
1	3309890	3310004	115	3309983	51.00	411911	173276	221921	ATAC_seq_light_WT_2C_peak_431
1	3324948	3325199	252	3325175	65.00	678312	197015	422100	ATAC_seq_light_WT_2C_peak_432
1	3333248	3333433	186	3333399	61.00	736260	209419	465826	ATAC_seq_light_WT_2C_peak_433
1	3338063	3338326	264	3338246	52.00	454344	179019	252505	ATAC_seq_light_WT_2C_peak_434
1	3341608	3341723	116	3341622	52.00	454344	179019	252505	ATAC_seq_light_WT_2C_peak_435
1	3341985	3342270	286	3342021	62.00	771080	212796	492752	ATAC_seq_light_WT_2C_peak_436
1	3346134	3346323	190	3346295	56.00	457174	175655	254803	ATAC_seq_light_WT_2C_peak_437
1	3348501	3348704	204	3348627	65.00	725647	203077	459130	ATAC_seq_light_WT_2C_peak_438
1	3355422	3355557	136	3355494	65.00	736933	204524	466387	ATAC_seq_light_WT_2C_peak_439
1	3356352	3356652	301	3356534	73.00	1046052	232048	714022	ATAC_seq_light_WT_2C_peak_440
1	3362204	3362364	161	3362321	58.00	635871	199285	389235	ATAC_seq_light_WT_2C_peak_441
1	3363206	3363488	283	3363305	58.00	635871	199285	389235	ATAC_seq_light_WT_2C_peak_442
1	3369141	3369373	233	3369261	65.00	879478	222929	577970	ATAC_seq_light_WT_2C_peak_443
1	3396840	3396957	118	3396884	65.00	679232	197133	422842	ATAC_seq_light_WT_2C_peak_444
1	3406792	3406963	172	3406798	48.00	348555	165508	174739	ATAC_seq_light_WT_2C_peak_445
1	3413322	3413548	227	3413481	56.00	572439	192530	341204	ATAC_seq_light_WT_2C_peak_446
1	3420052	3420192	141	3420119	63.00	625847	192308	383026	ATAC_seq_light_WT_2C_peak_447
1	3421226	3421488	263	3421437	64.00	655945	195195	405718	ATAC_seq_light_WT_2C_peak_448
1	3446443	3446594	152	3446562	56.00	392808	166132	208343	ATAC_seq_light_WT_2C_peak_449
1	3461484	3461658	175	3461511	53.00	482744	182397	273739	ATAC_seq_light_WT_2C_peak_450
1	3469509	3469813	305	3469606	60.00	702112	206041	439696	ATAC_seq_light_WT_2C_peak_451
1	3478622	3478896	275	3478737	59.00	478206	176056	271877	ATAC_seq_light_WT_2C_peak_452
1	3484477	3484581	105	3484570	55.00	338637	158640	168727	ATAC_seq_light_WT_2C_peak_453
1	3493821	3494064	244	3494044	62.00	771080	212796	492752	ATAC_seq_light_WT_2C_peak_454
1	3503420	3503769	350	3503473	69.00	1032862	236440	702553	ATAC_seq_light_WT_2C_peak_455
1	3509381	3509483	103	3509413	58.00	635871	199285	389235	ATAC_seq_light_WT_2C_peak_456
1	3523538	3523916	379	3523840	70.00	743494	199831	471816	ATAC_seq_light_WT_2C_peak_457
1	3534839	3535050	212	3534901	55.00	520891	186047	302984	ATAC_seq_light_WT_2C_peak_458
1	3570985	3571486	502	3571074	59.00	536916	184275	316041	ATAC_seq_light_WT_2C_peak_459
1	3590519	3590727	209	3590652	69.00	1032862	236440	702553	ATAC_seq_light_WT_2C_peak_460
1	3610555	3610729	175	3610645	61.00	681848	202020	425005	ATAC_seq_light_WT_2C_peak_461
1	3611291	3611407	117	3611358	60.00	626563	195638	383635	ATAC_seq_light_WT_2C_peak_462
1	3616131	3616372	242	3616204	63.00	806563	216174	520437	ATAC_seq_light_WT_2C_peak_463
1	3637521	3637626	106	3637544	61.00	674606	201038	419045	ATAC_seq_light_WT_2C_peak_464
1	3639666	3639929	264	3639818	66.00	867453	219961	569749	ATAC_seq_light_WT_2C_peak_465
1	3647445	3648180	736	3647762	73.00	1195878	249951	841488	ATAC_seq_light_WT_2C_peak_466
1	3658621	3658818	198	3658641	54.00	511901	185775	295603	ATAC_seq_light_WT_2C_peak_467
1	3658972	3659242	271	3659156	68.00	982170	231621	662124	ATAC_seq_light_WT_2C_peak_468
1	3663857	3664389	533	3664231	75.00	1265332	254862	903623	ATAC_seq_light_WT_2C_peak_469
1	3678811	3678982	172	3678954	52.00	424524	174342	231965	ATAC_seq_light_WT_2C_peak_470
1	3681632	3681738	107	3681701	60.00	702112	206041	439696	ATAC_seq_light_WT_2C_peak_471
1	3700241	3700367	127	3700296	62.00	753941	210491	480532	ATAC_seq_light_WT_2C_peak_472
1	3700457	3700627	171	3700501	51.00	417353	174146	226287	ATAC_seq_light_WT_2C_peak_473
1	3701968	3702320	353	3702225	68.00	993594	233063	670261	ATAC_seq_light_WT_2C_peak_474
1	3719419	3719665	247	3719610	63.00	663698	197287	412134	ATAC_seq_light_WT_2C_peak_475
1	3721530	3721670	141	3721578	65.00	854676	219707	558930	ATAC_seq_light_WT_2C_peak_476
1	3732811	3732993	183	3732882	63.00	806563	216174	520437	ATAC_seq_light_WT_2C_peak_477
1	3745498	3745602	105	3745582	52.00	452254	178692	252505	ATAC_seq_light_WT_2C_peak_478
1	3757007	3757351	345	3757086	74.00	1017719	227342	691157	ATAC_seq_light_WT_2C_peak_479
1	3761213	3761325	113	3761299	64.00	723882	204018	457665	ATAC_seq_light_WT_2C_peak_480
1	3764666	3764819	154	3764735	62.00	771080	212796	492752	ATAC_seq_light_WT_2C_peak_481
1	3773580	3773735	156	3773662	56.00	443724	173675	245769	ATAC_seq_light_WT_2C_peak_482
1	3778748	3778952	205	3778916	65.00	631928	191083	388024	ATAC_seq_light_WT_2C_peak_483
1	3790712	3791107	396	3790925	66.00	916893	226307	607816	ATAC_seq_light_WT_2C_peak_484
1	3794008	3794291	284	3794250	52.00	454344	179019	252505	ATAC_seq_light_WT_2C_peak_485
1	3803986	3804277	292	3804229	67.00	840399	215190	548852	ATAC_seq_light_WT_2C_peak_486
1	3822933	3823134	202	3823080	58.00	635871	199285	389235	ATAC_seq_light_WT_2C_peak_487
1	3831201	3831627	427	3831486	63.00	806563	216174	520437	ATAC_seq_light_WT_2C_peak_488
1	3831772	3831874	103	3831836	55.00	541803	189152	318109	ATAC_seq_light_WT_2C_peak_489
1	3837493	3837674	182	3837642	59.00	631682	197498	387815	ATAC_seq_light_WT_2C_peak_490
1	3847157	3847262	106	3847192	61.00	619931	193629	378208	ATAC_seq_light_WT_2C_peak_491
1	3849213	3849315	103	3849277	62.00	619772	192543	378065	ATAC_seq_light_WT_2C_peak_492
1	3851093	3851213	121	3851167	52.00	343755	161536	172770	ATAC_seq_light_WT_2C_peak_493
1	3862284	3862413	130	3862364	67.00	933008	226894	621704	ATAC_seq_light_WT_2C_peak_494
1	3866923	3867231	309	3867106	63.00	806563	216174	520437	ATAC_seq_light_WT_2C_peak_495
1	3878683	3878834	152	3878749	61.00	537881	182514	316846	ATAC_seq_light_WT_2C_peak_496
1	3880629	3880758	130	3880671	63.00	577432	185938	345330	ATAC_seq_light_WT_2C_peak_497
1	3881365	3881563	199	3881546	57.00	388289	164726	204753	ATAC_seq_light_WT_2C_peak_498
1	3884243	3884376	134	3884302	54.00	386492	166717	203305	ATAC_seq_light_WT_2C_peak_499
1	3886272	3886451	180	3886293	55.00	541803	189152	318109	ATAC_seq_light_WT_2C_peak_500
1	3891787	3891920	134	3891843	56.00	572439	192530	341204	ATAC_seq_light_WT_2C_peak_501
1	3896897	3897110	214	3897021	55.00	541803	189152	318109	ATAC_seq_light_WT_2C_peak_502
1	3904025	3904202	178	3904193	54.00	511901	185775	295603	ATAC_seq_light_WT_2C_peak_503
1	3905103	3905237	135	3905166	51.00	403327	171901	214972	ATAC_seq_light_WT_2C_peak_504
1	3909643	3909959	317	3909678	54.00	511901	185775	295603	ATAC_seq_light_WT_2C_peak_505
1	3914527	3914839	313	3914779	59.00	609218	194363	369409	ATAC_seq_light_WT_2C_peak_506
1	3918174	3918485	312	3918328	57.00	546339	187642	321823	ATAC_seq_light_WT_2C_peak_507
1	3937231	3937599	369	3937550	64.00	647853	194146	399066	ATAC_seq_light_WT_2C_peak_508
1	3943333	3943470	138	3943415	66.00	606386	186890	367084	ATAC_seq_light_WT_2C_peak_509
1	3947695	3947819	125	3947759	72.00	704518	193275	441661	ATAC_seq_light_WT_2C_peak_510
1	3947964	3948084	121	3948011	72.00	719581	195031	454102	ATAC_seq_light_WT_2C_peak_511
1	3948452	3948589	138	3948524	69.00	684650	193745	427339	ATAC_seq_light_WT_2C_peak_512
1	3950936	3951226	291	3951006	61.00	624859	194296	382226	ATAC_seq_light_WT_2C_peak_513
1	3967409	3967558	150	3967496	66.00	892606	223185	589122	ATAC_seq_light_WT_2C_peak_514
1	3987295	3987484	190	3987452	54.00	511901	185775	295603	ATAC_seq_light_WT_2C_peak_515
1	3993884	3994078	195	3993945	62.00	584915	187891	351430	ATAC_seq_light_WT_2C_peak_516
1	3995251	3995504	254	3995283	65.00	681074	197368	424348	ATAC_seq_light_WT_2C_peak_517
1	3998046	3998291	246	3998252	72.00	839079	208989	547787	ATAC_seq_light_WT_2C_peak_518
1	4000755	4000867	113	4000813	59.00	525273	182648	306542	ATAC_seq_light_WT_2C_peak_519
1	4003652	4003842	191	4003714	62.00	630882	194025	387158	ATAC_seq_light_WT_2C_peak_520
1	4006881	4007081	201	4006896	53.00	382030	166821	199715	ATAC_seq_light_WT_2C_peak_521
1	4007335	4007607	273	4007477	64.00	702503	201238	440029	ATAC_seq_light_WT_2C_peak_522
1	4020973	4021404	432	4021337	77.00	1286752	253989	922260	ATAC_seq_light_WT_2C_peak_523
1	4038881	4039015	135	4038945	53.00	482744	182397	273739	ATAC_seq_light_WT_2C_peak_524
1	4044033	4044515	483	4044403	67.00	954935	229685	638556	ATAC_seq_light_WT_2C_peak_525
1	4053812	4054153	342	4053851	66.00	871410	220467	573050	ATAC_seq_light_WT_2C_peak_526
1	4057953	4058203	251	4058145	60.00	514354	180207	297611	ATAC_seq_light_WT_2C_peak_527
1	4064535	4064725	191	4064569	61.00	657499	198718	406996	ATAC_seq_light_WT_2C_peak_528
1	4066980	4067144	165	4067114	54.00	511901	185775	295603	ATAC_seq_light_WT_2C_peak_529
1	4082568	4082709	142	4082641	62.00	673257	199683	417923	ATAC_seq_light_WT_2C_peak_530
1	4085662	4085769	108	4085697	57.00	516669	183370	299518	ATAC_seq_light_WT_2C_peak_531
1	4097124	4097368	245	4097314	59.00	651985	200334	402466	ATAC_seq_light_WT_2C_peak_532
1	4107549	4107995	447	4107916	63.00	770313	211361	492752	ATAC_seq_light_WT_2C_peak_533
1	4108092	4108191	100	4108159	60.00	666420	201121	414152	ATAC_seq_light_WT_2C_peak_534
1	4113340	4113673	334	4113628	65.00	720788	202454	455092	ATAC_seq_light_WT_2C_peak_535
1	4114412	4114617	206	4114510	70.00	880193	216266	578558	ATAC_seq_light_WT_2C_peak_536
1	4125927	4126116	190	4126001	64.00	786183	212141	505449	ATAC_seq_light_WT_2C_peak_537
1	4126243	4126371	129	4126295	53.00	452536	177749	252505	ATAC_seq_light_WT_2C_peak_538
1	4137377	4137525	149	4137434	60.00	702112	206041	439696	ATAC_seq_light_WT_2C_peak_539
1	4152114	4152222	109	4152128	56.00	433413	172153	237428	ATAC_seq_light_WT_2C_peak_540
1	4167102	4167203	102	4167115	54.00	487707	182119	277785	ATAC_seq_light_WT_2C_peak_541
1	4171873	4172037	165	4171909	54.00	508411	185248	294652	ATAC_seq_light_WT_2C_peak_542
1	4182597	4183098	502	4182828	67.00	954935	229685	638556	ATAC_seq_light_WT_2C_peak_543
1	4188357	4188583	227	4188522	58.00	436146	170915	239663	ATAC_seq_light_WT_2C_peak_544
1	4191603	4191763	161	4191626	58.00	411527	167376	221623	ATAC_seq_light_WT_2C_peak_545
1	4200841	4200940	100	4200894	56.00	532137	186640	312156	ATAC_seq_light_WT_2C_peak_546
1	4211692	4212068	377	4211916	73.00	1019885	228960	693055	ATAC_seq_light_WT_2C_peak_547
1	4217176	4217309	134	4217230	66.00	714560	200539	449945	ATAC_seq_light_WT_2C_peak_548
1	4219981	4220197	217	4220050	67.00	709096	198772	445456	ATAC_seq_light_WT_2C_peak_549
1	4225172	4225429	258	4225366	66.00	615530	188044	374595	ATAC_seq_light_WT_2C_peak_550
1	4229657	4229979	323	4229727	73.00	888164	213564	585268	ATAC_seq_light_WT_2C_peak_551
1	4238758	4238930	173	4238844	61.00	651415	197893	402017	ATAC_seq_light_WT_2C_peak_552
1	4243032	4243323	292	4243178	67.00	646303	190958	397806	ATAC_seq_light_WT_2C_peak_553
1	4246196	4246295	100	4246287	52.00	323678	158303	157173	ATAC_seq_light_WT_2C_peak_554
1	4246828	4246995	168	4246975	53.00	339529	160142	169431	ATAC_seq_light_WT_2C_peak_555
1	4250753	4250976	224	4250812	59.00	668645	202663	414152	ATAC_seq_light_WT_2C_peak_556
1	4265291	4265425	135	4265328	56.00	443006	173569	245196	ATAC_seq_light_WT_2C_peak_557
1	4266722	4267064	343	4266966	57.00	388926	164820	205263	ATAC_seq_light_WT_2C_peak_558
1	4281517	4281728	212	4281683	72.00	920485	218563	610827	ATAC_seq_light_WT_2C_peak_559
1	4282130	4282410	281	4282250	64.00	628432	191627	385168	ATAC_seq_light_WT_2C_peak_560
1	4282708	4282959	252	4282723	60.00	497221	177843	285551	ATAC_seq_light_WT_2C_peak_561
1	4285922	4286069	148	4285985	62.00	582820	187612	349718	ATAC_seq_light_WT_2C_peak_562
1	4289448	4289567	120	4289539	56.00	487413	180095	277553	ATAC_seq_light_WT_2C_peak_563
1	4290047	4290237	191	4290140	56.00	496016	181355	284564	ATAC_seq_light_WT_2C_peak_564
1	4291009	4291119	111	4291058	62.00	724126	206490	457877	ATAC_seq_light_WT_2C_peak_565
1	4305739	4305860	122	4305809	60.00	702112	206041	439696	ATAC_seq_light_WT_2C_peak_566
1	4328922	4329066	145	4329006	50.00	399864	172264	212158	ATAC_seq_light_WT_2C_peak_567
1	4329466	4329763	298	4329679	61.00	736260	209419	465826	ATAC_seq_light_WT_2C_peak_568
1	4334453	4334597	145	4334468	49.00	373806	168886	193092	ATAC_seq_light_WT_2C_peak_569
1	4342141	4342272	132	4342239	65.00	701633	200000	439696	ATAC_seq_light_WT_2C_peak_570
[truncated: 13,686 more rows]

## Sheet: ATAC_seq_Light_16C_peaks
# This file is generated by MACS version 2.1.1.20160309
[truncated: 28,563 more rows]

## Sheet: merged_peak_count_table
chromosome	start	end	peak_name	Dark16C_rep1	Dark16C_rep2	Dark2C_rep1	Dark2C_rep2	Light16C_rep1	Light16C_rep1	Light2C_rep1	Light2C_rep2
[truncated: 37,836 more rows]

[truncated: 5 more sheets: Dark16C_vs_Light16C_UP (LAR), Dark16C_vs_Light16C_DOWN (DAR), LAR genes 16C, DAR genes 16C, LAR gene 2C]
