# Supplementary material for: Isolation of Lineage Specific Nuclei Based on Distinct Endoreduplication Levels and Tissue-Specific Markers to Study Chromatin Accessibility Landscapes
Source: Plants (Basel). 2020 Nov 3;9(11):1478. doi: 10.3390/plants9111478 (PMC7692515; doi:10.3390/plants9111478)
Supplement: Supplementary file 1 [file plants-09-01478-s001.zip › Table_S2.xlsx]

## Sheet: Biological process
Gene Set Name(NO. Genes)	Description	Category	NO. Genes in Overlap (k)	p value	FDR
PHOTOSYNTHESIS,_LIGHT_HARVESTING(41)	GO:0009765 photosynthesis, light harvesting, GOslim:biological_process	GO_BP	8	5.1e-14	1.94e-10
PHOTOSYNTHESIS(436)	GO:0015979 photosynthesis, GOslim:biological_process	GO_BP	13	2.74e-12	5.22e-09
RESPONSE_TO_FAR_RED_LIGHT(98)	GO:0010218 response to far red light, GOslim:biological_process	GO_BP	8	3.13e-11	3.97e-08
RESPONSE_TO_RED_LIGHT(104)	GO:0010114 response to red light, GOslim:biological_process	GO_BP	8	4.89e-11	4.18e-08
PHOTOSYNTHESIS,_LIGHT_REACTION(333)	GO:0019684 photosynthesis, light reaction, GOslim:biological_process	GO_BP	11	5.49e-11	4.18e-08
RESPONSE_TO_BLUE_LIGHT(126)	GO:0009637 response to blue light, GOslim:biological_process	GO_BP	8	2.08e-10	1.32e-07
RESPONSE_TO_LIGHT_STIMULUS(1182)	GO:0009416 response to light stimulus, GOslim:biological_process	GO_BP	15	5.64e-09	3.07e-06
RESPONSE_TO_RED_OR_FAR_RED_LIGHT(405)	GO:0009639 response to red or far red light, GOslim:biological_process	GO_BP	10	6.76e-09	3.22e-06
RESPONSE_TO_RADIATION(1257)	GO:0009314 response to radiation, GOslim:biological_process	GO_BP	15	1.27e-08	5.38e-06
GENERATION_OF_PRECURSOR_METABOLITES_AND_ENERGY(730)	GO:0006091 generation of precursor metabolites and energy, GOslim:biological_process	GO_BP	11	1.56e-07	5.94e-05
ORGANIC_SUBSTANCE_METABOLIC_PROCESS(20)	GO:0071704 organic substance metabolic process, GOslim:biological_process	GO_BP	3	1.2e-05	3.79e-3
CARBON_FIXATION(20)	GO:0015977 carbon fixation, GOslim:biological_process	GO_BP	3	1.2e-05	3.79e-3
CHLOROPLAST_RIBULOSE_BISPHOSPHATE_CARBOXYLASE_COMPLEX_BIOGENESIS(3)	GO:0080158 chloroplast ribulose bisphosphate carboxylase complex biogenesis, GOslim:biological_process	GO_BP	2	3.69e-05	0.0108
RESPONSE_TO_ABIOTIC_STIMULUS(2615)	GO:0009628 response to abiotic stimulus, GOslim:biological_process	GO_BP	15	1.06e-4	0.0269
PHOTOSYNTHESIS,_LIGHT_HARVESTING_IN_PHOTOSYSTEM_II(6)	GO:0009769 photosynthesis, light harvesting in photosystem II, GOslim:biological_process	GO_BP	2	1.03e-4	0.0269
RESPONSE_TO_KARRIKIN(128)	GO:0080167 response to karrikin, GOslim:biological_process	GO_BP	4	1.28e-4	0.0305
MAINTENANCE_OF_FLORAL_MERISTEM_IDENTITY(8)	GO:0010076 maintenance of floral meristem identity, GOslim:biological_process	GO_BP	2	1.65e-4	0.0369

## Sheet: Cellular Component
Gene Set Name(NO. Genes)	Description	Category	NO. Genes in Overlap (k)	p value	FDR
LIGHT-HARVESTING_COMPLEX(28)	GO:0030076 light-harvesting complex, GOslim:cellular_component	GO_CC	9	2.39e-17	8.92e-15
THYLAKOID(517)	GO:0009579 thylakoid, GOslim:cellular_component	GO_CC	16	3.14e-15	5.86e-13
CHLOROPLAST_THYLAKOID(425)	GO:0009534 chloroplast thylakoid, GOslim:cellular_component	GO_CC	14	9.51e-14	7.79e-12
PLASTID_THYLAKOID(425)	GO:0031976 plastid thylakoid, GOslim:cellular_component	GO_CC	14	9.51e-14	7.79e-12
ORGANELLE_SUBCOMPARTMENT(428)	GO:0031984 organelle subcompartment, GOslim:cellular_component	GO_CC	14	1.04e-13	7.79e-12
THYLAKOID_PART(386)	GO:0044436 thylakoid part, GOslim:cellular_component	GO_CC	13	6.2e-13	3.86e-11
PLASTID_THYLAKOID_MEMBRANE(323)	GO:0055035 plastid thylakoid membrane, GOslim:cellular_component	GO_CC	12	1.76e-12	8.21e-11
CHLOROPLAST_THYLAKOID_MEMBRANE(322)	GO:0009535 chloroplast thylakoid membrane, GOslim:cellular_component	GO_CC	12	1.7e-12	8.21e-11
THYLAKOID_MEMBRANE(339)	GO:0042651 thylakoid membrane, GOslim:cellular_component	GO_CC	12	3.04e-12	1.26e-10
PHOTOSYNTHETIC_MEMBRANE(352)	GO:0034357 photosynthetic membrane, GOslim:cellular_component	GO_CC	12	4.64e-12	1.73e-10
PLASTOGLOBULE(68)	GO:0010287 plastoglobule, GOslim:cellular_component	GO_CC	7	1.27e-10	4.3e-09
CHLOROPLAST_PART(1210)	GO:0044434 chloroplast part, GOslim:cellular_component	GO_CC	16	8.67e-10	2.7e-08
PLASTID_PART(1251)	GO:0044435 plastid part, GOslim:cellular_component	GO_CC	16	1.39e-09	4e-08
PROTEIN_COMPLEX(1349)	GO:0043234 protein complex, GOslim:cellular_component	GO_CC	14	2.34e-07	5.64e-06
CHLOROPLAST_RIBULOSE_BISPHOSPHATE_CARBOXYLASE_COMPLEX(4)	GO:0009573 chloroplast ribulose bisphosphate carboxylase complex, GOslim:cellular_component	GO_CC	3	2.42e-07	5.64e-06
RIBULOSE_BISPHOSPHATE_CARBOXYLASE_COMPLEX(4)	GO:0048492 ribulose bisphosphate carboxylase complex, GOslim:cellular_component	GO_CC	3	2.42e-07	5.64e-06
ORGANELLE_MEMBRANE(1320)	GO:0031090 organelle membrane, GOslim:cellular_component	GO_CC	13	1.23e-06	2.7e-05
CHLOROPLAST(3889)	GO:0009507 chloroplast, GOslim:cellular_component	GO_CC	22	1.55e-06	3.22e-05
PLASTID(3966)	GO:0009536 plastid, GOslim:cellular_component	GO_CC	22	2.16e-06	4.25e-05
MACROMOLECULAR_COMPLEX(2037)	GO:0032991 macromolecular complex, GOslim:cellular_component	GO_CC	15	5.77e-06	1.08e-4
CHLOROPLAST_ENVELOPE(572)	GO:0009941 chloroplast envelope, GOslim:cellular_component	GO_CC	8	1.55e-05	2.76e-4
PLASTID_ENVELOPE(597)	GO:0009526 plastid envelope, GOslim:cellular_component	GO_CC	8	2.1e-05	3.57e-4
ORGANELLE_PART(3365)	GO:0044422 organelle part, GOslim:cellular_component	GO_CC	18	4.35e-05	6.77e-4
INTRACELLULAR_ORGANELLE_PART(3359)	GO:0044446 intracellular organelle part, GOslim:cellular_component	GO_CC	18	4.25e-05	6.77e-4
ORGANELLE_ENVELOPE(925)	GO:0031967 organelle envelope, GOslim:cellular_component	GO_CC	8	4.19e-4	6.01e-3
ENVELOPE(925)	GO:0031975 envelope, GOslim:cellular_component	GO_CC	8	4.19e-4	6.01e-3
APOPLAST(392)	GO:0048046 apoplast, GOslim:cellular_component	GO_CC	5	1.04e-3	0.0143
CYTOSOLIC_RIBOSOME(308)	GO:0022626 cytosolic ribosome, GOslim:cellular_component	GO_CC	4	3.17e-3	0.0424
