# Supplementary material for: Isolation of Lineage Specific Nuclei Based on Distinct Endoreduplication Levels and Tissue-Specific Markers to Study Chromatin Accessibility Landscapes
Source: Plants (Basel). 2020 Nov 3;9(11):1478. doi: 10.3390/plants9111478 (PMC7692515; doi:10.3390/plants9111478)
Supplement: Supplementary file 1 [file plants-09-01478-s001.zip › Table_S3.xlsx]

## Sheet: LocationManager_mobile_mRNA
Mobile element Reference	LARs
DOI 10.1038/nplants.2015.25	AT1G29930 AT1G29930.1 Subunit of light-harvesting complex II (LHCII),which absorbs light and transfers energy to the photosynthetic reaction center. The mRNA is cell-to-cell mobile. protein_coding CHLOROPHYLL A/B BINDING PROTEIN 1 (CAB1) (AB140);CHLOROPHYLL A/B BINDING PROTEIN 1 (CAB1);LIGHT-HARVESTING CHLOROPHYLL A/B-PROTEIN 1.3 (LHCB1.3);CELLULOSE SYNTHASE LIKE C8 (CLSC8);CHLOROPHYLL A/B PROTEI…
DOI 10.1038/nplants.2015.25	AT1G56500 AT1G56500.1 Encodes a thylakoid membrane protein with thioredoxin-like and beta-propeller domains located in the lumen and a haloacid-dehalogenase domain exposed to the chloroplast stroma. The protein's role may be to prevent formation of a slowly reversible form of antenna quenching, thereby maintaining the efficiency of light harvesting. The mRNA is cell-to-cell mobile. protein_coding…
DOI 10.1038/nplants.2015.25	AT1G56510 AT1G56510.1 TIR-NB-LRR protein that confers resistance to four races of Albugo candida. The mRNA is cell-to-cell mobile. protein_coding WHITE RUST RESISTANCE 4 (WRR4) ACTIVATED DISEASE RESISTANCE 2 (ADR2);WHITE RUST RESISTANCE 4 (WRR4)
DOI 10.1038/nplants.2015.25	AT2G34430 AT2G34430.1 Photosystem II type I chlorophyll a/b-binding protein The mRNA is cell-to-cell mobile. protein_coding LIGHT-HARVESTING CHLOROPHYLL-PROTEIN COMPLEX II SUBUNIT B1 (LHB1B1) LIGHT-HARVESTING CHLOROPHYLL-PROTEIN COMPLEX II SUBUNIT B1 (LHB1B1);LIGHT-HARVESTING CHLOROPHYLL-PROTEIN COMPLEX II SUBUNIT B1 (LHCB1.4); (DEG11)
DOI 10.1038/nplants.2015.25	AT3G26070 AT3G26070.1 localized to chloroplasts protein_coding FIBRILLIN3A (FBN3A) FIBRILLIN3A (FBN3A)
Mobile element Reference	DARs
DOI 10.1038/nplants.2015.25	AT1G16160 AT1G16160.1 WAK-like kinase The mRNA is cell-to-cell mobile. protein_coding WALL ASSOCIATED KINASE-LIKE 5 (WAKL5) WALL ASSOCIATED KINASE-LIKE 5 (WAKL5)
DOI 10.1038/s41477-020-0749-5	AT5G03840 AT5G03840.1 Controls inflorescence meristem identity. Involved in the floral initiation process. Ortholog of the Antirrhinum gene CENTRORADIALIS (CEN). Involved in protein trafficking to the protein storage vacuole. TFL1 plays an antagonistic role to FT/TSF in the determination of inflorescence meristem identity. protein_coding TERMINAL FLOWER 1 (TFL1) TERMINAL FLOWER 1 (TFL1);TERMINAL …
DOI 10.1104/pp.112.206029	AT3G02242 AT3G02242.1 root meristem growth factor-like protein;(source:Araport11) protein_coding GOLVEN 8 (GLV8) GOLVEN 8 (GLV8)

## Sheet: mobile mRNAs
https://www.arabidopsis.org/servlets/TairObject?type=publication&id=501766236
Endogenous Arabidopsis messenger RNAs transported to distant tissues
DOI	10.1038/nplants.2015.25
AT1G01040
AT1G01300
AT1G01360
AT1G01540
AT1G01720
AT1G01780
AT1G01800
AT1G02000
AT1G02120
AT1G02220
AT1G02305
AT1G02520
AT1G02560
AT1G03220
AT1G03230
AT1G03600
AT1G04170
AT1G04440
AT1G04690
AT1G05260
AT1G06020
AT1G06220
AT1G06290
AT1G06450
AT1G06620
AT1G06640
AT1G06650
AT1G06670
AT1G06680
AT1G06870
AT1G07610
AT1G07780
AT1G07810
AT1G07830
AT1G07890
AT1G07900
AT1G07930
AT1G08190
AT1G08480
AT1G08570
AT1G08620
AT1G08650
AT1G08720
AT1G08930
AT1G09040
AT1G09070
AT1G09250
AT1G09340
AT1G09480
AT1G09560
AT1G09640
AT1G09645
AT1G09750
AT1G09770
AT1G09970
AT1G10290
AT1G10890
AT1G10960
AT1G11050
AT1G11260
AT1G11430
AT1G11530
AT1G11580
AT1G11650
AT1G11660
AT1G11680
AT1G12010
AT1G12040
AT1G12160
AT1G12240
AT1G12760
AT1G12770
AT1G12840
AT1G12950
AT1G13110
AT1G13260
AT1G13880
AT1G13930
AT1G14000
AT1G14040
AT1G14250
AT1G15380
AT1G15500
AT1G15690
AT1G15740
AT1G15930
AT1G15950
AT1G16150
AT1G16160
AT1G16180
AT1G16410
AT1G16880
AT1G17070
AT1G17220
AT1G17230
AT1G17290
AT1G17360
AT1G17745
AT1G17840
AT1G17860
AT1G18460
AT1G18500
AT1G18570
AT1G18730
AT1G18740
AT1G18950
AT1G19120
AT1G19150
AT1G19180
AT1G19530
AT1G19540
AT1G19740
AT1G19770
AT1G19990
AT1G20020
AT1G20090
AT1G20110
AT1G20260
AT1G20300
AT1G20620
AT1G20693
AT1G20696
AT1G20760
AT1G20810
AT1G20823
AT1G20970
AT1G20980
AT1G21000
AT1G21050
AT1G21065
AT1G21230
AT1G21240
AT1G21250
AT1G21400
AT1G21450
AT1G21630
AT1G21660
AT1G21680
AT1G21750
AT1G21760
AT1G22190
AT1G22410
AT1G22770
AT1G22880
AT1G22930
AT1G23130
AT1G23190
AT1G23290
AT1G23710
AT1G23720
AT1G23870
AT1G24340
AT1G24360
AT1G24490
AT1G24530
AT1G25275
AT1G25390
AT1G25520
AT1G25550
AT1G26550
AT1G26580
AT1G26630
AT1G26730
AT1G27000
AT1G27020
AT1G27030
AT1G27290
AT1G27320
AT1G27330
AT1G27400
AT1G27460
AT1G27680
AT1G27950
AT1G27970
AT1G28250
AT1G28380
AT1G28440
AT1G29070
AT1G29150
AT1G29260
AT1G29280
AT1G29320
AT1G29340
AT1G29550
AT1G29670
AT1G29930
AT1G30270
AT1G30380
AT1G30700
AT1G30730
AT1G30760
AT1G30835
AT1G30900
AT1G31440
AT1G31580
AT1G31710
AT1G31730
AT1G31780
AT1G31800
AT1G31885
AT1G31970
AT1G32050
AT1G32060
AT1G32160
AT1G32170
AT1G32220
AT1G32230
AT1G32370
AT1G32460
AT1G32580
AT1G32690
AT1G32700
AT1G32810
AT1G32920
AT1G32928
AT1G32990
AT1G33140
AT1G33230
AT1G33590
AT1G33600
AT1G33680
AT1G33800
AT1G33810
AT1G34190
AT1G34210
AT1G34260
AT1G34300
AT1G34360
AT1G34370
AT1G34420
AT1G35160
AT1G35220
AT1G35230
AT1G35620
AT1G35680
AT1G35710
AT1G35720
AT1G36160
AT1G36180
AT1G37130
AT1G42550
AT1G42970
AT1G43170
AT1G43670
AT1G43700
AT1G45976
AT1G47530
AT1G47710
AT1G47970
AT1G48300
AT1G48920
AT1G49450
AT1G49510
AT1G49580
AT1G49820
AT1G49860
AT1G50010
AT1G50120
AT1G50370
AT1G50480
AT1G50520
AT1G50660
AT1G50740
AT1G50900
AT1G50920
AT1G51060
AT1G51200
AT1G51390
AT1G51650
AT1G51660
AT1G51700
AT1G51760
AT1G51800
AT1G52230
AT1G52320
AT1G52400
AT1G52410
AT1G52420
AT1G52780
AT1G52910
AT1G52930
AT1G52980
AT1G53190
AT1G53210
AT1G53300
AT1G53430
AT1G53490
AT1G53990
AT1G54030
AT1G54130
AT1G54340
AT1G54350
AT1G54490
AT1G54575
AT1G54580
AT1G54780
AT1G54890
AT1G54970
AT1G54990
AT1G55020
AT1G55090
AT1G55480
AT1G55850
AT1G55920
AT1G56045
AT1G56500
AT1G56510
AT1G56660
AT1G57620
AT1G57660
AT1G57720
AT1G58190
AT1G58230
AT1G58270
AT1G58380
AT1G58602
AT1G59580
AT1G59590
AT1G59610
AT1G59700
AT1G59820
AT1G59870
AT1G59900
AT1G59970
AT1G60110
AT1G60190
AT1G60420
AT1G61120
AT1G61190
AT1G61250
AT1G61350
AT1G61470
AT1G61520
AT1G61610
AT1G61620
AT1G61667
AT1G61770
AT1G61790
AT1G61800
AT1G61820
AT1G61840
AT1G62020
AT1G62200
AT1G62330
AT1G62422
AT1G62480
AT1G62500
AT1G62540
AT1G62560
AT1G62570
AT1G62600
AT1G62660
AT1G62740
AT1G62910
AT1G62970
AT1G62975
AT1G63000
AT1G63420
AT1G63460
AT1G63500
AT1G63880
AT1G63940
AT1G64065
AT1G64090
AT1G64230
AT1G64330
AT1G64360
AT1G64370
AT1G64430
AT1G64500
AT1G64520
AT1G64590
AT1G64660
AT1G64680
AT1G64710
AT1G64900
AT1G64950
AT1G65220
AT1G65230
AT1G65250
AT1G65270
AT1G65280
AT1G65290
AT1G65490
AT1G65500
AT1G65800
AT1G65820
AT1G65840
AT1G65930
AT1G65960
AT1G66090
AT1G66180
AT1G66800
AT1G66860
AT1G66880
AT1G67030
AT1G67350
AT1G67430
AT1G67470
AT1G67550
AT1G67560
AT1G67730
AT1G67750
AT1G67810
AT1G67880
AT1G67940
AT1G68150
AT1G68220
AT1G68440
AT1G68580
AT1G68670
AT1G68840
AT1G68890
AT1G69200
AT1G69340
AT1G69490
AT1G69510
AT1G69550
AT1G69610
AT1G69620
AT1G69700
AT1G69870
AT1G70060
AT1G70160
AT1G70330
AT1G70480
AT1G70660
AT1G70700
AT1G70760
AT1G70810
AT1G70820
AT1G70940
AT1G71010
AT1G71400
AT1G71480
AT1G71500
AT1G71697
AT1G71880
AT1G71980
AT1G72120
AT1G72150
AT1G72520
AT1G72710
AT1G72750
AT1G72770
AT1G72900
AT1G72910
AT1G72940
AT1G73080
AT1G73130
AT1G73450
AT1G73670
AT1G73740
AT1G73885
AT1G73920
AT1G74230
AT1G74250
AT1G74380
AT1G74430
AT1G74450
AT1G74470
AT1G74640
AT1G74930
AT1G74940
AT1G75040
AT1G75280
AT1G75310
AT1G75460
AT1G75540
AT1G75630
AT1G75750
AT1G75840
AT1G75920
AT1G75950
AT1G75960
AT1G76030
AT1G76200
AT1G76450
AT1G76490
AT1G76590
AT1G76600
AT1G76850
AT1G76920
AT1G77120
AT1G77420
AT1G77520
AT1G77740
AT1G77800
AT1G77885
AT1G78070
AT1G78080
AT1G78100
AT1G78110
AT1G78300
AT1G78490
AT1G78670
AT1G78870
AT1G78900
AT1G79340
AT1G79970
AT1G80070
AT1G80300
AT1G80440
AT1G80560
AT1G80790
AT1G80840
AT1G80910
AT2G01490
AT2G01520
AT2G01530
AT2G01600
AT2G01850
AT2G01910
AT2G02050
AT2G02100
AT2G02130
AT2G02180
AT2G02510
AT2G02560
AT2G03120
AT2G03890
AT2G04400
AT2G04495
AT2G04570
AT2G04700
AT2G04865
AT2G04880
AT2G05170
AT2G05260
AT2G05380
AT2G05440
AT2G05510
AT2G05520
AT2G05710
AT2G05990
AT2G06025
AT2G09990
AT2G13100
AT2G13560
AT2G13790
AT2G13900
AT2G13970
AT2G14080
AT2G14560
AT2G14740
AT2G14750
AT2G14890
AT2G15090
AT2G15220
AT2G15620
AT2G15970
AT2G16380
AT2G16600
AT2G16740
AT2G16750
AT2G16800
AT2G16850
AT2G17040
AT2G17240
AT2G17290
AT2G17380
AT2G17390
AT2G17420
AT2G17440
AT2G17520
AT2G17705
AT2G17710
AT2G17760
AT2G17790
AT2G17980
AT2G18020
AT2G18040
AT2G18050
AT2G18090
AT2G18110
AT2G18220
AT2G18280
AT2G18690
AT2G18730
AT2G18790
AT2G18960
AT2G19110
AT2G19130
AT2G19480
AT2G19540
AT2G19710
AT2G19790
AT2G20230
AT2G20260
AT2G20320
AT2G20340
AT2G20360
AT2G20370
AT2G20420
AT2G20450
AT2G20580
AT2G20690
AT2G20890
AT2G20960
AT2G21045
AT2G21160
AT2G21190
AT2G21290
AT2G21380
AT2G21390
AT2G21600
AT2G22080
AT2G22125
AT2G22270
AT2G22330
AT2G22450
AT2G22480
AT2G22560
AT2G22670
AT2G22790
AT2G22860
AT2G22930
AT2G23200
AT2G23350
AT2G24060
AT2G24090
AT2G24180
AT2G24790
AT2G24820
AT2G24980
AT2G25080
AT2G25170
AT2G25250
AT2G25430
AT2G25490
AT2G25650
AT2G25790
AT2G25900
AT2G26300
AT2G26780
AT2G26820
AT2G26975
AT2G27030
AT2G27050
AT2G27200
AT2G27210
AT2G27260
AT2G27600
AT2G27830
AT2G28000
AT2G28100
AT2G28130
AT2G28190
AT2G28290
AT2G28315
AT2G28320
AT2G28520
AT2G28570
AT2G28840
AT2G28970
AT2G29020
AT2G29140
AT2G29210
AT2G29320
AT2G29330
AT2G29510
AT2G29560
AT2G29700
AT2G29740
AT2G29750
AT2G29970
AT2G30050
AT2G30060
AT2G30100
AT2G30440
AT2G30530
AT2G30620
AT2G31200
AT2G31490
AT2G31790
AT2G31945
AT2G32090
AT2G32150
AT2G32210
AT2G32240
AT2G32260
AT2G32540
AT2G32680
AT2G32910
AT2G32950
AT2G33220
AT2G33410
AT2G33450
AT2G33590
AT2G33740
AT2G33770
AT2G33845
AT2G34250
AT2G34430
AT2G34660
AT2G34690
AT2G35020
AT2G35050
AT2G35260
AT2G35370
AT2G35540
AT2G35630
AT2G35635
AT2G35810
AT2G35980
AT2G36120
AT2G36130
AT2G36160
AT2G36170
AT2G36220
AT2G36320
AT2G36380
AT2G36390
AT2G36540
AT2G36830
AT2G36890
AT2G36910
AT2G36950
AT2G37050
AT2G37110
AT2G37430
AT2G37710
AT2G37940
AT2G37970
AT2G37990
AT2G38120
AT2G38140
AT2G38180
AT2G38230
AT2G38250
AT2G38310
AT2G38390
AT2G38440
AT2G38540
AT2G38760
AT2G38800
AT2G38940
AT2G39020
AT2G39030
AT2G39400
AT2G39420
AT2G39470
AT2G39780
AT2G39810
AT2G39840
AT2G40060
AT2G40095
AT2G40100
AT2G40113
AT2G40316
AT2G40490
AT2G40660
AT2G40840
AT2G40880
AT2G41090
AT2G41100
AT2G41110
AT2G41180
AT2G41220
AT2G41640
AT2G41650
AT2G42190
AT2G42240
AT2G42270
AT2G42580
AT2G42620
AT2G42680
AT2G42750
AT2G43030
AT2G43090
AT2G43100
AT2G43120
AT2G43530
AT2G43650
AT2G43790
AT2G43800
AT2G43820
AT2G43970
AT2G44050
AT2G44080
AT2G44160
AT2G44220
AT2G44290
AT2G44310
AT2G44430
AT2G44490
AT2G44620
AT2G44670
AT2G44710
AT2G44840
AT2G44870
AT2G45000
AT2G45140
AT2G45300
AT2G45620
AT2G45740
AT2G45810
AT2G45910
AT2G45920
AT2G46140
AT2G46220
AT2G46240
AT2G46440
AT2G46490
AT2G46520
AT2G46600
AT2G46650
AT2G47110
AT2G47170
AT2G47240
AT2G47400
AT2G47450
AT2G47470
AT2G47550
AT2G47610
AT2G47800
AT2G48010
AT3G01220
AT3G01280
AT3G01420
AT3G01480
AT3G01520
AT3G01670
AT3G01680
AT3G01690
AT3G02040
AT3G02200
AT3G02230
AT3G02300
AT3G02350
AT3G02360
AT3G02620
AT3G02630
AT3G02650
AT3G02720
AT3G02840
AT3G02910
AT3G02990
AT3G03380
AT3G03610
AT3G03860
AT3G03960
AT3G03990
AT3G04120
AT3G04320
AT3G04400
AT3G04550
AT3G04720
AT3G04790
AT3G04920
AT3G05200
AT3G05220
AT3G05380
AT3G05500
AT3G05530
AT3G05545
AT3G05730
AT3G06170
AT3G06300
AT3G06455
AT3G06470
AT3G06500
AT3G06760
AT3G06810
AT3G06860
AT3G06980
AT3G07390
AT3G07430
AT3G07640
AT3G07650
AT3G07680
AT3G07770
AT3G07780
AT3G07790
AT3G07860
AT3G08640
AT3G08930
AT3G08940
AT3G09010
AT3G09020
AT3G09570
AT3G09630
AT3G09840
AT3G09980
AT3G10110
AT3G10220
AT3G10500
AT3G10540
AT3G10800
AT3G10860
AT3G10980
AT3G10985
AT3G11170
AT3G11400
AT3G11810
AT3G11880
AT3G12290
AT3G12360
AT3G12390
AT3G12480
AT3G12740
AT3G12810
AT3G12980
AT3G13200
AT3G13320
AT3G13510
AT3G13580
AT3G13610
AT3G13650
AT3G13670
AT3G13750
AT3G13950
AT3G14100
AT3G14415
AT3G14420
AT3G14595
AT3G14600
AT3G14620
AT3G14650
AT3G14660
AT3G14690
AT3G14720
AT3G14840
AT3G14940
AT3G14990
AT3G15000
AT3G15210
AT3G15360
AT3G15450
AT3G15500
AT3G15730
AT3G15760
AT3G15850
AT3G16060
AT3G16150
AT3G16220
AT3G16240
AT3G16260
AT3G16270
AT3G16370
AT3G16390
AT3G16400
AT3G16410
AT3G16420
AT3G16450
AT3G16460
AT3G16720
AT3G16770
AT3G16780
AT3G16800
AT3G16940
AT3G17090
AT3G17100
AT3G17410
AT3G17430
AT3G17700
AT3G17820
AT3G17900
AT3G18050
AT3G18060
AT3G18080
AT3G18190
AT3G18290
AT3G18440
AT3G18560
AT3G18890
AT3G19190
AT3G19240
AT3G19390
AT3G19420
AT3G19450
AT3G19930
AT3G20000
AT3G20100
AT3G20170
AT3G20510
AT3G20600
AT3G21200
AT3G21420
AT3G21520
AT3G21690
AT3G22310
AT3G22370
AT3G22440
AT3G22850
AT3G22890
AT3G22960
AT3G23000
AT3G23150
AT3G23180
AT3G23300
AT3G23390
AT3G23450
AT3G23510
AT3G23530
AT3G23600
AT3G23820
AT3G24070
AT3G24550
AT3G24590
AT3G24770
AT3G25040
AT3G25070
AT3G25140
AT3G25250
AT3G25440
AT3G25470
AT3G25545
AT3G25690
AT3G25760
AT3G25770
AT3G25780
AT3G25890
AT3G25910
AT3G26030
AT3G26070
AT3G26080
AT3G26200
AT3G26210
AT3G26400
AT3G26470
AT3G26580
AT3G26618
AT3G26710
AT3G26780
AT3G26810
AT3G26830
AT3G27160
AT3G27170
AT3G27470
AT3G27670
AT3G27690
AT3G27830
AT3G27850
AT3G27925
AT3G28030
AT3G28100
AT3G28180
AT3G28450
AT3G28500
AT3G28510
AT3G28580
AT3G28880
AT3G29000
AT3G29035
AT3G29180
AT3G29310
AT3G29320
AT3G29670
AT3G32930
AT3G43520
AT3G43670
AT3G43800
AT3G44300
AT3G44310
AT3G44330
AT3G44540
AT3G44550
AT3G44720
AT3G44860
AT3G44890
AT3G45010
AT3G45140
AT3G45300
AT3G45640
AT3G45710
AT3G45730
AT3G45830
AT3G45930
AT3G45970
AT3G46040
AT3G46060
AT3G46530
AT3G46640
AT3G46780
AT3G47430
AT3G47520
AT3G47570
AT3G47780
AT3G47800
AT3G47820
AT3G48430
AT3G48530
AT3G48680
AT3G48730
AT3G48760
AT3G48780
AT3G48880
AT3G48890
AT3G49110
AT3G49120
AT3G49180
AT3G49220
AT3G49470
AT3G49670
AT3G49910
AT3G49940
AT3G50260
AT3G50300
AT3G50520
AT3G50590
AT3G50760
AT3G50770
AT3G50930
AT3G50950
AT3G50970
AT3G51270
AT3G51370
AT3G51460
AT3G51540
AT3G51640
AT3G51730
AT3G51740
AT3G51850
AT3G51860
AT3G51910
AT3G52250
AT3G52360
AT3G52430
AT3G52590
AT3G52610
AT3G52710
AT3G52800
AT3G52850
AT3G52920
AT3G52960
AT3G53110
AT3G53190
AT3G53230
AT3G53280
AT3G53480
AT3G53620
AT3G53630
AT3G53650
AT3G53870
AT3G54050
AT3G54110
AT3G54200
AT3G54590
AT3G54920
AT3G55410
AT3G55420
AT3G55460
AT3G55750
AT3G55800
AT3G55980
AT3G55990
AT3G56200
AT3G56680
AT3G56880
AT3G56940
AT3G57000
AT3G57280
AT3G57660
AT3G58030
AT3G58040
AT3G58050
AT3G58110
AT3G58530
AT3G58680
AT3G59290
AT3G59780
AT3G59920
AT3G59940
AT3G60140
AT3G60450
AT3G60690
AT3G60860
AT3G61130
AT3G61220
AT3G61430
AT3G61440
AT3G61470
AT3G61540
AT3G61580
AT3G61600
AT3G62250
AT3G62290
AT3G62360
AT3G62370
AT3G62410
AT3G62580
AT3G62680
AT3G62750
AT3G63010
AT3G63070
AT3G63200
AT3G63520
AT4G00100
AT4G00230
AT4G00700
AT4G00780
AT4G00895
AT4G01050
AT4G01150
AT4G01370
AT4G01610
AT4G01660
AT4G01740
AT4G01750
AT4G01995
AT4G02120
AT4G02350
AT4G02370
AT4G02400
AT4G02410
AT4G02500
AT4G02510
AT4G02580
AT4G02650
AT4G02790
AT4G02920
AT4G02990
AT4G03180
AT4G03260
AT4G03280
AT4G03420
AT4G03550
AT4G04020
AT4G04570
AT4G04610
AT4G04840
AT4G04960
AT4G04970
AT4G04990
AT4G05150
AT4G05320
AT4G05530
AT4G08350
AT4G08390
AT4G08455
AT4G08520
AT4G08685
AT4G08920
AT4G08930
AT4G09020
AT4G09030
AT4G09160
AT4G09320
AT4G09460
AT4G09650
AT4G09730
AT4G09750
AT4G09830
AT4G10180
AT4G10300
AT4G10340
AT4G10500
AT4G11000
AT4G11120
AT4G11150
AT4G11211
AT4G11280
AT4G11290
AT4G11320
AT4G11360
AT4G11380
AT4G11530
AT4G11570
AT4G11630
AT4G11790
AT4G11880
AT4G12070
AT4G12080
AT4G12290
AT4G12545
AT4G12570
AT4G13010
AT4G13050
AT4G13270
AT4G13390
AT4G13510
AT4G13520
AT4G13570
AT4G13615
AT4G13620
AT4G13660
AT4G13670
AT4G13940
AT4G14220
AT4G14410
AT4G14560
AT4G14570
AT4G14615
AT4G14630
AT4G14870
AT4G14890
AT4G15000
AT4G15260
AT4G15420
AT4G15470
AT4G15475
AT4G15540
AT4G15545
AT4G15570
AT4G15610
AT4G15800
AT4G15880
AT4G15910
AT4G15940
AT4G16190
AT4G16310
AT4G16380
AT4G16430
AT4G16480
AT4G16660
AT4G16780
AT4G16830
AT4G16850
AT4G16980
AT4G17250
AT4G17270
AT4G17500
AT4G17520
AT4G17560
AT4G17600
AT4G17770
AT4G17840
AT4G17940
AT4G18197
AT4G18205
AT4G18210
AT4G18640
AT4G18930
AT4G18950
AT4G19100
AT4G19140
AT4G19170
AT4G19190
AT4G19200
AT4G19210
AT4G19600
AT4G19690
AT4G19810
AT4G19840
AT4G19960
AT4G20070
AT4G20170
AT4G20260
AT4G20270
AT4G20360
AT4G20830
AT4G20860
AT4G20890
AT4G21105
AT4G21110
AT4G21120
AT4G21450
AT4G21470
AT4G21740
AT4G21790
AT4G21930
AT4G21960
AT4G21980
AT4G22010
AT4G22310
AT4G22670
AT4G22690
AT4G22890
AT4G23170
AT4G23180
AT4G23270
AT4G23440
AT4G23550
AT4G23630
AT4G23710
AT4G23840
AT4G23885
AT4G23980
AT4G24020
AT4G24050
AT4G24100
AT4G24280
AT4G24340
AT4G24380
AT4G24400
AT4G24450
AT4G24480
AT4G24570
AT4G24690
AT4G24805
AT4G24960
AT4G25550
AT4G25630
AT4G25820
AT4G25900
AT4G25910
AT4G25970
AT4G26050
AT4G26090
AT4G26110
AT4G26450
AT4G26710
AT4G26870
AT4G26970
AT4G27030
AT4G27070
AT4G27260
AT4G27310
AT4G27380
AT4G27430
AT4G27440
AT4G27500
AT4G27680
AT4G27710
AT4G27780
AT4G27870
AT4G28300
AT4G28490
AT4G28570
AT4G28710
AT4G28880
AT4G29160
AT4G29350
AT4G29380
AT4G29490
AT4G29780
AT4G29950
AT4G30210
AT4G30530
AT4G30960
AT4G31100
AT4G31490
AT4G31730
AT4G31800
AT4G31940
AT4G31980
AT4G31985
AT4G32020
AT4G32060
AT4G32240
AT4G32350
AT4G32480
AT4G32850
AT4G33030
AT4G33060
AT4G33080
AT4G33420
AT4G33510
AT4G33520
AT4G33540
AT4G33610
AT4G33720
AT4G33920
AT4G34030
AT4G34050
AT4G34110
AT4G34120
AT4G34150
AT4G34260
AT4G34390
AT4G34450
AT4G34640
AT4G34700
AT4G34920
AT4G35560
AT4G35600
AT4G35630
AT4G35890
AT4G36040
AT4G36130
AT4G36140
AT4G36760
AT4G36810
AT4G37120
AT4G37220
AT4G37260
AT4G37300
AT4G37410
AT4G37520
AT4G37790
AT4G37820
AT4G37880
AT4G38460
AT4G38470
AT4G38620
AT4G38920
AT4G39050
AT4G39080
AT4G39200
AT4G39320
AT4G39350
AT4G39400
AT4G39660
AT4G39670
AT4G39675
AT4G39690
AT4G39730
AT4G39840
AT4G39880
AT4G39940
AT4G39950
AT4G39960
AT4G39980
AT5G01460
AT5G01500
AT5G01530
AT5G01590
AT5G01750
AT5G01800
AT5G01880
AT5G01980
AT5G02120
AT5G02160
AT5G02240
AT5G02310
AT5G02450
AT5G02480
AT5G02610
AT5G02790
AT5G02870
AT5G02880
AT5G03080
AT5G03150
AT5G03280
AT5G03290
AT5G03300
AT5G03320
AT5G03460
AT5G03545
AT5G04140
AT5G04170
AT5G04290
AT5G04410
AT5G04460
AT5G04510
AT5G04720
AT5G04800
AT5G04930
AT5G05140
AT5G05190
AT5G05230
AT5G05270
AT5G05410
AT5G05450
AT5G05780
AT5G06290
AT5G06360
AT5G06460
AT5G06680
AT5G07090
AT5G07270
AT5G07370
AT5G07710
AT5G07780
AT5G07830
AT5G07960
AT5G07990
AT5G08020
AT5G08050
AT5G08060
AT5G08260
AT5G08300
AT5G08330
AT5G08420
AT5G08680
AT5G08690
AT5G09220
AT5G09810
AT5G10010
AT5G10190
AT5G10380
AT5G10610
AT5G10625
AT5G10960
AT5G11140
AT5G11230
AT5G11240
AT5G11490
AT5G11500
AT5G11650
AT5G11680
AT5G11710
AT5G11740
AT5G11790
AT5G11890
AT5G11900
AT5G12130
AT5G12170
AT5G12400
AT5G12470
AT5G13030
AT5G13100
AT5G13720
AT5G13740
AT5G13810
AT5G13930
AT5G14200
AT5G14710
AT5G14910
AT5G14970
AT5G15130
AT5G15610
AT5G15750
AT5G15970
AT5G15980
AT5G16010
AT5G16260
AT5G16270
AT5G16470
AT5G16720
AT5G16730
AT5G16880
AT5G16910
AT5G16990
AT5G17170
AT5G17190
AT5G17330
AT5G17560
AT5G17890
AT5G17920
AT5G17990
AT5G18140
AT5G18310
AT5G18520
AT5G18650
AT5G19120
AT5G19140
AT5G19230
AT5G19240
AT5G19550
AT5G19680
AT5G19690
AT5G19780
AT5G19940
AT5G19990
AT5G20000
AT5G20010
AT5G20080
AT5G20150
AT5G20190
AT5G20230
AT5G20250
AT5G20350
AT5G20400
AT5G20500
AT5G20900
AT5G21020
AT5G21070
AT5G21090
AT5G21990
AT5G22300
AT5G22430
AT5G22580
AT5G22630
AT5G22640
AT5G22690
AT5G22950
AT5G23010
AT5G23020
AT5G23120
AT5G23150
AT5G23510
AT5G23535
AT5G23570
AT5G23820
AT5G23850
AT5G23860
AT5G23890
AT5G24165
AT5G24210
AT5G24230
AT5G24460
AT5G24490
AT5G24530
AT5G24610
AT5G24650
AT5G24880
AT5G24930
AT5G25120
AT5G25130
AT5G25250
AT5G25280
AT5G25560
AT5G25930
AT5G25980
AT5G26030
AT5G26260
AT5G26280
AT5G26290
AT5G26300
AT5G26667
AT5G26820
AT5G26830
AT5G26860
AT5G27060
AT5G27120
AT5G27150
AT5G27270
AT5G27280
AT5G27350
AT5G27420
AT5G27470
AT5G27620
AT5G27720
AT5G27850
AT5G27990
AT5G28500
AT5G33320
AT5G34930
AT5G35160
AT5G35320
AT5G35450
AT5G35460
AT5G35580
AT5G35630
AT5G35730
AT5G35840
AT5G35940
AT5G36180
AT5G36230
AT5G36250
AT5G37070
AT5G37130
AT5G37510
AT5G37540
AT5G37740
AT5G38210
AT5G38344
AT5G38840
AT5G38940
AT5G38980
AT5G38990
AT5G39000
AT5G39030
AT5G39210
AT5G39500
AT5G39510
AT5G39570
AT5G39670
AT5G39785
AT5G40200
AT5G40250
AT5G40280
AT5G40760
AT5G40850
AT5G40910
AT5G40950
AT5G41370
AT5G41600
AT5G41700
AT5G41750
AT5G41770
AT5G41790
AT5G41940
AT5G41950
AT5G42050
AT5G42090
AT5G42180
AT5G42250
AT5G42270
AT5G42310
AT5G42390
AT5G42470
AT5G42670
AT5G42800
AT5G42825
AT5G42980
AT5G43050
AT5G43100
AT5G43150
AT5G43330
AT5G43370
AT5G43420
AT5G43460
AT5G43530
AT5G43600
AT5G43630
AT5G43760
AT5G44020
AT5G44030
AT5G44060
AT5G44070
AT5G44180
AT5G44240
AT5G44350
AT5G44460
AT5G44480
AT5G44530
AT5G44580
AT5G45060
AT5G45110
AT5G45130
AT5G45280
AT5G45380
AT5G45390
AT5G45510
AT5G45620
AT5G45680
AT5G45750
AT5G46030
AT5G46110
AT5G46250
AT5G46330
AT5G46400
AT5G46410
AT5G46420
AT5G46430
AT5G46470
AT5G46520
AT5G46750
AT5G46760
AT5G47010
AT5G47120
AT5G47200
AT5G47230
AT5G47240
AT5G47320
AT5G47390
AT5G47420
AT5G47780
AT5G47790
AT5G47840
AT5G47860
AT5G47890
AT5G47910
AT5G48300
AT5G48385
AT5G48560
AT5G48610
AT5G48620
AT5G48810
AT5G48930
AT5G49160
AT5G49480
AT5G49520
AT5G49700
AT5G49760
AT5G49810
AT5G49880
AT5G49910
AT5G50100
AT5G50180
AT5G50310
AT5G50760
AT5G51070
AT5G51200
AT5G51840
AT5G51880
AT5G52100
AT5G52240
AT5G52310
AT5G52420
AT5G52440
AT5G52640
AT5G52750
AT5G52810
AT5G52820
AT5G52920
AT5G53110
AT5G53140
AT5G53160
AT5G53280
AT5G53400
AT5G53460
AT5G53480
AT5G53750
AT5G53830
AT5G53970
AT5G54110
AT5G54145
AT5G54160
AT5G54390
AT5G54540
AT5G54760
AT5G54770
AT5G54800
AT5G54860
AT5G55050
AT5G55070
AT5G55180
AT5G55450
AT5G55480
AT5G55500
AT5G55660
AT5G55960
AT5G56010
AT5G56030
AT5G56140
AT5G56170
AT5G56340
AT5G56360
AT5G56530
AT5G56540
AT5G56630
AT5G56680
AT5G56750
AT5G56870
AT5G57015
AT5G57220
AT5G57655
AT5G57660
AT5G57710
AT5G57800
AT5G57815
AT5G57870
AT5G58040
AT5G58100
AT5G58110
AT5G58120
AT5G58140
AT5G58410
AT5G58420
AT5G58450
AT5G58490
AT5G58530
AT5G58560
AT5G58710
AT5G58750
AT5G58940
AT5G59320
AT5G59380
AT5G59390
AT5G59450
AT5G59570
AT5G59670
AT5G59680
AT5G59690
AT5G59710
AT5G59730
AT5G59790
AT5G59820
AT5G59910
AT5G60170
AT5G60360
AT5G60390
AT5G60600
AT5G60690
AT5G60760
AT5G60980
AT5G61030
AT5G61210
AT5G61380
AT5G61440
AT5G61780
AT5G62000
AT5G62020
AT5G62300
AT5G62350
AT5G62460
AT5G62670
AT5G62690
AT5G62700
AT5G62740
AT5G62810
AT5G63560
AT5G63570
AT5G63940
AT5G64030
AT5G64220
AT5G64270
AT5G64300
AT5G64310
AT5G64390
AT5G64400
AT5G64440
AT5G64740
AT5G64750
AT5G64813
AT5G64940
AT5G65220
AT5G65450
AT5G65620
AT5G65670
AT5G65690
AT5G65700
AT5G65730
AT5G65750
AT5G65780
AT5G65900
AT5G65950
AT5G65960
AT5G66040
AT5G66052
AT5G66570
AT5G66620
AT5G66690
AT5G66760
AT5G66880
AT5G67070
AT5G67300
AT5G67330
AT5G67385
AT5G67400
AT5G67470
AT5G67500
AT5G67560
AT5G67590
