# Supplementary material for: Isolation of Lineage Specific Nuclei Based on Distinct Endoreduplication Levels and Tissue-Specific Markers to Study Chromatin Accessibility Landscapes
Source: Plants (Basel). 2020 Nov 3;9(11):1478. doi: 10.3390/plants9111478 (PMC7692515; doi:10.3390/plants9111478)
Supplement: Supplementary file 1 [file plants-09-01478-s001.zip › Table_S4.xlsx]

## Sheet: LARs of 56
Gene Name	Common	Description	Descr_TAIR9	AGI_TAIR9
267002_S_AT	AT2G34430	chlorophyll A-B binding protein / LHCII type I (LHB1B1)	LHCB1.5__LHB1B2; chlorophyll binding	At2g34420 At2g34430
266899_AT	AT2G34620	mitochondrial transcription termination factor-related / mTERF-related	mitochondrial transcription termination factor-related / mTERF-related	At2g34620
265998_AT	AT2G24270	NADP-dependent glyceraldehyde-3-phosphate dehydrogenase, putative	ALDH11A3; 3-chloroallyl aldehyde dehydrogenase/ glyceraldehyde-3-phosphate dehydrogenase (NADP+)	At2g24270
265990_AT	AT2G24280	serine carboxypeptidase S28 family protein	serine carboxypeptidase S28 family protein	At2g24280
265892_AT	AT2G15020	expressed protein	unknown protein	At2g15020
264474_S_AT	AT1G67090	ribulose bisphosphate carboxylase small chain 1A / RuBisCO small subunit 1A (RBCS-1A) (ATS1A)	RBCS1A (RIBULOSE BISPHOSPHATE CARBOXYLASE SMALL CHAIN 1A); copper ion binding / ribulose-bisphosphate carboxylase	At1g67090 At5g38410 At5g38420 At5g38430
264381_AT	AT2G25100	ribonuclease HII family protein	ribonuclease HII family protein	At2g25100
264068_AT	AT2G27990	homeodomain-containing protein	PNF__BLH8 (BEL1-LIKE HOMEODOMAIN 8); DNA binding / transcription factor	At2g27990
264041_AT	AT2G03710	MADS-box protein (AGL3)	AGL3__SEP4 (SEPALLATA 4); DNA binding / transcription factor	At2g03710
263761_AT	AT2G21330	fructose-bisphosphate aldolase, putative	FBA1__fructose-bisphosphate aldolase, putative	At2g21330
263345_S_AT	AT2G05070	chlorophyll A-B binding protein / LHCII type II (LHCB2.2)	LHCB2.2; chlorophyll binding	At2g05070 At2g05100
262036_AT	AT1G35530	DEAD/DEAH box helicase, putative	DEAD/DEAH box helicase, putative	At1g35530
261323_AT	AT1G44760	universal stress protein (USP) family protein	universal stress protein (USP) family protein	At1g44760
260419_AT	AT1G69730	protein kinase family protein	protein kinase family protein	At1g69730
260264_AT	AT1G68500	expressed protein	unknown protein	At1g68500
260262_AT	AT1G68470	exostosin family protein	exostosin family protein	At1g68470
259629_AT	AT1G56510	disease resistance protein (TIR-NBS-LRR class), putative	ADR2__WRR4 (WHITE RUST RESISTANCE 4); ATP binding / nucleoside-triphosphatase/ nucleotide binding / transmembrane receptor	At1g56510
259603_AT	AT1G56500	haloacid dehalogenase-like hydrolase family protein	haloacid dehalogenase-like hydrolase family protein	At1g56500
258321_AT	AT3G22840	chlorophyll A-B binding family protein / early light-induced protein (ELIP)	ELIP1 (EARLY LIGHT-INDUCABLE PROTEIN); chlorophyll binding	At3g22840
258179_AT	AT3G21690	MATE efflux family protein	MATE efflux family protein	At3g21690
258071_S_AT	AT3G26070	plastid-lipid associated protein PAP / fibrillin family protein	plastid-lipid associated protein PAP / fibrillin family protein	At3g26070 At3g26080
256894_AT	AT3G21870	cyclin family protein	CYCP2;1 (cyclin p2;1); cyclin-dependent protein kinase	At3g21870
256717_AT	AT2G34110	hypothetical protein	FUNCTIONS IN: molecular_function unknown; INVOLVED IN: biological_process unknown; LOCATED IN: cellular_component unknown; BEST Arabidopsis thaliana protein match is: forkhead-associated domain-containing protein / FHA domain-containing protein (TAIR:AT1G34355.1); Has 12 Blast hits to 12 proteins in 1 species: Archae - 0; Bacteria - 0; Metazoa - 0; Fungi - 0; Plants - 12; Viruses - 0; Other Eukar…	At2g34110
256714_AT	AT2G34080	cysteine proteinase, putative	cysteine proteinase, putative	At2g34080
252629_AT	AT3G44970	cytochrome P450 family protein	cytochrome P450 family protein	At3g44970
252534_AT	AT3G46130	myb family transcription factor (MYB48)	ATMYB48_ATMYB48-1_ATMYB48-2_ATMYB48-3__MYB111 (MYB DOMAIN PROTEIN 111); DNA binding / transcription factor	At3g46130
252010_AT	AT3G52740	expressed protein	unknown protein	At3g52740
251814_AT	AT3G54890	chlorophyll A-B binding protein / LHCI type I (CAB)	LHCA1; chlorophyll binding	At3g54890
251658_AT	AT3G57020	strictosidine synthase family protein	strictosidine synthase family protein	At3g57020
251518_AT	AT3G59390	expressed protein	unknown protein	At3g59390
249645_AT	AT5G36910	thionin (THI2.2)	THI2.2 (THIONIN 2.2); toxin receptor binding	At5g36910
249631_AT	AT5G37160	tRNA-splicing endonuclease positive effector-related	tRNA-splicing endonuclease positive effector-related	At5g37160
248887_AT	AT5G46115	expressed protein	unknown protein	At5g46115
248204_AT	AT5G54280	myosin heavy chain, putative	ATM4_ATMYOS1__ATM2 (ARABIDOPSIS THALIANA MYOSIN 2); motor	At5g54280
248151_AT	AT5G54270	chlorophyll A-B binding protein / LHCII type III (LHCB3)	LHCB3*1__LHCB3 (LIGHT-HARVESTING CHLOROPHYLL B-BINDING PROTEIN 3); structural molecule	At5g54270
247714_AT	AT5G59340	homeobox-leucine zipper transcription factor family protein	WOX2 (WUSCHEL RELATED HOMEOBOX 2); transcription factor	At5g59340
246627_S_AT	AT1G48860	3-phosphoshikimate 1-carboxyvinyltransferase, putative / 5-enolpyruvylshikimate-3-phosphate, putative / EPSP synthase, putative	3-phosphoshikimate 1-carboxyvinyltransferase, putative / 5-enolpyruvylshikimate-3-phosphate, putative / EPSP synthase, putative	At1g48860 At2g45300
246626_AT	AT1G48870	WD-40 repeat family protein	WD-40 repeat family protein	At1g48870
246523_AT	AT5G15850	zinc finger protein CONSTANS-LIKE 1 (COL1)	ATCOL1__COL1 (constans-like 1); transcription factor/ zinc ion binding	At5g15850
246481_S_AT	AT5G15960	stress-responsive protein (KIN1) / stress-induced protein (KIN1)	KIN1	At5g15960 At5g15970
245495_AT	AT4G16400	expressed protein	unknown protein	At4g16400
245411_AT	AT4G17240	expressed protein	unknown protein	At4g17240
245388_AT	AT4G16410	expressed protein	unknown protein	At4g16410
245288_AT	AT4G16420	transcriptional adaptor (ADA2b)	PRZ1__ADA2B (HOMOLOG OF YEAST ADA2 2B); DNA binding / transcription coactivator/ transcription factor	At4g16420
245264_AT	AT4G17245	zinc finger (C3HC4-type RING finger) family protein	zinc finger (C3HC4-type RING finger) family protein	At4g17245
245213_AT	AT1G44575	photosystem II 22kDa protein, chloroplast / CP22 (PSBS)	PSBS__NPQ4 (NONPHOTOCHEMICAL QUENCHING); chlorophyll binding / xanthophyll binding	At1g44575

## Sheet: DARs of 11
Gene Name	Common	Description	Descr_TAIR9	AGI_TAIR9
262045_AT	AT1G80240	expressed protein	unknown protein	At1g80240
261842_AT	AT1G16160	protein kinase family protein	WAKL5 (wall associated kinase-like 5); kinase	At1g16160
258881_AT	AT3G06310	NADH-ubiquinone oxidoreductase 19 kDa subunit (NDUFA8) family protein	NADH-ubiquinone oxidoreductase 19 kDa subunit (NDUFA8) family protein	At3g06310
257277_AT	AT3G14470	disease resistance protein (NBS-LRR class), putative	disease resistance protein (NBS-LRR class), putative	At3g14470
257276_AT	AT3G14460	disease resistance protein (NBS-LRR class), putative	disease resistance protein (NBS-LRR class), putative	At3g14460
256964_AT	AT3G13520	arabinogalactan-protein (AGP12)	ATAGP12__AGP12 (ARABINOGALACTAN PROTEIN 12)	At3g13520
250869_AT	AT5G03840	terminal flower 1 protein (TFL1)	TFL-1__TFL1 (TERMINAL FLOWER 1); phosphatidylethanolamine binding	At5g03840
247586_AT	AT5G60660	major intrinsic family protein / MIP family protein	PIP2F__PIP2;4 (PLASMA MEMBRANE INTRINSIC PROTEIN 2;4); water channel	At5g60660
246997_AT	AT5G67390	expressed protein	unknown protein	At5g67390

## Sheet: LARs 2-fold up dark to light un
Gene Name	Common	Description	Descr_TAIR9	AGI_TAIR9
267002_S_AT	AT2G34430	chlorophyll A-B binding protein / LHCII type I (LHB1B1)	LHCB1.5__LHB1B2; chlorophyll binding	At2g34420 At2g34430
266899_AT	AT2G34620	mitochondrial transcription termination factor-related / mTERF-related	mitochondrial transcription termination factor-related / mTERF-related	At2g34620
263761_AT	AT2G21330	fructose-bisphosphate aldolase, putative	FBA1__fructose-bisphosphate aldolase, putative	At2g21330
263345_S_AT	AT2G05070	chlorophyll A-B binding protein / LHCII type II (LHCB2.2)	LHCB2.2; chlorophyll binding	At2g05070 At2g05100
259603_AT	AT1G56500	haloacid dehalogenase-like hydrolase family protein	haloacid dehalogenase-like hydrolase family protein	At1g56500
258321_AT	AT3G22840	chlorophyll A-B binding family protein / early light-induced protein (ELIP)	ELIP1 (EARLY LIGHT-INDUCABLE PROTEIN); chlorophyll binding	At3g22840
258179_AT	AT3G21690	MATE efflux family protein	MATE efflux family protein	At3g21690
256894_AT	AT3G21870	cyclin family protein	CYCP2;1 (cyclin p2;1); cyclin-dependent protein kinase	At3g21870
252629_AT	AT3G44970	cytochrome P450 family protein	cytochrome P450 family protein	At3g44970
251814_AT	AT3G54890	chlorophyll A-B binding protein / LHCI type I (CAB)	LHCA1; chlorophyll binding	At3g54890
251658_AT	AT3G57020	strictosidine synthase family protein	strictosidine synthase family protein	At3g57020
249645_AT	AT5G36910	thionin (THI2.2)	THI2.2 (THIONIN 2.2); toxin receptor binding	At5g36910
248151_AT	AT5G54270	chlorophyll A-B binding protein / LHCII type III (LHCB3)	LHCB3*1__LHCB3 (LIGHT-HARVESTING CHLOROPHYLL B-BINDING PROTEIN 3); structural molecule	At5g54270
246523_AT	AT5G15850	zinc finger protein CONSTANS-LIKE 1 (COL1)	ATCOL1__COL1 (constans-like 1); transcription factor/ zinc ion binding	At5g15850
246481_S_AT	AT5G15960	stress-responsive protein (KIN1) / stress-induced protein (KIN1)	KIN1	At5g15960 At5g15970
245388_AT	AT4G16410	expressed protein	unknown protein	At4g16410
245213_AT	AT1G44575	photosystem II 22kDa protein, chloroplast / CP22 (PSBS)	PSBS__NPQ4 (NONPHOTOCHEMICAL QUENCHING); chlorophyll binding / xanthophyll binding	At1g44575

## Sheet: DARs 2-fold down dark light UNI
Gene Name	Common	Description	Descr_TAIR9	AGI_TAIR9
246997_AT	AT5G67390	expressed protein	unknown protein	At5g67390
247586_AT	AT5G60660	major intrinsic family protein / MIP family protein	PIP2F__PIP2;4 (PLASMA MEMBRANE INTRINSIC PROTEIN 2;4); water channel	At5g60660
262045_AT	AT1G80240	expressed protein	unknown protein	At1g80240
