# Supplementary material for: Isolation of Lineage Specific Nuclei Based on Distinct Endoreduplication Levels and Tissue-Specific Markers to Study Chromatin Accessibility Landscapes
Source: Plants (Basel). 2020 Nov 3;9(11):1478. doi: 10.3390/plants9111478 (PMC7692515; doi:10.3390/plants9111478)
Supplement: Supplementary file 1 [file plants-09-01478-s001.zip › Table_S5.xlsx]

## Sheet: DARs in Sun et al. subgroups
			no matches found	subgroup1
Search Parameter	Location Found	Value in Cell	Results are the cells of the ENTIRE Sheet =	subgroup2
AT1G69730	$A$388	AT1G69730	Orginal input is from Sheet =	merged_LAR_genesV3
AT5G36910	$A$416	AT5G36910
Search Parameter	Location Found	Value in Cell	Results are the cells of the ENTIRE Sheet =	subgroup3
AT3G14460	$A$332	AT3G14460	Orginal input is from Sheet =	merged_DAR_genesV3
			no matches found	subgroup4
			no matches found	subgroup5
			no matches found	subgroup6
			no matches found	subgroup7
Search Parameter	Location Found	Value in Cell	Results are the cells of the ENTIRE Sheet =	subgroup8
AT3G13520	$A$907	AT3G13520	Orginal input is from Sheet =	merged_DAR_genesV3
AT5G60660	$A$104	AT5G60660
			no matches found	subgroup9
			no matches found	subgroup10
Search Parameter	Location Found	Value in Cell	Results are the cells of the ENTIRE Sheet =	subgroup11
AT1G80240	$A$31	AT1G80240	Orginal input is from Sheet =	merged_DAR_genesV3
AT5G67390	$A$241	AT5G67390
			no matches found	subgroup12
			no matches found	subgroup13
			no matches found	subgroup14
			no matches found	subgroup15

## Sheet: LARs in Sun et al. subgroups
Search Parameter	Location Found	Value in Cell	Results are the cells of the ENTIRE Sheet =	subgroup1
AT5G15853	$A$302	AT5G15853	Orginal input is from Sheet =	merged_LAR_genesV3
Search Parameter	Location Found	Value in Cell	Results are the cells of the ENTIRE Sheet =	subgroup2
AT1G69730	$A$388	AT1G69730	Orginal input is from Sheet =	merged_LAR_genesV3
AT5G36910	$A$416	AT5G36910
Search Parameter	Location Found	Value in Cell	Results are the cells of the ENTIRE Sheet =	subgroup3
AT1G35530	$A$2507	AT1G35530	Orginal input is from Sheet =	merged_LAR_genesV3
AT2G03710	$A$1817	AT2G03710
AT2G24280	$A$1218	AT2G24280
AT4G16410	$A$1770	AT4G16410
Search Parameter	Location Found	Value in Cell	Results are the cells of the ENTIRE Sheet =	subgroup4
AT1G29930	$A$2202	AT1G29930	Orginal input is from Sheet =	merged_LAR_genesV3
AT1G56500	$A$1719	AT1G56500
AT1G68470	$A$2021	AT1G68470
AT5G45870	$A$2281	AT5G45870
AT5G59340	$A$1877	AT5G59340
Search Parameter	Location Found	Value in Cell	Results are the cells of the ENTIRE Sheet =	subgroup5
AT1G67090	$A$409	AT1G67090	Orginal input is from Sheet =	merged_LAR_genesV3
AT2G34080	$A$399	AT2G34080
AT2G34620	$A$459	AT2G34620
AT3G26070	$A$428	AT3G26070
			no matches found	subgroup6
Search Parameter	Location Found	Value in Cell	Results are the cells of the ENTIRE Sheet =	subgroup7
AT5G15850	$A$58	AT5G15850	Orginal input is from Sheet =	merged_LAR_genesV3
Search Parameter	Location Found	Value in Cell	Results are the cells of the ENTIRE Sheet =	subgroup8
AT2G34430	$A$939	AT2G34430	Orginal input is from Sheet =	merged_LAR_genesV3
AT3G44970	$A$949	AT3G44970
AT3G46130	$A$873	AT3G46130
AT4G17240	$A$599	AT4G17240
			no matches found	subgroup9
Search Parameter	Location Found	Value in Cell	Results are the cells of the ENTIRE Sheet =	subgroup10
AT1G56510	$A$214	AT1G56510	Orginal input is from Sheet =	merged_LAR_genesV3
Search Parameter	Location Found	Value in Cell	Results are the cells of the ENTIRE Sheet =	subgroup11
AT1G44575	$A$199	AT1G44575	Orginal input is from Sheet =	merged_LAR_genesV3
AT1G68500	$A$38	AT1G68500
AT2G05070	$A$265	AT2G05070
AT2G05100	$A$254	AT2G05100
AT2G24270	$A$71	AT2G24270
AT2G34420	$A$203	AT2G34420
AT5G15960	$A$17	AT5G15960
AT5G38410	$A$178	AT5G38410
AT5G54270	$A$235	AT5G54270
			no matches found	subgroup12
Search Parameter	Location Found	Value in Cell	Results are the cells of the ENTIRE Sheet =	subgroup13
AT3G21690	$A$73	AT3G21690	Orginal input is from Sheet =	merged_LAR_genesV3
			no matches found	subgroup14
Search Parameter	Location Found	Value in Cell	Results are the cells of the ENTIRE Sheet =	subgroup15
AT1G29920	$A$150	AT1G29920	Orginal input is from Sheet =	merged_LAR_genesV3
AT2G21330	$A$93	AT2G21330
AT3G22840	$A$244	AT3G22840
AT3G52740	$A$285	AT3G52740
AT3G54890	$A$81	AT3G54890
AT3G57020	$A$286	AT3G57020

## Sheet: LAR genes in Sun et al. upreg
	LAR genes that are upregulated in Sun et al.
	AT1G29920
	AT1G29930
	AT1G44575
	AT1G48860
	AT1G56500
	AT1G56510
	AT1G67090
	AT1G68470
	AT1G68500
	AT2G05070
	AT2G05100
	AT2G21330
	AT2G24270
	AT2G34080
	AT2G34420
	AT2G34430
	AT2G34620
	AT3G21690
	AT3G22840
	AT3G26070
	AT3G52740
	AT3G54890
	AT3G57020
	AT5G15850
	AT5G15960
	AT5G38410
	AT5G54270
	AT5G59340

## Sheet: DAR genes in Sun et al. downreg
	DAR genes that are upregulated in Sun et al.
	AT1G80240
	AT3G13520
	AT5G60660
	AT5G67390
